# Supplementary material for: Ruthenium-based PACT agents based on bisquinoline chelates: synthesis, photochemistry, and cytotoxicity
Source: J Biol Inorg Chem. 2021 Aug 10;26(6):667–74. doi: 10.1007/s00775-021-01882-8 (PMC8437835; doi:10.1007/s00775-021-01882-8)
Supplement: Supplementary file 1 — Supplementary file1 (ZIP 17 KB) [file 775_2021_1882_MOESM1_ESM.zip]

Archive with 9 entries (9 files):
- ru-tpy-bpy-hmte-3MC.pdb
- ru-tpy-bpy-hmte-3MLCT.pdb
- ru-tpy-bpy-hmte-GS.pdb
- ru-tpy-ibiq-hmte-3MC.pdb
- ru-tpy-ibiq-hmte-3MLCT.pdb
- ru-tpy-ibiq-hmte-GS.pdb
- ru-tpy-idiqua-hmte-3MC.pdb
- ru-tpy-idiqua-hmte-3MLCT.pdb
- ru-tpy-idiqua-hmte-GS.pdb
