# Supplementary material for: Ruthenium-based PACT agents based on bisquinoline chelates: synthesis, photochemistry, and cytotoxicity
Source: J Biol Inorg Chem. 2021 Aug 10;26(6):667–74. doi: 10.1007/s00775-021-01882-8 (PMC8437835; doi:10.1007/s00775-021-01882-8)
Supplement: Supplementary file 1 — Supplementary file1 (ZIP 17 KB) [file 775_2021_1882_MOESM1_ESM.zip › ru-tpy-bpy-hmte-3MC.pdb]

HEADER    CSD ENTRY Ru(1) N(2): Distance (angstrom): 2.125680446624756
CRYST1   1.0000   1.0000   1.0000  90.00  90.00  90.00          
SCALE1      1.000000  0.000000  0.000000       0.000000
SCALE2      0.000000  1.000000  0.000000       0.000000
SCALE3      0.000000  0.000000  1.000000       0.000000
HETATM    1 Ru   UNK     1      -1.102  -1.480  -0.416  1.00  0.00          RU  
HETATM    2  N   UNK     1      -0.158  -2.645  -1.922  1.00  0.00           N  
HETATM    3  C   UNK     1      -0.369  -2.457  -3.231  1.00  0.00           C  
HETATM    4  C   UNK     1       0.254  -3.204  -4.212  1.00  0.00           C  
HETATM    5  C   UNK     1       1.140  -4.195  -3.826  1.00  0.00           C  
HETATM    6  C   UNK     1       1.356  -4.406  -2.477  1.00  0.00           C  
HETATM    7  C   UNK     1       0.692  -3.624  -1.541  1.00  0.00           C  
HETATM    8  N   UNK     1       0.184  -2.959   0.694  1.00  0.00           N  
HETATM    9  C   UNK     1       0.861  -3.814  -0.089  1.00  0.00           C  
HETATM   10  C   UNK     1       1.654  -4.813   0.461  1.00  0.00           C  
HETATM   11  C   UNK     1       1.740  -4.924   1.838  1.00  0.00           C  
HETATM   12  C   UNK     1       1.036  -4.038   2.636  1.00  0.00           C  
HETATM   13  C   UNK     1       0.270  -3.067   2.019  1.00  0.00           C  
HETATM   14  H   UNK     1      -1.072  -1.677  -3.493  1.00  0.00           H  
HETATM   15  H   UNK     1       0.041  -3.002  -5.253  1.00  0.00           H  
HETATM   16  H   UNK     1       1.654  -4.799  -4.562  1.00  0.00           H  
HETATM   17  H   UNK     1       2.040  -5.178  -2.155  1.00  0.00           H  
HETATM   18  H   UNK     1       2.197  -5.501  -0.170  1.00  0.00           H  
HETATM   19  H   UNK     1       2.353  -5.699   2.281  1.00  0.00           H  
HETATM   20  H   UNK     1       1.075  -4.090   3.716  1.00  0.00           H  
HETATM   21  H   UNK     1      -0.296  -2.348   2.600  1.00  0.00           H  
HETATM   22  N   UNK     1      -2.006  -0.422   1.013  1.00  0.00           N  
HETATM   23  C   UNK     1      -1.308   0.482   1.726  1.00  0.00           C  
HETATM   24  H   UNK     1      -5.034  -0.091   2.409  1.00  0.00           H  
HETATM   25  H   UNK     1      -5.286  -3.913  -2.409  1.00  0.00           H  
HETATM   26  H   UNK     1      -2.933  -3.144  -2.416  1.00  0.00           H  
HETATM   27  H   UNK     1       3.607   0.929  -0.154  1.00  0.00           H  
HETATM   28  C   UNK     1       0.080   0.648   1.284  1.00  0.00           C  
HETATM   29  C   UNK     1       0.989   1.485   1.915  1.00  0.00           C  
HETATM   30  H   UNK     1       1.898  -0.549  -1.171  1.00  0.00           H  
HETATM   31  H   UNK     1      -6.801  -3.125  -0.577  1.00  0.00           H  
HETATM   32  H   UNK     1       2.991   2.248   1.885  1.00  0.00           H  
HETATM   33  H   UNK     1      -1.367   1.916   3.328  1.00  0.00           H  
HETATM   34  H   UNK     1      -3.760   1.508   3.804  1.00  0.00           H  
HETATM   35  H   UNK     1       0.700   2.040   2.796  1.00  0.00           H  
HETATM   36  C   UNK     1       2.270   1.598   1.405  1.00  0.00           C  
HETATM   37  C   UNK     1       2.616   0.870   0.277  1.00  0.00           C  
HETATM   38  C   UNK     1       1.666   0.047  -0.298  1.00  0.00           C  
HETATM   39  N   UNK     1       0.427  -0.066   0.184  1.00  0.00           N  
HETATM   40  C   UNK     1      -1.923   1.190   2.750  1.00  0.00           C  
HETATM   41  H   UNK     1      -5.898  -1.594   1.146  1.00  0.00           H  
HETATM   42  C   UNK     1      -5.265  -1.949   0.345  1.00  0.00           C  
HETATM   43  C   UNK     1      -3.264   0.965   3.010  1.00  0.00           C  
HETATM   44  C   UNK     1      -3.979   0.065   2.235  1.00  0.00           C  
HETATM   45  C   UNK     1      -3.322  -0.619   1.225  1.00  0.00           C  
HETATM   46  C   UNK     1      -3.941  -1.551   0.276  1.00  0.00           C  
HETATM   47  N   UNK     1      -3.125  -1.994  -0.718  1.00  0.00           N  
HETATM   48  C   UNK     1      -3.620  -2.819  -1.646  1.00  0.00           C  
HETATM   49  C   UNK     1      -4.934  -3.245  -1.634  1.00  0.00           C  
HETATM   50  C   UNK     1      -5.768  -2.805  -0.620  1.00  0.00           C  
HETATM   51  H   UNK     1       0.540   0.686  -3.170  1.00  0.00           H  
HETATM   52  S   UNK     1      -1.721   0.681  -2.499  1.00  0.00           S  
HETATM   53  H   UNK     1       0.166   2.129  -2.227  1.00  0.00           H  
HETATM   54  H   UNK     1      -3.450   1.564  -1.158  1.00  0.00           H  
HETATM   55  H   UNK     1       0.714   2.587  -4.614  1.00  0.00           H  
HETATM   56  H   UNK     1      -1.892   2.315  -0.734  1.00  0.00           H  
HETATM   57  H   UNK     1      -2.764   2.827  -2.206  1.00  0.00           H  
HETATM   58  C   UNK     1      -2.529   1.988  -1.556  1.00  0.00           C  
HETATM   59  C   UNK     1      -0.188   1.488  -3.037  1.00  0.00           C  
HETATM   60  H   UNK     1      -1.212   3.826  -5.008  1.00  0.00           H  
HETATM   61  H   UNK     1      -0.667   1.597  -5.125  1.00  0.00           H  
HETATM   62  O   UNK     1      -1.156   3.370  -4.161  1.00  0.00           O  
HETATM   63  C   UNK     1      -0.292   2.254  -4.333  1.00  0.00           C  
CONECT    1    2    8   22   39
CONECT    1   47
CONECT    2    1    3    7
CONECT    3    2    4   14
CONECT    4    3    5   15
CONECT    5    4    6   16
CONECT    6    5    7   17
CONECT    7    2    6    9
CONECT    8    1    9   13
CONECT    9    7    8   10
CONECT   10    9   11   18
CONECT   11   10   12   19
CONECT   12   11   13   20
CONECT   13    8   12   21
CONECT   14    3
CONECT   15    4
CONECT   16    5
CONECT   17    6
CONECT   18   10
CONECT   19   11
CONECT   20   12
CONECT   21   13
CONECT   22    1   23   45
CONECT   23   22   28   40
CONECT   24   44
CONECT   25   49
CONECT   26   48
CONECT   27   37
CONECT   28   23   29   39
CONECT   29   28   35   36
CONECT   30   38
CONECT   31   50
CONECT   32   36
CONECT   33   40
CONECT   34   43
CONECT   35   29
CONECT   36   29   32   37
CONECT   37   27   36   38
CONECT   38   30   37   39
CONECT   39    1   28   38
CONECT   40   23   33   43
CONECT   41   42
CONECT   42   41   46   50
CONECT   43   34   40   44
CONECT   44   24   43   45
CONECT   45   22   44   46
CONECT   46   42   45   47
CONECT   47    1   46   48
CONECT   48   26   47   49
CONECT   49   25   48   50
CONECT   50   31   42   49
CONECT   51   59
CONECT   52   58   59
CONECT   53   59
CONECT   54   58
CONECT   55   63
CONECT   56   58
CONECT   57   58
CONECT   58   52   54   56   57
CONECT   59   51   52   53   63
CONECT   60   62
CONECT   61   63
CONECT   62   60   63
CONECT   63   55   59   61   62
MASTER        0    0    0    0    0    0    0    3   63    0   64    0
END
