# Supplementary material for: Ruthenium-based PACT agents based on bisquinoline chelates: synthesis, photochemistry, and cytotoxicity
Source: J Biol Inorg Chem. 2021 Aug 10;26(6):667–74. doi: 10.1007/s00775-021-01882-8 (PMC8437835; doi:10.1007/s00775-021-01882-8)
Supplement: Supplementary file 1 — Supplementary file1 (ZIP 17 KB) [file 775_2021_1882_MOESM1_ESM.zip › ru-tpy-bpy-hmte-3MLCT.pdb]

HEADER    CSD ENTRY Frame 17:  Geometry 18, Bond Energy: -18.05790 Hartree
CRYST1   1.0000   1.0000   1.0000  90.00  90.00  90.00          
SCALE1      1.000000  0.000000  0.000000       0.000000
SCALE2      0.000000  1.000000  0.000000       0.000000
SCALE3      0.000000  0.000000  1.000000       0.000000
HETATM    1 Ru   UNK     1      -1.002  -1.196  -0.435  1.00  0.00          RU  
HETATM    2  N   UNK     1       0.001  -2.423  -1.817  1.00  0.00           N  
HETATM    3  C   UNK     1       0.084  -2.224  -3.139  1.00  0.00           C  
HETATM    4  C   UNK     1       0.785  -3.065  -3.976  1.00  0.00           C  
HETATM    5  C   UNK     1       1.429  -4.163  -3.429  1.00  0.00           C  
HETATM    6  C   UNK     1       1.337  -4.386  -2.068  1.00  0.00           C  
HETATM    7  C   UNK     1       0.614  -3.505  -1.278  1.00  0.00           C  
HETATM    8  N   UNK     1      -0.313  -2.737   0.775  1.00  0.00           N  
HETATM    9  C   UNK     1       0.442  -3.675   0.165  1.00  0.00           C  
HETATM   10  C   UNK     1       0.987  -4.726   0.888  1.00  0.00           C  
HETATM   11  C   UNK     1       0.747  -4.811   2.247  1.00  0.00           C  
HETATM   12  C   UNK     1      -0.036  -3.846   2.857  1.00  0.00           C  
HETATM   13  C   UNK     1      -0.548  -2.821   2.087  1.00  0.00           C  
HETATM   14  H   UNK     1      -0.447  -1.370  -3.537  1.00  0.00           H  
HETATM   15  H   UNK     1       0.818  -2.855  -5.036  1.00  0.00           H  
HETATM   16  H   UNK     1       1.991  -4.844  -4.055  1.00  0.00           H  
HETATM   17  H   UNK     1       1.823  -5.242  -1.624  1.00  0.00           H  
HETATM   18  H   UNK     1       1.593  -5.471   0.394  1.00  0.00           H  
HETATM   19  H   UNK     1       1.167  -5.627   2.821  1.00  0.00           H  
HETATM   20  H   UNK     1      -0.252  -3.875   3.916  1.00  0.00           H  
HETATM   21  H   UNK     1      -1.160  -2.044   2.523  1.00  0.00           H  
HETATM   22  H   UNK     1      -3.764   1.087  -1.113  1.00  0.00           H  
HETATM   23  N   UNK     1      -1.902  -0.115   1.003  1.00  0.00           N  
HETATM   24  C   UNK     1      -1.182   0.832   1.622  1.00  0.00           C  
HETATM   25  H   UNK     1      -4.910   0.241   2.472  1.00  0.00           H  
HETATM   26  H   UNK     1      -4.834  -4.524  -1.539  1.00  0.00           H  
HETATM   27  H   UNK     1      -2.538  -3.615  -1.702  1.00  0.00           H  
HETATM   28  H   UNK     1       3.864   0.567   0.102  1.00  0.00           H  
HETATM   29  C   UNK     1       0.198   0.866   1.222  1.00  0.00           C  
HETATM   30  C   UNK     1       1.147   1.747   1.751  1.00  0.00           C  
HETATM   31  H   UNK     1       2.114  -0.936  -0.786  1.00  0.00           H  
HETATM   32  H   UNK     1      -6.463  -3.400   0.008  1.00  0.00           H  
HETATM   33  H   UNK     1       3.199   2.334   1.763  1.00  0.00           H  
HETATM   34  H   UNK     1      -1.259   2.423   3.116  1.00  0.00           H  
HETATM   35  H   UNK     1       0.590   0.757  -2.452  1.00  0.00           H  
HETATM   36  H   UNK     1      -3.651   2.038   3.611  1.00  0.00           H  
HETATM   37  H   UNK     1      -0.178   2.190  -1.757  1.00  0.00           H  
HETATM   38  H   UNK     1      -2.420   2.137  -0.566  1.00  0.00           H  
HETATM   39  H   UNK     1       0.841   2.489   2.474  1.00  0.00           H  
HETATM   40  C   UNK     1       2.461   1.654   1.353  1.00  0.00           C  
HETATM   41  C   UNK     1       2.840   0.676   0.431  1.00  0.00           C  
HETATM   42  C   UNK     1       1.869  -0.166  -0.066  1.00  0.00           C  
HETATM   43  N   UNK     1       0.585  -0.070   0.293  1.00  0.00           N  
HETATM   44  C   UNK     1      -1.812   1.654   2.598  1.00  0.00           C  
HETATM   45  H   UNK     1       0.596   2.493  -4.106  1.00  0.00           H  
HETATM   46  H   UNK     1      -3.092   2.314  -2.218  1.00  0.00           H  
HETATM   47  S   UNK     1      -1.726   0.396  -2.081  1.00  0.00           S  
HETATM   48  H   UNK     1      -5.723  -1.446   1.323  1.00  0.00           H  
HETATM   49  C   UNK     1      -5.043  -1.939   0.643  1.00  0.00           C  
HETATM   50  C   UNK     1      -3.153   1.422   2.871  1.00  0.00           C  
HETATM   51  C   UNK     1      -3.871   0.422   2.237  1.00  0.00           C  
HETATM   52  C   UNK     1      -3.192  -0.372   1.268  1.00  0.00           C  
HETATM   53  C   UNK     1      -3.732  -1.468   0.515  1.00  0.00           C  
HETATM   54  N   UNK     1      -2.868  -2.092  -0.354  1.00  0.00           N  
HETATM   55  C   UNK     1      -3.270  -3.163  -1.045  1.00  0.00           C  
HETATM   56  C   UNK     1      -4.551  -3.663  -0.950  1.00  0.00           C  
HETATM   57  C   UNK     1      -5.450  -3.031  -0.090  1.00  0.00           C  
HETATM   58  C   UNK     1      -2.864   1.619  -1.413  1.00  0.00           C  
HETATM   59  H   UNK     1      -1.496   3.213  -4.893  1.00  0.00           H  
HETATM   60  C   UNK     1      -0.277   1.414  -2.516  1.00  0.00           C  
HETATM   61  H   UNK     1      -0.474   1.185  -4.641  1.00  0.00           H  
HETATM   62  O   UNK     1      -1.439   2.900  -3.982  1.00  0.00           O  
HETATM   63  C   UNK     1      -0.356   1.989  -3.908  1.00  0.00           C  
CONECT    1    2    8   23   43
CONECT    1   47   54
CONECT    2    1    3    7
CONECT    3    2    4   14
CONECT    4    3    5   15
CONECT    5    4    6   16
CONECT    6    5    7   17
CONECT    7    2    6    9
CONECT    8    1    9   13
CONECT    9    7    8   10
CONECT   10    9   11   18
CONECT   11   10   12   19
CONECT   12   11   13   20
CONECT   13    8   12   21
CONECT   14    3
CONECT   15    4
CONECT   16    5
CONECT   17    6
CONECT   18   10
CONECT   19   11
CONECT   20   12
CONECT   21   13
CONECT   22   58
CONECT   23    1   24   52
CONECT   24   23   29   44
CONECT   25   51
CONECT   26   56
CONECT   27   55
CONECT   28   41
CONECT   29   24   30   43
CONECT   30   29   39   40
CONECT   31   42
CONECT   32   57
CONECT   33   40
CONECT   34   44
CONECT   35   60
CONECT   36   50
CONECT   37   60
CONECT   38   58
CONECT   39   30
CONECT   40   30   33   41
CONECT   41   28   40   42
CONECT   42   31   41   43
CONECT   43    1   29   42
CONECT   44   24   34   50
CONECT   45   63
CONECT   46   58
CONECT   47    1   58   60
CONECT   48   49
CONECT   49   48   53   57
CONECT   50   36   44   51
CONECT   51   25   50   52
CONECT   52   23   51   53
CONECT   53   49   52   54
CONECT   54    1   53   55
CONECT   55   27   54   56
CONECT   56   26   55   57
CONECT   57   32   49   56
CONECT   58   22   38   46   47
CONECT   59   62
CONECT   60   35   37   47   63
CONECT   61   63
CONECT   62   59   63
CONECT   63   45   60   61   62
MASTER        0    0    0    0    0    0    0    3   63    0   64    0
END
