# Supplementary material for: Ruthenium-based PACT agents based on bisquinoline chelates: synthesis, photochemistry, and cytotoxicity
Source: J Biol Inorg Chem. 2021 Aug 10;26(6):667–74. doi: 10.1007/s00775-021-01882-8 (PMC8437835; doi:10.1007/s00775-021-01882-8)
Supplement: Supplementary file 1 — Supplementary file1 (ZIP 17 KB) [file 775_2021_1882_MOESM1_ESM.zip › ru-tpy-ibiq-hmte-GS.pdb]

HEADER    CSD ENTRY Frame 18:  Geometry 19, Bond Energy: -21.97164 Hartree
CRYST1   1.0000   1.0000   1.0000  90.00  90.00  90.00          
SCALE1      1.000000  0.000000  0.000000       0.000000
SCALE2      0.000000  1.000000  0.000000       0.000000
SCALE3      0.000000  0.000000  1.000000       0.000000
HETATM    1 Ru   UNK     1      -0.227  -0.098   0.354  1.00  0.00          RU  
HETATM    2  C   UNK     1      -1.577  -2.628  -0.820  1.00  0.00           C  
HETATM    3  H   UNK     1      -2.290  -1.923  -1.227  1.00  0.00           H  
HETATM    4  C   UNK     1      -1.703  -3.987  -1.047  1.00  0.00           C  
HETATM    5  H   UNK     1      -2.527  -4.353  -1.645  1.00  0.00           H  
HETATM    6  C   UNK     1      -0.767  -4.846  -0.497  1.00  0.00           C  
HETATM    7  H   UNK     1      -0.838  -5.915  -0.652  1.00  0.00           H  
HETATM    8  C   UNK     1       0.267  -4.317   0.255  1.00  0.00           C  
HETATM    9  H   UNK     1       1.014  -4.965   0.692  1.00  0.00           H  
HETATM   10  C   UNK     1       0.340  -2.946   0.446  1.00  0.00           C  
HETATM   11  C   UNK     1       1.413  -2.297   1.216  1.00  0.00           C  
HETATM   12  C   UNK     1       2.485  -2.923   1.835  1.00  0.00           C  
HETATM   13  H   UNK     1       2.590  -3.999   1.809  1.00  0.00           H  
HETATM   14  C   UNK     1       3.428  -2.142   2.485  1.00  0.00           C  
HETATM   15  C   UNK     1       3.307  -0.761   2.500  1.00  0.00           C  
HETATM   16  H   UNK     1       4.052  -0.151   2.993  1.00  0.00           H  
HETATM   17  C   UNK     1       2.217  -0.180   1.868  1.00  0.00           C  
HETATM   18  C   UNK     1       1.930   1.259   1.757  1.00  0.00           C  
HETATM   19  C   UNK     1       2.747   2.239   2.297  1.00  0.00           C  
HETATM   20  H   UNK     1       3.645   1.962   2.831  1.00  0.00           H  
HETATM   21  C   UNK     1       2.401   3.571   2.148  1.00  0.00           C  
HETATM   22  H   UNK     1       3.029   4.347   2.567  1.00  0.00           H  
HETATM   23  C   UNK     1       1.244   3.891   1.459  1.00  0.00           C  
HETATM   24  H   UNK     1       0.933   4.917   1.317  1.00  0.00           H  
HETATM   25  C   UNK     1       0.470   2.867   0.941  1.00  0.00           C  
HETATM   26  H   UNK     1      -0.442   3.074   0.398  1.00  0.00           H  
HETATM   27  N   UNK     1      -0.589  -2.108  -0.088  1.00  0.00           N  
HETATM   28  N   UNK     1       1.301  -0.959   1.267  1.00  0.00           N  
HETATM   29  N   UNK     1       0.792   1.580   1.083  1.00  0.00           N  
HETATM   30  C   UNK     1      -2.935   1.189  -0.409  1.00  0.00           C  
HETATM   31  H   UNK     1      -3.189   0.977   0.622  1.00  0.00           H  
HETATM   32  C   UNK     1      -3.882   1.815  -1.237  1.00  0.00           C  
HETATM   33  C   UNK     1      -5.164   2.174  -0.768  1.00  0.00           C  
HETATM   34  H   UNK     1      -5.433   1.961   0.261  1.00  0.00           H  
HETATM   35  C   UNK     1      -6.048   2.785  -1.615  1.00  0.00           C  
HETATM   36  H   UNK     1      -7.034   3.064  -1.263  1.00  0.00           H  
HETATM   37  C   UNK     1      -5.686   3.058  -2.952  1.00  0.00           C  
HETATM   38  H   UNK     1      -6.402   3.543  -3.606  1.00  0.00           H  
HETATM   39  C   UNK     1      -4.449   2.719  -3.430  1.00  0.00           C  
HETATM   40  H   UNK     1      -4.171   2.928  -4.457  1.00  0.00           H  
HETATM   41  C   UNK     1      -3.517   2.087  -2.577  1.00  0.00           C  
HETATM   42  C   UNK     1      -2.228   1.708  -2.987  1.00  0.00           C  
HETATM   43  H   UNK     1      -1.925   1.908  -4.006  1.00  0.00           H  
HETATM   44  C   UNK     1      -1.366   1.099  -2.113  1.00  0.00           C  
HETATM   45  C   UNK     1      -0.010   0.687  -2.485  1.00  0.00           C  
HETATM   46  C   UNK     1       0.514   0.850  -3.741  1.00  0.00           C  
HETATM   47  H   UNK     1      -0.079   1.297  -4.527  1.00  0.00           H  
HETATM   48  C   UNK     1       1.826   0.440  -4.031  1.00  0.00           C  
HETATM   49  C   UNK     1       2.418   0.582  -5.305  1.00  0.00           C  
HETATM   50  H   UNK     1       1.845   1.026  -6.111  1.00  0.00           H  
HETATM   51  C   UNK     1       3.705   0.160  -5.508  1.00  0.00           C  
HETATM   52  H   UNK     1       4.159   0.269  -6.486  1.00  0.00           H  
HETATM   53  C   UNK     1       4.453  -0.418  -4.460  1.00  0.00           C  
HETATM   54  H   UNK     1       5.470  -0.744  -4.648  1.00  0.00           H  
HETATM   55  C   UNK     1       3.904  -0.568  -3.216  1.00  0.00           C  
HETATM   56  H   UNK     1       4.471  -1.012  -2.405  1.00  0.00           H  
HETATM   57  C   UNK     1       2.580  -0.141  -2.983  1.00  0.00           C  
HETATM   58  C   UNK     1       1.963  -0.274  -1.729  1.00  0.00           C  
HETATM   59  H   UNK     1       2.517  -0.720  -0.912  1.00  0.00           H  
HETATM   60  N   UNK     1      -1.728   0.839  -0.809  1.00  0.00           N  
HETATM   61  N   UNK     1       0.731   0.114  -1.479  1.00  0.00           N  
HETATM   62  C   UNK     1      -2.010  -1.874   2.749  1.00  0.00           C  
HETATM   63  H   UNK     1      -1.108  -2.448   2.957  1.00  0.00           H  
HETATM   64  H   UNK     1      -2.549  -2.307   1.909  1.00  0.00           H  
HETATM   65  H   UNK     1      -2.664  -1.867   3.619  1.00  0.00           H  
HETATM   66  S   UNK     1      -1.612  -0.173   2.305  1.00  0.00           S  
HETATM   67  C   UNK     1      -0.671   0.327   3.779  1.00  0.00           C  
HETATM   68  H   UNK     1       0.179  -0.345   3.900  1.00  0.00           H  
HETATM   69  H   UNK     1      -0.300   1.327   3.554  1.00  0.00           H  
HETATM   70  C   UNK     1      -1.477   0.355   5.054  1.00  0.00           C  
HETATM   71  H   UNK     1      -1.886  -0.633   5.285  1.00  0.00           H  
HETATM   72  H   UNK     1      -0.789   0.623   5.864  1.00  0.00           H  
HETATM   73  O   UNK     1      -2.514   1.316   4.935  1.00  0.00           O  
HETATM   74  H   UNK     1      -3.020   1.303   5.756  1.00  0.00           H  
HETATM   75  H   UNK     1       4.271  -2.613   2.975  1.00  0.00           H  
CONECT    1   27   28   29   60
CONECT    1   61   66
CONECT    2    3    4   27
CONECT    3    2
CONECT    4    2    5    6
CONECT    5    4
CONECT    6    4    7    8
CONECT    7    6
CONECT    8    6    9   10
CONECT    9    8
CONECT   10    8   11   27
CONECT   11   10   12   28
CONECT   12   11   13   14
CONECT   13   12
CONECT   14   12   15   75
CONECT   15   14   16   17
CONECT   16   15
CONECT   17   15   18   28
CONECT   18   17   19   29
CONECT   19   18   20   21
CONECT   20   19
CONECT   21   19   22   23
CONECT   22   21
CONECT   23   21   24   25
CONECT   24   23
CONECT   25   23   26   29
CONECT   26   25
CONECT   27    1    2   10
CONECT   28    1   11   17
CONECT   29    1   18   25
CONECT   30   31   32   60
CONECT   31   30
CONECT   32   30   33   41
CONECT   33   32   34   35
CONECT   34   33
CONECT   35   33   36   37
CONECT   36   35
CONECT   37   35   38   39
CONECT   38   37
CONECT   39   37   40   41
CONECT   40   39
CONECT   41   32   39   42
CONECT   42   41   43   44
CONECT   43   42
CONECT   44   42   45   60
CONECT   45   44   46   61
CONECT   46   45   47   48
CONECT   47   46
CONECT   48   46   49   57
CONECT   49   48   50   51
CONECT   50   49
CONECT   51   49   52   53
CONECT   52   51
CONECT   53   51   54   55
CONECT   54   53
CONECT   55   53   56   57
CONECT   56   55
CONECT   57   48   55   58
CONECT   58   57   59   61
CONECT   59   58
CONECT   60    1   30   44
CONECT   61    1   45   58
CONECT   62   63   64   65   66
CONECT   63   62
CONECT   64   62
CONECT   65   62
CONECT   66    1   62   67
CONECT   67   66   68   69   70
CONECT   68   67
CONECT   69   67
CONECT   70   67   71   72   73
CONECT   71   70
CONECT   72   70
CONECT   73   70   74
CONECT   74   73
CONECT   75   14
MASTER        0    0    0    0    0    0    0    3   75    0   76    0
END
