# Supplementary material for: Ruthenium-based PACT agents based on bisquinoline chelates: synthesis, photochemistry, and cytotoxicity
Source: J Biol Inorg Chem. 2021 Aug 10;26(6):667–74. doi: 10.1007/s00775-021-01882-8 (PMC8437835; doi:10.1007/s00775-021-01882-8)
Supplement: Supplementary file 1 — Supplementary file1 (ZIP 17 KB) [file 775_2021_1882_MOESM1_ESM.zip › ru-tpy-idiqua-hmte-GS.pdb]

HEADER    CSD ENTRY Ru(1) N(62): Distance (angstrom): 2.112037897109985
CRYST1   1.0000   1.0000   1.0000  90.00  90.00  90.00          
SCALE1      1.000000  0.000000  0.000000       0.000000
SCALE2      0.000000  1.000000  0.000000       0.000000
SCALE3      0.000000  0.000000  1.000000       0.000000
HETATM    1 Ru   UNK     1       0.170   0.091  -0.634  1.00  0.00          RU  
HETATM    2  C   UNK     1       2.516   1.626   0.699  1.00  0.00           C  
HETATM    3  H   UNK     1       1.732   2.213   1.159  1.00  0.00           H  
HETATM    4  C   UNK     1       3.849   1.903   0.944  1.00  0.00           C  
HETATM    5  H   UNK     1       4.111   2.721   1.602  1.00  0.00           H  
HETATM    6  C   UNK     1       4.817   1.122   0.336  1.00  0.00           C  
HETATM    7  H   UNK     1       5.869   1.314   0.501  1.00  0.00           H  
HETATM    8  C   UNK     1       4.418   0.079  -0.482  1.00  0.00           C  
HETATM    9  H   UNK     1       5.152  -0.556  -0.957  1.00  0.00           H  
HETATM   10  C   UNK     1       3.066  -0.149  -0.687  1.00  0.00           C  
HETATM   11  C   UNK     1       2.554  -1.263  -1.499  1.00  0.00           C  
HETATM   12  C   UNK     1       3.311  -2.236  -2.135  1.00  0.00           C  
HETATM   13  H   UNK     1       4.391  -2.206  -2.105  1.00  0.00           H  
HETATM   14  C   UNK     1       2.655  -3.258  -2.804  1.00  0.00           C  
HETATM   15  H   UNK     1       3.228  -4.028  -3.305  1.00  0.00           H  
HETATM   16  C   UNK     1       1.270  -3.304  -2.828  1.00  0.00           C  
HETATM   17  H   UNK     1       0.759  -4.105  -3.344  1.00  0.00           H  
HETATM   18  C   UNK     1       0.556  -2.303  -2.186  1.00  0.00           C  
HETATM   19  C   UNK     1      -0.907  -2.162  -2.144  1.00  0.00           C  
HETATM   20  C   UNK     1      -1.765  -3.058  -2.762  1.00  0.00           C  
HETATM   21  H   UNK     1      -1.368  -3.929  -3.265  1.00  0.00           H  
HETATM   22  C   UNK     1      -3.128  -2.822  -2.740  1.00  0.00           C  
HETATM   23  H   UNK     1      -3.810  -3.511  -3.221  1.00  0.00           H  
HETATM   24  C   UNK     1      -3.598  -1.685  -2.105  1.00  0.00           C  
HETATM   25  H   UNK     1      -4.653  -1.448  -2.074  1.00  0.00           H  
HETATM   26  C   UNK     1      -2.692  -0.837  -1.494  1.00  0.00           C  
HETATM   27  H   UNK     1      -3.024   0.057  -0.986  1.00  0.00           H  
HETATM   28  N   UNK     1       2.119   0.640  -0.108  1.00  0.00           N  
HETATM   29  N   UNK     1       1.211  -1.315  -1.553  1.00  0.00           N  
HETATM   30  N   UNK     1      -1.376  -1.062  -1.495  1.00  0.00           N  
HETATM   31  C   UNK     1      -0.742   2.883   0.209  1.00  0.00           C  
HETATM   32  H   UNK     1       0.056   3.154  -0.472  1.00  0.00           H  
HETATM   33  C   UNK     1      -1.509   3.902   0.784  1.00  0.00           C  
HETATM   34  C   UNK     1      -1.271   5.269   0.509  1.00  0.00           C  
HETATM   35  H   UNK     1      -0.466   5.543  -0.163  1.00  0.00           H  
HETATM   36  C   UNK     1      -2.059   6.222   1.090  1.00  0.00           C  
HETATM   37  H   UNK     1      -1.885   7.272   0.885  1.00  0.00           H  
HETATM   38  C   UNK     1      -3.106   5.848   1.963  1.00  0.00           C  
HETATM   39  H   UNK     1      -3.719   6.620   2.414  1.00  0.00           H  
HETATM   40  C   UNK     1      -3.357   4.533   2.245  1.00  0.00           C  
HETATM   41  H   UNK     1      -4.160   4.252   2.917  1.00  0.00           H  
HETATM   42  C   UNK     1      -2.560   3.524   1.658  1.00  0.00           C  
HETATM   43  C   UNK     1      -2.725   2.155   1.911  1.00  0.00           C  
HETATM   44  H   UNK     1      -3.485   1.817   2.605  1.00  0.00           H  
HETATM   45  C   UNK     1      -1.911   1.234   1.298  1.00  0.00           C  
HETATM   46  C   UNK     1      -1.119  -1.027   1.883  1.00  0.00           C  
HETATM   47  C   UNK     1      -1.321  -1.880   2.941  1.00  0.00           C  
HETATM   48  H   UNK     1      -2.238  -1.810   3.513  1.00  0.00           H  
HETATM   49  C   UNK     1      -0.340  -2.817   3.293  1.00  0.00           C  
HETATM   50  C   UNK     1      -0.473  -3.729   4.365  1.00  0.00           C  
HETATM   51  H   UNK     1      -1.387  -3.733   4.948  1.00  0.00           H  
HETATM   52  C   UNK     1       0.548  -4.590   4.656  1.00  0.00           C  
HETATM   53  H   UNK     1       0.444  -5.288   5.479  1.00  0.00           H  
HETATM   54  C   UNK     1       1.745  -4.590   3.902  1.00  0.00           C  
HETATM   55  H   UNK     1       2.536  -5.285   4.157  1.00  0.00           H  
HETATM   56  C   UNK     1       1.902  -3.719   2.861  1.00  0.00           C  
HETATM   57  H   UNK     1       2.814  -3.709   2.275  1.00  0.00           H  
HETATM   58  C   UNK     1       0.861  -2.818   2.540  1.00  0.00           C  
HETATM   59  C   UNK     1       0.964  -1.916   1.476  1.00  0.00           C  
HETATM   60  H   UNK     1       1.867  -1.913   0.880  1.00  0.00           H  
HETATM   61  N   UNK     1      -0.935   1.589   0.416  1.00  0.00           N  
HETATM   62  N   UNK     1       0.013  -1.065   1.126  1.00  0.00           N  
HETATM   63  C   UNK     1       1.799   2.173  -2.888  1.00  0.00           C  
HETATM   64  H   UNK     1       2.508   1.372  -3.089  1.00  0.00           H  
HETATM   65  H   UNK     1       2.110   2.736  -2.010  1.00  0.00           H  
HETATM   66  H   UNK     1       1.743   2.853  -3.736  1.00  0.00           H  
HETATM   67  S   UNK     1       0.152   1.517  -2.557  1.00  0.00           S  
HETATM   68  C   UNK     1      -0.102   0.544  -4.073  1.00  0.00           C  
HETATM   69  H   UNK     1       0.698  -0.192  -4.160  1.00  0.00           H  
HETATM   70  H   UNK     1      -1.047   0.022  -3.923  1.00  0.00           H  
HETATM   71  C   UNK     1      -0.169   1.369  -5.334  1.00  0.00           C  
HETATM   72  H   UNK     1       0.759   1.926  -5.492  1.00  0.00           H  
HETATM   73  H   UNK     1      -0.278   0.669  -6.170  1.00  0.00           H  
HETATM   74  O   UNK     1      -1.281   2.247  -5.264  1.00  0.00           O  
HETATM   75  H   UNK     1      -1.289   2.775  -6.070  1.00  0.00           H  
HETATM   76  N   UNK     1      -2.118  -0.124   1.534  1.00  0.00           N  
HETATM   77  H   UNK     1      -2.946  -0.270   2.093  1.00  0.00           H  
CONECT    1   28   29   30   61
CONECT    1   62   67
CONECT    2    3    4   28
CONECT    3    2
CONECT    4    2    5    6
CONECT    5    4
CONECT    6    4    7    8
CONECT    7    6
CONECT    8    6    9   10
CONECT    9    8
CONECT   10    8   11   28
CONECT   11   10   12   29
CONECT   12   11   13   14
CONECT   13   12
CONECT   14   12   15   16
CONECT   15   14
CONECT   16   14   17   18
CONECT   17   16
CONECT   18   16   19   29
CONECT   19   18   20   30
CONECT   20   19   21   22
CONECT   21   20
CONECT   22   20   23   24
CONECT   23   22
CONECT   24   22   25   26
CONECT   25   24
CONECT   26   24   27   30
CONECT   27   26
CONECT   28    1    2   10
CONECT   29    1   11   18
CONECT   30    1   19   26
CONECT   31   32   33   61
CONECT   32   31
CONECT   33   31   34   42
CONECT   34   33   35   36
CONECT   35   34
CONECT   36   34   37   38
CONECT   37   36
CONECT   38   36   39   40
CONECT   39   38
CONECT   40   38   41   42
CONECT   41   40
CONECT   42   33   40   43
CONECT   43   42   44   45
CONECT   44   43
CONECT   45   43   61   76
CONECT   46   47   62   76
CONECT   47   46   48   49
CONECT   48   47
CONECT   49   47   50   58
CONECT   50   49   51   52
CONECT   51   50
CONECT   52   50   53   54
CONECT   53   52
CONECT   54   52   55   56
CONECT   55   54
CONECT   56   54   57   58
CONECT   57   56
CONECT   58   49   56   59
CONECT   59   58   60   62
CONECT   60   59
CONECT   61    1   31   45
CONECT   62    1   46   59
CONECT   63   64   65   66   67
CONECT   64   63
CONECT   65   63
CONECT   66   63
CONECT   67    1   63   68
CONECT   68   67   69   70   71
CONECT   69   68
CONECT   70   68
CONECT   71   68   72   73   74
CONECT   72   71
CONECT   73   71
CONECT   74   71   75
CONECT   75   74
CONECT   76   45   46   77
CONECT   77   76
MASTER        0    0    0    0    0    0    0    3   77    0   78    0
END
