# Supplementary material for: Ruthenium-based PACT agents based on bisquinoline chelates: synthesis, photochemistry, and cytotoxicity
Source: J Biol Inorg Chem. 2021 Aug 10;26(6):667–74. doi: 10.1007/s00775-021-01882-8 (PMC8437835; doi:10.1007/s00775-021-01882-8)
Supplement: Supplementary file 2 — Supplementary file2 (CIF 927 KB) [file 775_2021_1882_MOESM2_ESM.cif]

 
data_xs1446a
 
_audit_creation_method            'SHELXL-2014/7'
_shelx_SHELXL_version_number      '2014/7'
_chemical_name_systematic         ?
_chemical_name_common             ?
_chemical_melting_point           ?
_chemical_formula_moiety          
 'C36 H30 N5 O Ru S, 2(F6 P)'
_chemical_formula_sum
 'C36 H30 F12 N5 O P2 Ru S' 
_chemical_formula_weight          971.72

loop_
 _atom_type_symbol
 _atom_type_description
 _atom_type_scat_dispersion_real
 _atom_type_scat_dispersion_imag
 _atom_type_scat_source
 'C'  'C'   0.0181   0.0091
 'International Tables Vol C Tables 4.2.6.8 and 6.1.1.4'
 'H'  'H'   0.0000   0.0000
 'International Tables Vol C Tables 4.2.6.8 and 6.1.1.4'
 'N'  'N'   0.0311   0.0180
 'International Tables Vol C Tables 4.2.6.8 and 6.1.1.4'
 'O'  'O'   0.0492   0.0322
 'International Tables Vol C Tables 4.2.6.8 and 6.1.1.4'
 'F'  'F'   0.0727   0.0534
 'International Tables Vol C Tables 4.2.6.8 and 6.1.1.4'
 'P'  'P'   0.2955   0.4335
 'International Tables Vol C Tables 4.2.6.8 and 6.1.1.4'
 'S'  'S'   0.3331   0.5567
 'International Tables Vol C Tables 4.2.6.8 and 6.1.1.4'
 'Ru'  'Ru'   0.0552   3.2960
 'International Tables Vol C Tables 4.2.6.8 and 6.1.1.4'
 
_space_group_crystal_system       orthorhombic
_space_group_IT_number            29
_space_group_name_H-M_alt         'P c a 21'
_space_group_name_Hall            'P 2c -2ac'
 
_shelx_space_group_comment
;
The symmetry employed for this shelxl refinement is uniquely defined
by the following loop, which should always be used as a source of
symmetry information in preference to the above space-group names.
They are only intended as comments.
;
 
loop_
 _space_group_symop_operation_xyz
 'x, y, z'
 '-x, -y, z+1/2'
 'x+1/2, -y, z'
 '-x+1/2, y, z+1/2'
 
_cell_length_a                    22.0959(11)
_cell_length_b                    8.8289(2)
_cell_length_c                    37.3521(9)
_cell_angle_alpha                 90
_cell_angle_beta                  90
_cell_angle_gamma                 90
_cell_volume                      7286.7(4)
_cell_formula_units_Z             8
_cell_measurement_temperature     110(2)
_cell_measurement_reflns_used     9581
_cell_measurement_theta_min       3.99
_cell_measurement_theta_max       71.80
 
_exptl_crystal_description        'thin lath'
_exptl_crystal_colour             red
_exptl_crystal_density_meas       ?
_exptl_crystal_density_method     ?
_exptl_crystal_density_diffrn     1.772          
_exptl_crystal_F_000              3896
_exptl_transmission_factor_min    ?
_exptl_transmission_factor_max    ?
_exptl_crystal_size_max           0.51
_exptl_crystal_size_mid           0.10
_exptl_crystal_size_min           0.05
_exptl_absorpt_coefficient_mu     5.778
_shelx_estimated_absorpt_T_min    ?
_shelx_estimated_absorpt_T_max    ?
_exptl_absorpt_correction_type    analytical
_exptl_absorpt_correction_T_min   0.280
_exptl_absorpt_correction_T_max   0.812
_exptl_absorpt_process_details    
;
CrysAlisPro 1.171.39.29c (Rigaku Oxford Diffraction, 2017)
Analytical numeric absorption correction using a multifaceted crystal
			model based on expressions derived by R.C. Clark & J.S. Reid.
(Clark, R. C. & Reid, J. S. (1995). Acta Cryst. A51, 887-897)
Empirical absorption correction using spherical harmonics,
 implemented in SCALE3 ABSPACK scaling algorithm.
;
_oxdiff_exptl_absorpt_empirical_full_min           0.512
_oxdiff_exptl_absorpt_empirical_full_max           1.591
_oxdiff_exptl_absorpt_empirical_details
;
Empirical correction (ABSPACK) includes:
- Absorption correction using spherical harmonics
- Frame scaling
;
_exptl_absorpt_special_details    ?
_diffrn_ambient_temperature       110(2)
_diffrn_radiation_wavelength      1.54178
_diffrn_radiation_type            CuK\a
_diffrn_radiation_source          'SuperNova (Cu) X-ray Source' 
_diffrn_radiation_monochromator   'mirror' 
_diffrn_measurement_device_type   'SuperNova, Dual, Cu at zero, Atlas' 
_diffrn_measurement_method        '\w scans'
_diffrn_standards_number          '.'
_diffrn_standards_interval_time   '.'
_diffrn_standards_decay_%         '.'
_diffrn_reflns_number             23674
_diffrn_reflns_av_unetI/netI      0.0450
_diffrn_reflns_av_R_equivalents   0.0367
_diffrn_reflns_limit_h_min        -27
_diffrn_reflns_limit_h_max        21
_diffrn_reflns_limit_k_min        -8
_diffrn_reflns_limit_k_max        10
_diffrn_reflns_limit_l_min        -42
_diffrn_reflns_limit_l_max        46
_diffrn_reflns_theta_min          4.001
_diffrn_reflns_theta_max          71.875
_diffrn_reflns_theta_full         67.679
_diffrn_measured_fraction_theta_max   0.988
_diffrn_measured_fraction_theta_full  0.988
_diffrn_reflns_Laue_measured_fraction_max    0.988
_diffrn_reflns_Laue_measured_fraction_full   0.988
_diffrn_reflns_point_group_measured_fraction_max   0.989
_diffrn_reflns_point_group_measured_fraction_full  0.989
_reflns_number_total              11592
_reflns_number_gt                 10905
_reflns_threshold_expression      'I > 2\s(I)'
_reflns_Friedel_coverage          0.969
_reflns_Friedel_fraction_max      0.989
_reflns_Friedel_fraction_full     0.990
 
_reflns_special_details
;
 Reflections were merged by SHELXL according to the crystal
 class for the calculation of statistics and refinement.
 
 _reflns_Friedel_fraction is defined as the number of unique
 Friedel pairs measured divided by the number that would be
 possible theoretically, ignoring centric projections and
 systematic absences.
;
 
_computing_data_collection        'CrysAlisPro 1.171.39.29c (Rigaku OD, 2017)'
_computing_cell_refinement        'CrysAlisPro 1.171.39.29c (Rigaku OD, 2017)'
_computing_data_reduction         'CrysAlisPro 1.171.39.29c (Rigaku OD, 2017)'
_computing_structure_solution     'SHELXS-2014/7 (Sheldrick, 2015)'
_computing_structure_refinement   'SHELXL-2014/7 (Sheldrick, 2015)'
_computing_molecular_graphics     'SHELXTL v6.10 (Sheldrick, 2008)'
_computing_publication_material   'SHELXTL v6.10 (Sheldrick, 2008)'
_refine_special_details
;
 Refined as a 2-component inversion twin.
;
_refine_ls_structure_factor_coef  Fsqd
_refine_ls_matrix_type            full
_refine_ls_weighting_scheme       calc
_refine_ls_weighting_details
'w=1/[\s^2^(Fo^2^)+(0.0459P)^2^+44.2306P] where P=(Fo^2^+2Fc^2^)/3'
_atom_sites_solution_primary      direct
_atom_sites_solution_secondary    difmap
_atom_sites_solution_hydrogens    geom
_refine_ls_hydrogen_treatment     constr
_refine_ls_extinction_method      none
_refine_ls_extinction_coef        .
_refine_ls_abs_structure_details
;
 Refined as an inversion twin.
;
_refine_ls_abs_structure_Flack    0.539(16)
_chemical_absolute_configuration  .
_refine_ls_number_reflns          11592
_refine_ls_number_parameters      1423
_refine_ls_number_restraints      3040
_refine_ls_R_factor_all           0.0558
_refine_ls_R_factor_gt            0.0525
_refine_ls_wR_factor_ref          0.1407
_refine_ls_wR_factor_gt           0.1383
_refine_ls_goodness_of_fit_ref    1.109
_refine_ls_restrained_S_all       1.028
_refine_ls_shift/su_max           0.008
_refine_ls_shift/su_mean          0.000
 
loop_
 _atom_site_label
 _atom_site_type_symbol
 _atom_site_fract_x
 _atom_site_fract_y
 _atom_site_fract_z
 _atom_site_U_iso_or_equiv
 _atom_site_adp_type
 _atom_site_occupancy
 _atom_site_site_symmetry_order  
 _atom_site_calc_flag
 _atom_site_refinement_flags_posn
 _atom_site_refinement_flags_adp
 _atom_site_refinement_flags_occupancy
 _atom_site_disorder_assembly
 _atom_site_disorder_group
Ru1 Ru 0.33344(3) 0.70900(9) 0.11533(2) 0.01909(17) Uani 1 1 d . . . . .
C1A C 0.4424(6) 0.8994(15) 0.1408(4) 0.035(3) Uani 1 1 d . U . . .
H1A H 0.4140 0.9671 0.1512 0.043 Uiso 1 1 calc R U . . .
C2A C 0.5032(6) 0.9387(15) 0.1414(4) 0.038(3) Uani 1 1 d . U . . .
H2A H 0.5156 1.0327 0.1514 0.046 Uiso 1 1 calc R U . . .
C3A C 0.5452(6) 0.8406(15) 0.1275(4) 0.039(3) Uani 1 1 d . U . . .
H3A H 0.5871 0.8652 0.1276 0.047 Uiso 1 1 calc R U . . .
C4A C 0.5246(6) 0.7013(16) 0.1128(4) 0.039(3) Uani 1 1 d . U . . .
H4A H 0.5527 0.6312 0.1030 0.047 Uiso 1 1 calc R U . . .
C5A C 0.4639(5) 0.6685(12) 0.1127(3) 0.025(2) Uani 1 1 d . U . . .
C6A C 0.4388(5) 0.5371(14) 0.0950(4) 0.025(2) Uani 1 1 d . . . . .
C7A C 0.4683(6) 0.4089(14) 0.0828(4) 0.031(3) Uani 1 1 d . . . . .
H7A H 0.5108 0.3996 0.0861 0.038 Uiso 1 1 calc R U . . .
C8A C 0.4368(7) 0.2947(16) 0.0660(4) 0.042(3) Uani 1 1 d . . . . .
H8A H 0.4576 0.2078 0.0574 0.051 Uiso 1 1 calc R U . . .
C9A C 0.3735(6) 0.3069(12) 0.0615(4) 0.031(3) Uani 1 1 d . . . . .
H9A H 0.3511 0.2308 0.0493 0.037 Uiso 1 1 calc R U . . .
C10A C 0.3457(6) 0.4309(13) 0.0752(3) 0.025(2) Uani 1 1 d . . . . .
C11A C 0.2792(5) 0.4641(14) 0.0750(3) 0.026(2) Uani 1 1 d . . . . .
C12A C 0.2383(6) 0.3727(15) 0.0575(4) 0.036(3) Uani 1 1 d . . . . .
H12A H 0.2517 0.2857 0.0448 0.043 Uiso 1 1 calc R U . . .
C13A C 0.1777(6) 0.4089(18) 0.0587(4) 0.047(4) Uani 1 1 d . . . . .
H13A H 0.1489 0.3475 0.0466 0.056 Uiso 1 1 calc R U . . .
C14A C 0.1593(6) 0.5339(18) 0.0774(4) 0.045(4) Uani 1 1 d . . . . .
H14A H 0.1176 0.5607 0.0782 0.054 Uiso 1 1 calc R U . . .
C15A C 0.2025(5) 0.6225(15) 0.0954(3) 0.031(3) Uani 1 1 d . . . . .
H15A H 0.1896 0.7076 0.1089 0.038 Uiso 1 1 calc R U . . .
N1A N 0.4220(4) 0.7707(11) 0.1263(2) 0.025(2) Uani 1 1 d . . . . .
N2A N 0.3777(4) 0.5450(10) 0.0912(2) 0.0215(19) Uani 1 1 d . . . . .
N3A N 0.2614(4) 0.5893(11) 0.0938(3) 0.025(2) Uani 1 1 d . . . . .
C16A C 0.2667(5) 1.0019(12) 0.1380(3) 0.024(2) Uani 1 1 d . . . . .
H16A H 0.2848 1.0473 0.1176 0.029 Uiso 1 1 calc R U . . .
C17A C 0.2254(5) 1.0886(13) 0.1580(3) 0.023(2) Uani 1 1 d . . . . .
C18A C 0.2114(5) 1.2408(13) 0.1489(3) 0.024(2) Uani 1 1 d . . . . .
H18A H 0.2314 1.2884 0.1294 0.029 Uiso 1 1 calc R U . . .
C19A C 0.1688(5) 1.3193(14) 0.1683(3) 0.028(2) Uani 1 1 d . . . . .
H19A H 0.1591 1.4209 0.1622 0.033 Uiso 1 1 calc R U . . .
C20A C 0.1391(5) 1.2469(13) 0.1977(3) 0.026(2) Uani 1 1 d . . . . .
H20A H 0.1092 1.3004 0.2109 0.032 Uiso 1 1 calc R U . . .
C21A C 0.1531(5) 1.1037(14) 0.2067(3) 0.027(2) Uani 1 1 d . . . . .
H21A H 0.1332 1.0584 0.2266 0.033 Uiso 1 1 calc R U . . .
C22A C 0.1962(5) 1.0189(11) 0.1876(3) 0.020(2) Uani 1 1 d . . . . .
C23A C 0.2138(5) 0.8693(13) 0.1960(3) 0.021(2) Uani 1 1 d . . . . .
H23A H 0.1955 0.8193 0.2157 0.026 Uiso 1 1 calc R U . . .
C24A C 0.2567(5) 0.7952(12) 0.1764(3) 0.021(2) Uani 1 1 d . . . . .
C25A C 0.2798(5) 0.6445(15) 0.1860(3) 0.027(2) Uani 1 1 d . . . . .
C26A C 0.2635(5) 0.5689(13) 0.2161(3) 0.023(2) Uani 1 1 d . . . . .
H26A H 0.2347 0.6121 0.2320 0.028 Uiso 1 1 calc R U . . .
C27A C 0.2894(5) 0.4255(13) 0.2241(3) 0.022(2) Uani 1 1 d . U . . .
C28A C 0.2736(6) 0.3387(14) 0.2545(4) 0.033(3) Uani 1 1 d . U . . .
H28A H 0.2442 0.3766 0.2708 0.040 Uiso 1 1 calc R U . . .
C29A C 0.2995(6) 0.2027(13) 0.2607(4) 0.033(3) Uani 1 1 d . U . . .
H29A H 0.2881 0.1453 0.2811 0.039 Uiso 1 1 calc R U . . .
C30A C 0.3437(5) 0.1453(14) 0.2367(4) 0.029(2) Uani 1 1 d . U . . .
H30A H 0.3611 0.0485 0.2409 0.035 Uiso 1 1 calc R U . . .
C31A C 0.3615(5) 0.2285(13) 0.2075(3) 0.028(2) Uani 1 1 d . U . . .
H31A H 0.3922 0.1908 0.1921 0.034 Uiso 1 1 calc R U . . .
C32A C 0.3344(5) 0.3695(12) 0.2003(3) 0.019(2) Uani 1 1 d . U . . .
C33A C 0.3485(5) 0.4574(12) 0.1707(3) 0.022(2) Uani 1 1 d . . . . .
H33A H 0.3793 0.4209 0.1552 0.027 Uiso 1 1 calc R U . . .
N4A N 0.2818(4) 0.8617(11) 0.1459(3) 0.0247(19) Uani 1 1 d . . . . .
N5A N 0.3230(4) 0.5861(10) 0.1622(3) 0.0200(19) Uani 1 1 d . . . . .
C34A C 0.4046(6) 0.8413(18) 0.0397(4) 0.043(3) Uani 1 1 d . . . . .
H34A H 0.4022 0.7390 0.0296 0.065 Uiso 1 1 calc R U . . .
H34B H 0.4408 0.8494 0.0547 0.065 Uiso 1 1 calc R U . . .
H34C H 0.4070 0.9155 0.0202 0.065 Uiso 1 1 calc R U . . .
S1A S 0.33875(12) 0.8777(3) 0.06615(7) 0.0243(6) Uani 1 1 d . . . . .
C35A C 0.2801(6) 0.8329(19) 0.0338(4) 0.043(3) Uani 1 1 d . . . . .
H35A H 0.2855 0.7273 0.0255 0.051 Uiso 1 1 calc R U . . .
H35B H 0.2401 0.8401 0.0456 0.051 Uiso 1 1 calc R U . . .
C36A C 0.2813(7) 0.9360(19) 0.0024(4) 0.047(4) Uani 1 1 d D . . . .
H36A H 0.3235 0.9535 -0.0054 0.056 Uiso 1 1 calc R U . A 1
H36B H 0.2585 0.8909 -0.0177 0.056 Uiso 1 1 calc R U . A 1
O1A O 0.2545(12) 1.073(2) 0.0130(7) 0.050(4) Uani 0.47(2) 1 d D U P B 1
O1A' O 0.2946(11) 1.0935(19) 0.0098(6) 0.050(4) Uani 0.53(2) 1 d D U P B 2
Ru2 Ru 0.43197(4) 0.20633(9) 0.38530(2) 0.02090(18) Uani 1 1 d D . . C 2
C1B C 0.3209(9) 0.384(3) 0.3571(8) 0.030(3) Uani 0.63(2) 1 d D U P D 1
H1B H 0.3484 0.4561 0.3476 0.036 Uiso 0.63(2) 1 calc R U P D 1
C2B C 0.2586(10) 0.410(3) 0.3543(6) 0.033(3) Uani 0.63(2) 1 d D U P D 1
H2B H 0.2439 0.5001 0.3433 0.039 Uiso 0.63(2) 1 calc R U P D 1
C3B C 0.2200(9) 0.307(3) 0.3675(6) 0.034(3) Uani 0.63(2) 1 d D U P D 1
H3B H 0.1777 0.3268 0.3674 0.040 Uiso 0.63(2) 1 calc R U P D 1
C4B C 0.2410(8) 0.173(2) 0.3810(6) 0.027(3) Uani 0.63(2) 1 d D U P D 1
H4B H 0.2138 0.0944 0.3874 0.033 Uiso 0.63(2) 1 calc R U P D 1
C5B C 0.3021(7) 0.155(3) 0.3852(7) 0.025(3) Uani 0.63(2) 1 d D U P D 1
C6B C 0.3304(8) 0.021(2) 0.4034(7) 0.024(3) Uani 0.63(2) 1 d D U P D 1
C7B C 0.3001(10) -0.109(2) 0.4158(7) 0.029(4) Uani 0.63(2) 1 d D U P D 1
H7B H 0.2578 -0.1222 0.4123 0.034 Uiso 0.63(2) 1 calc R U P D 1
C8B C 0.3351(11) -0.217(2) 0.4334(7) 0.032(4) Uani 0.63(2) 1 d D U P D 1
H8B H 0.3163 -0.3068 0.4416 0.038 Uiso 0.63(2) 1 calc R U P D 1
C9B C 0.3947(11) -0.197(2) 0.4392(7) 0.033(4) Uani 0.63(2) 1 d D U P D 1
H9B H 0.4169 -0.2704 0.4523 0.039 Uiso 0.63(2) 1 calc R U P D 1
C10B C 0.4243(9) -0.067(3) 0.4257(8) 0.025(3) Uani 0.63(2) 1 d D U P D 1
C11B C 0.4891(9) -0.030(3) 0.4265(7) 0.027(3) Uani 0.63(2) 1 d D U P D 1
C12B C 0.5318(10) -0.113(2) 0.4461(6) 0.028(4) Uani 0.63(2) 1 d D U P D 1
H12B H 0.5199 -0.1953 0.4609 0.034 Uiso 0.63(2) 1 calc R U P D 1
C13B C 0.5916(10) -0.071(3) 0.4430(7) 0.034(4) Uani 0.63(2) 1 d D U P D 1
H13B H 0.6219 -0.1284 0.4549 0.041 Uiso 0.63(2) 1 calc R U P D 1
C14B C 0.6082(9) 0.052(3) 0.4234(7) 0.033(4) Uani 0.63(2) 1 d D U P D 1
H14B H 0.6496 0.0791 0.4214 0.039 Uiso 0.63(2) 1 calc R U P D 1
C15B C 0.5647(8) 0.135(3) 0.4065(7) 0.031(3) Uani 0.63(2) 1 d D U P D 1
H15B H 0.5759 0.2241 0.3939 0.037 Uiso 0.63(2) 1 calc R U P D 1
N1B N 0.3426(6) 0.259(3) 0.3726(9) 0.025(4) Uani 0.63(2) 1 d D U P D 1
N2B N 0.3895(7) 0.039(2) 0.4097(7) 0.021(3) Uani 0.63(2) 1 d D U P D 1
N3B N 0.5047(7) 0.092(3) 0.4075(8) 0.027(3) Uani 0.63(2) 1 d D U P D 1
C1' C 0.3331(15) 0.408(4) 0.3536(15) 0.030(3) Uani 0.37(2) 1 d D U P C 2
H1' H 0.3646 0.4742 0.3463 0.036 Uiso 0.37(2) 1 calc R U P D 2
C2' C 0.2727(16) 0.451(4) 0.3491(11) 0.033(3) Uani 0.37(2) 1 d D U P C 2
H2' H 0.2636 0.5460 0.3384 0.039 Uiso 0.37(2) 1 calc R U P D 2
C3' C 0.2271(14) 0.360(4) 0.3597(11) 0.034(3) Uani 0.37(2) 1 d D U P C 2
H3' H 0.1861 0.3848 0.3549 0.040 Uiso 0.37(2) 1 calc R U P D 2
C4' C 0.2420(12) 0.232(4) 0.3773(10) 0.027(3) Uani 0.37(2) 1 d D U P C 2
H4' H 0.2111 0.1752 0.3887 0.033 Uiso 0.37(2) 1 calc R U P D 2
C5' C 0.3008(11) 0.183(4) 0.3793(13) 0.024(4) Uani 0.37(2) 1 d D U P C 2
C6' C 0.3215(12) 0.044(4) 0.3988(13) 0.023(4) Uani 0.37(2) 1 d D U P C 2
C7' C 0.2878(15) -0.088(4) 0.4067(11) 0.027(5) Uani 0.37(2) 1 d D U P C 2
H7' H 0.2467 -0.0965 0.3997 0.033 Uiso 0.37(2) 1 calc R U P D 2
C8' C 0.3165(17) -0.204(4) 0.4250(11) 0.030(5) Uani 0.37(2) 1 d D U P C 2
H8' H 0.2934 -0.2903 0.4316 0.037 Uiso 0.37(2) 1 calc R U P D 2
C9' C 0.3754(17) -0.200(4) 0.4337(11) 0.030(5) Uani 0.37(2) 1 d D U P C 2
H9' H 0.3939 -0.2812 0.4463 0.037 Uiso 0.37(2) 1 calc R U P D 2
C10' C 0.4092(14) -0.070(4) 0.4236(13) 0.026(4) Uani 0.37(2) 1 d D U P C 2
C11' C 0.4748(14) -0.044(4) 0.4285(13) 0.028(4) Uani 0.37(2) 1 d D U P C 2
C12' C 0.5117(17) -0.146(4) 0.4480(11) 0.031(5) Uani 0.37(2) 1 d D U P C 2
H12' H 0.4956 -0.2330 0.4594 0.037 Uiso 0.37(2) 1 calc R U P D 2
C13' C 0.5732(17) -0.110(4) 0.4497(11) 0.036(5) Uani 0.37(2) 1 d D U P C 2
H13' H 0.5996 -0.1730 0.4632 0.043 Uiso 0.37(2) 1 calc R U P D 2
C14' C 0.5960(14) 0.012(5) 0.4324(11) 0.033(5) Uani 0.37(2) 1 d D U P C 2
H14' H 0.6375 0.0380 0.4349 0.039 Uiso 0.37(2) 1 calc R U P D 2
C15' C 0.5590(13) 0.097(5) 0.4113(13) 0.031(3) Uani 0.37(2) 1 d D U P C 2
H15' H 0.5762 0.1735 0.3966 0.037 Uiso 0.37(2) 1 calc R U P D 2
N1' N 0.3468(8) 0.275(5) 0.3678(16) 0.028(5) Uani 0.37(2) 1 d D U P C 2
N2' N 0.3814(10) 0.041(4) 0.4050(15) 0.023(5) Uani 0.37(2) 1 d D U P C 2
N3' N 0.4969(11) 0.075(5) 0.4109(16) 0.028(5) Uani 0.37(2) 1 d D U P C 2
C16B C 0.4990(6) 0.5014(15) 0.3647(4) 0.029(2) Uani 1 1 d . . . . .
H16B H 0.4831 0.5415 0.3863 0.035 Uiso 1 1 calc R U . . .
C17B C 0.5375(5) 0.5935(14) 0.3439(3) 0.027(2) Uani 1 1 d . . . . .
C18B C 0.5523(6) 0.7444(14) 0.3538(4) 0.033(3) Uani 1 1 d . . . . .
H18B H 0.5365 0.7857 0.3754 0.040 Uiso 1 1 calc R U . . .
C19B C 0.5888(5) 0.8300(12) 0.3328(3) 0.028(2) Uani 1 1 d . . . . .
H19B H 0.5977 0.9319 0.3391 0.033 Uiso 1 1 calc R U . . .
C20B C 0.6137(5) 0.7645(13) 0.3011(3) 0.029(2) Uani 1 1 d . . . . .
H20B H 0.6402 0.8238 0.2867 0.035 Uiso 1 1 calc R U . . .
C21B C 0.6012(5) 0.6228(12) 0.2909(3) 0.024(2) Uani 1 1 d . . . . .
H21B H 0.6186 0.5824 0.2697 0.029 Uiso 1 1 calc R U . . .
C22B C 0.5614(5) 0.5332(12) 0.3121(3) 0.022(2) Uani 1 1 d . . . . .
C23B C 0.5440(5) 0.3860(13) 0.3022(3) 0.023(2) Uani 1 1 d . . . . .
H23B H 0.5592 0.3432 0.2807 0.028 Uiso 1 1 calc R U . . .
C24B C 0.5056(5) 0.3039(13) 0.3232(3) 0.024(2) Uani 1 1 d . . . . .
C25B C 0.4828(5) 0.1542(12) 0.3138(3) 0.021(2) Uani 1 1 d . . . . .
C26B C 0.4967(5) 0.0804(13) 0.2820(3) 0.026(2) Uani 1 1 d . . . . .
H26B H 0.5243 0.1263 0.2658 0.031 Uiso 1 1 calc R U . . .
C27B C 0.4715(5) -0.0583(14) 0.2734(3) 0.025(2) Uani 1 1 d . . . . .
C28B C 0.4842(5) -0.1370(14) 0.2406(3) 0.031(3) Uani 1 1 d . . . . .
H28B H 0.5110 -0.0945 0.2234 0.037 Uiso 1 1 calc R U . . .
C29B C 0.4572(6) -0.2738(15) 0.2343(4) 0.037(3) Uani 1 1 d . . . . .
H29B H 0.4656 -0.3261 0.2127 0.044 Uiso 1 1 calc R U . . .
C30B C 0.4169(6) -0.3392(15) 0.2595(4) 0.032(3) Uani 1 1 d . . . . .
H30B H 0.3991 -0.4350 0.2546 0.039 Uiso 1 1 calc R U . . .
C31B C 0.4035(5) -0.2672(13) 0.2901(3) 0.030(3) Uani 1 1 d . . . . .
H31B H 0.3762 -0.3118 0.3067 0.036 Uiso 1 1 calc R U . . .
C32B C 0.4301(5) -0.1254(14) 0.2979(3) 0.023(2) Uani 1 1 d . . . . .
C33B C 0.4192(6) -0.0469(14) 0.3304(3) 0.027(3) Uani 1 1 d . . . . .
H33B H 0.3927 -0.0913 0.3475 0.032 Uiso 1 1 calc R U . . .
N4B N 0.4839(4) 0.3623(11) 0.3554(2) 0.0245(19) Uani 1 1 d . . . . .
N5B N 0.4444(4) 0.0863(10) 0.3381(2) 0.0222(19) Uani 1 1 d . . . . .
C34B C 0.3482(6) 0.3537(18) 0.4553(4) 0.042(3) Uani 1 1 d . . . . .
H34D H 0.3437 0.2504 0.4645 0.063 Uiso 1 1 calc R U . . .
H34E H 0.3164 0.3738 0.4376 0.063 Uiso 1 1 calc R U . . .
H34F H 0.3446 0.4260 0.4751 0.063 Uiso 1 1 calc R U . . .
S1B S 0.42180(12) 0.3739(3) 0.43434(7) 0.0234(5) Uani 1 1 d . . . . .
C35B C 0.4702(7) 0.3222(16) 0.4712(4) 0.040(3) Uani 1 1 d D . . . .
H35C H 0.4537 0.2306 0.4829 0.048 Uiso 1 1 calc R U . E 1
H35D H 0.5108 0.2965 0.4618 0.048 Uiso 1 1 calc R U . E 1
C36B C 0.4765(7) 0.4455(18) 0.4986(4) 0.047(3) Uani 0.588(19) 1 d D U P F 1
H36C H 0.4357 0.4711 0.5077 0.057 Uiso 0.588(19) 1 calc R U P F 1
H36D H 0.5002 0.4054 0.5190 0.057 Uiso 0.588(19) 1 calc R U P F 1
O1B O 0.5021(10) 0.569(2) 0.4876(7) 0.070(4) Uani 0.588(19) 1 d D U P F 1
C36' C 0.4765(7) 0.4455(18) 0.4986(4) 0.047(3) Uani 0.412(19) 1 d D U P F 2
H36E H 0.4948 0.3974 0.5200 0.057 Uiso 0.412(19) 1 calc R U P F 2
H36F H 0.5072 0.5164 0.4891 0.057 Uiso 0.412(19) 1 calc R U P F 2
O1B' O 0.4336(13) 0.527(3) 0.5101(9) 0.070(4) Uani 0.412(19) 1 d D U P F 2
P1 P 0.04672(14) 1.6572(3) 0.18786(8) 0.0264(6) Uani 1 1 d D . . G 2
F1 F -0.0092(3) 1.7102(9) 0.1633(2) 0.0403(18) Uani 1 1 d D . . G 2
F2 F 0.0566(3) 1.8285(8) 0.2003(2) 0.0386(17) Uani 1 1 d D . . G 2
F3 F 0.1016(3) 1.6058(8) 0.2128(2) 0.0389(17) Uani 1 1 d D . . G 2
F4 F 0.0365(4) 1.4854(9) 0.1763(2) 0.048(2) Uani 1 1 d D . . G 2
F5 F 0.0006(3) 1.6332(9) 0.2207(2) 0.0426(18) Uani 1 1 d D . . G 2
F6 F 0.0920(3) 1.6829(10) 0.1553(2) 0.0461(19) Uani 1 1 d D . . G 2
P2 P 0.70925(16) 1.1735(4) 0.30938(9) 0.0326(7) Uani 1 1 d . . . H 2
F7 F 0.7551(4) 1.1533(10) 0.2764(2) 0.051(2) Uani 1 1 d . . . H 2
F8 F 0.7660(4) 1.2192(10) 0.3341(2) 0.053(2) Uani 1 1 d . . . H 2
F9 F 0.6656(4) 1.1922(11) 0.3427(3) 0.060(2) Uani 1 1 d . . . H 2
F10 F 0.6536(4) 1.1256(9) 0.2844(2) 0.047(2) Uani 1 1 d . . . H 2
F11 F 0.6992(4) 1.3447(8) 0.2984(2) 0.0456(19) Uani 1 1 d . . . H 2
F12 F 0.7202(4) 1.0015(9) 0.3204(3) 0.053(2) Uani 1 1 d . . . H 2
P3 P 0.0978(5) 0.9619(13) 0.0377(3) 0.0424(12) Uani 0.615(4) 1 d D U P I 1
F13 F 0.1330(7) 1.0494(16) 0.0071(4) 0.049(3) Uani 0.615(4) 1 d D U P I 1
F14 F 0.0580(8) 1.108(2) 0.0470(5) 0.074(5) Uani 0.615(4) 1 d D U P I 1
F15 F 0.0647(8) 0.879(2) 0.0709(5) 0.083(5) Uani 0.615(4) 1 d D U P I 1
F16 F 0.1291(8) 0.8107(16) 0.0279(5) 0.073(4) Uani 0.615(4) 1 d D U P I 1
F17 F 0.0435(8) 0.914(3) 0.0129(5) 0.091(6) Uani 0.615(4) 1 d D U P I 1
F18 F 0.1490(7) 1.0050(19) 0.0660(5) 0.063(4) Uani 0.615(4) 1 d D U P I 1
P3' P 0.0877(12) 0.956(3) 0.0394(8) 0.0424(12) Uani 0.199(4) 1 d D U P J 2
F13' F 0.1382(16) 0.987(5) 0.0109(10) 0.053(8) Uani 0.199(4) 1 d D U P J 2
F14' F 0.083(2) 1.136(3) 0.0474(13) 0.062(8) Uani 0.199(4) 1 d D U P J 2
F15' F 0.0323(16) 0.948(6) 0.0686(11) 0.076(8) Uani 0.199(4) 1 d D U P J 2
F16' F 0.083(2) 0.778(3) 0.0359(12) 0.065(8) Uani 0.199(4) 1 d D U P J 2
F17' F 0.0350(17) 0.980(5) 0.0110(11) 0.063(8) Uani 0.199(4) 1 d D U P J 2
F18' F 0.1330(16) 0.941(5) 0.0720(9) 0.048(7) Uani 0.199(4) 1 d D U P J 2
P3C P 0.1002(13) 0.956(3) 0.0342(8) 0.0424(12) Uani 0.186(4) 1 d D U P K 3
F13C F 0.1631(15) 0.892(5) 0.0203(13) 0.080(8) Uani 0.186(4) 1 d D U P K 3
F14C F 0.135(2) 1.115(4) 0.0416(13) 0.080(8) Uani 0.186(4) 1 d D U P K 3
F15C F 0.0399(14) 1.042(4) 0.0472(11) 0.047(7) Uani 0.186(4) 1 d D U P K 3
F16C F 0.0625(18) 0.807(4) 0.0281(12) 0.055(7) Uani 0.186(4) 1 d D U P K 3
F17C F 0.086(2) 1.018(5) -0.0052(9) 0.081(8) Uani 0.186(4) 1 d D U P K 3
F18C F 0.1156(19) 0.912(5) 0.0743(9) 0.057(7) Uani 0.186(4) 1 d D U P K 3
P4 P 0.6667(10) 0.496(2) 0.4567(6) 0.0582(17) Uani 0.359(4) 1 d D U P L 1
F19 F 0.6231(13) 0.491(4) 0.4896(7) 0.070(6) Uani 0.359(4) 1 d D U P L 1
F20 F 0.6534(17) 0.313(3) 0.4535(10) 0.108(8) Uani 0.359(4) 1 d D U P L 1
F21 F 0.7085(15) 0.454(4) 0.4219(7) 0.090(7) Uani 0.359(4) 1 d D U P L 1
F22 F 0.6896(14) 0.665(3) 0.4586(9) 0.061(6) Uani 0.359(4) 1 d D U P L 1
F23 F 0.6147(14) 0.528(5) 0.4282(9) 0.074(8) Uani 0.359(4) 1 d D U P L 1
F24 F 0.7240(13) 0.448(4) 0.4797(8) 0.077(7) Uani 0.359(4) 1 d D U P L 1
P4' P 0.6581(10) 0.488(3) 0.4540(6) 0.0582(17) Uani 0.341(4) 1 d D U P M 2
F19' F 0.6353(14) 0.565(4) 0.4891(7) 0.068(7) Uani 0.341(4) 1 d D U P M 2
F20' F 0.6316(15) 0.331(4) 0.4710(10) 0.076(7) Uani 0.341(4) 1 d D U P M 2
F21' F 0.6773(14) 0.383(4) 0.4196(7) 0.080(6) Uani 0.341(4) 1 d D U P M 2
F22' F 0.6864(14) 0.633(3) 0.4369(9) 0.073(7) Uani 0.341(4) 1 d D U P M 2
F23' F 0.5953(11) 0.510(4) 0.4336(8) 0.072(7) Uani 0.341(4) 1 d D U P M 2
F24' F 0.7226(12) 0.441(4) 0.4680(9) 0.083(7) Uani 0.341(4) 1 d D U P M 2
P4C P 0.6633(11) 0.506(3) 0.4591(6) 0.0582(17) Uani 0.300(4) 1 d D U P N 3
F19C F 0.6165(15) 0.591(4) 0.4835(8) 0.068(7) Uani 0.300(4) 1 d D U P N 3
F20C F 0.6223(17) 0.357(4) 0.4683(12) 0.084(8) Uani 0.300(4) 1 d D U P N 3
F21C F 0.7058(16) 0.390(4) 0.4368(10) 0.083(7) Uani 0.300(4) 1 d D U P N 3
F22C F 0.7030(17) 0.650(4) 0.4521(12) 0.068(8) Uani 0.300(4) 1 d D U P N 3
F23C F 0.6266(17) 0.523(5) 0.4226(8) 0.073(8) Uani 0.300(4) 1 d D U P N 3
F24C F 0.7055(15) 0.461(5) 0.4918(9) 0.087(8) Uani 0.300(4) 1 d D U P N 3
 
loop_
 _atom_site_aniso_label
 _atom_site_aniso_U_11
 _atom_site_aniso_U_22
 _atom_site_aniso_U_33
 _atom_site_aniso_U_23
 _atom_site_aniso_U_13
 _atom_site_aniso_U_12
Ru1 0.0172(4) 0.0177(4) 0.0224(4) 0.0009(4) 0.0038(3) 0.0020(3)
C1A 0.045(6) 0.024(6) 0.037(6) -0.005(5) -0.007(5) -0.007(5)
C2A 0.043(6) 0.025(6) 0.048(7) -0.004(5) -0.013(5) -0.006(4)
C3A 0.034(6) 0.031(6) 0.052(7) 0.003(5) -0.011(5) -0.003(4)
C4A 0.026(5) 0.052(7) 0.039(6) 0.007(5) -0.004(5) 0.000(4)
C5A 0.022(4) 0.021(5) 0.032(5) 0.003(5) -0.001(4) -0.003(4)
C6A 0.013(5) 0.021(6) 0.041(6) 0.001(5) 0.008(4) -0.004(4)
C7A 0.022(6) 0.024(6) 0.048(7) 0.004(5) 0.008(5) 0.001(4)
C8A 0.051(8) 0.028(7) 0.047(8) -0.004(6) 0.015(7) 0.007(6)
C9A 0.037(7) 0.009(5) 0.046(7) -0.005(5) 0.007(6) -0.005(4)
C10A 0.028(6) 0.015(5) 0.032(6) 0.002(4) 0.004(5) -0.008(4)
C11A 0.022(5) 0.028(6) 0.030(6) 0.005(5) 0.001(4) -0.009(4)
C12A 0.032(7) 0.031(7) 0.046(7) -0.004(5) -0.001(6) -0.011(5)
C13A 0.030(7) 0.054(9) 0.057(9) 0.013(7) -0.013(6) -0.025(6)
C14A 0.025(6) 0.059(10) 0.052(8) 0.018(7) 0.003(6) -0.009(6)
C15A 0.016(5) 0.033(7) 0.046(7) 0.013(5) 0.002(5) -0.001(5)
N1A 0.025(5) 0.028(5) 0.021(4) -0.002(4) 0.002(4) -0.008(4)
N2A 0.024(5) 0.016(5) 0.024(4) 0.003(3) 0.002(3) -0.007(4)
N3A 0.016(4) 0.027(5) 0.032(5) 0.006(4) 0.004(4) -0.001(4)
C16A 0.027(6) 0.021(6) 0.025(5) 0.005(4) 0.003(4) 0.006(5)
C17A 0.017(5) 0.028(6) 0.024(5) -0.001(4) 0.001(4) 0.007(4)
C18A 0.022(5) 0.023(6) 0.028(6) 0.004(4) -0.001(4) -0.002(4)
C19A 0.025(6) 0.029(6) 0.029(6) -0.002(5) -0.001(5) 0.003(5)
C20A 0.024(5) 0.024(6) 0.031(6) -0.004(4) 0.004(4) 0.009(5)
C21A 0.025(6) 0.030(6) 0.027(5) 0.000(5) 0.004(4) 0.008(5)
C22A 0.022(5) 0.009(5) 0.029(5) -0.004(4) 0.001(4) 0.001(4)
C23A 0.016(5) 0.026(6) 0.022(5) -0.001(4) 0.004(4) 0.004(4)
C24A 0.023(5) 0.013(5) 0.027(5) 0.002(4) 0.000(4) 0.007(4)
C25A 0.017(5) 0.042(7) 0.022(5) 0.000(5) 0.001(4) 0.005(5)
C26A 0.026(6) 0.018(5) 0.025(5) -0.001(4) 0.004(4) 0.008(4)
C27A 0.016(5) 0.020(5) 0.029(5) 0.003(4) -0.002(4) 0.000(4)
C28A 0.031(6) 0.028(5) 0.041(6) 0.010(4) 0.002(5) 0.003(4)
C29A 0.031(6) 0.024(5) 0.044(6) 0.012(4) 0.001(5) 0.002(4)
C30A 0.021(5) 0.022(5) 0.045(6) 0.011(4) -0.002(4) 0.000(4)
C31A 0.023(5) 0.026(5) 0.036(5) 0.003(4) -0.003(4) 0.003(4)
C32A 0.019(5) 0.008(4) 0.031(5) 0.000(4) -0.004(4) -0.004(3)
C33A 0.013(5) 0.021(6) 0.033(6) -0.001(5) 0.001(4) 0.003(4)
N4A 0.023(5) 0.024(5) 0.026(4) 0.002(4) -0.001(4) 0.001(4)
N5A 0.022(4) 0.011(4) 0.026(5) -0.001(3) 0.004(4) -0.002(3)
C34A 0.023(6) 0.058(9) 0.049(8) 0.023(7) 0.015(6) 0.006(6)
S1A 0.0220(13) 0.0281(15) 0.0228(12) 0.0025(11) 0.0018(10) 0.0016(10)
C35A 0.029(7) 0.062(9) 0.037(7) 0.006(6) -0.006(5) -0.007(6)
C36A 0.041(8) 0.072(11) 0.028(6) 0.000(7) -0.005(6) -0.009(7)
O1A 0.055(10) 0.036(8) 0.060(9) 0.010(6) -0.006(10) 0.002(9)
O1A' 0.055(10) 0.036(8) 0.060(9) 0.010(6) -0.006(10) 0.002(9)
Ru2 0.0213(4) 0.0210(4) 0.0204(3) -0.0014(4) 0.0030(3) -0.0015(3)
C1B 0.038(6) 0.018(6) 0.033(6) 0.007(5) -0.009(5) -0.004(4)
C2B 0.038(6) 0.017(7) 0.043(7) 0.009(5) -0.011(5) -0.005(5)
C3B 0.036(6) 0.017(7) 0.048(7) 0.008(6) -0.011(5) -0.005(5)
C4B 0.033(4) 0.006(7) 0.042(6) 0.002(6) -0.004(4) 0.000(4)
C5B 0.029(5) 0.020(6) 0.024(8) 0.001(5) -0.003(5) 0.000(4)
C6B 0.030(6) 0.020(6) 0.021(7) 0.001(5) 0.002(5) 0.002(5)
C7B 0.032(7) 0.024(7) 0.030(9) 0.008(6) 0.000(6) 0.000(6)
C8B 0.034(8) 0.028(7) 0.033(9) 0.009(6) 0.000(6) 0.003(6)
C9B 0.034(8) 0.035(7) 0.029(8) 0.004(6) 0.000(6) 0.003(6)
C10B 0.030(6) 0.026(6) 0.020(7) 0.000(5) 0.003(5) 0.006(5)
C11B 0.027(6) 0.027(6) 0.026(6) -0.008(5) 0.006(5) 0.004(5)
C12B 0.024(7) 0.024(8) 0.036(7) -0.008(6) 0.002(6) 0.007(6)
C13B 0.026(7) 0.031(9) 0.047(9) -0.007(7) 0.002(6) 0.003(6)
C14B 0.023(7) 0.031(8) 0.044(9) -0.007(6) 0.001(6) 0.003(6)
C15B 0.029(5) 0.032(8) 0.033(6) -0.010(5) 0.005(4) 0.003(4)
N1B 0.033(6) 0.019(6) 0.023(9) 0.004(5) -0.003(5) 0.001(5)
N2B 0.030(5) 0.017(6) 0.016(8) -0.004(5) 0.002(5) 0.005(4)
N3B 0.029(6) 0.031(7) 0.023(7) -0.006(5) 0.007(5) 0.004(5)
C1' 0.038(6) 0.018(6) 0.033(6) 0.007(5) -0.009(5) -0.004(4)
C2' 0.038(6) 0.017(7) 0.043(7) 0.009(5) -0.011(5) -0.005(5)
C3' 0.036(6) 0.017(7) 0.048(7) 0.008(6) -0.011(5) -0.005(5)
C4' 0.033(4) 0.006(7) 0.042(6) 0.002(6) -0.004(4) 0.000(4)
C5' 0.031(6) 0.014(7) 0.027(10) 0.002(6) -0.001(6) 0.001(5)
C6' 0.028(7) 0.018(7) 0.022(9) 0.000(6) 0.004(6) 0.002(5)
C7' 0.032(9) 0.023(8) 0.028(12) 0.007(7) -0.001(8) -0.001(7)
C8' 0.033(9) 0.027(8) 0.031(11) 0.011(8) -0.001(8) -0.001(7)
C9' 0.032(9) 0.031(8) 0.028(10) 0.005(7) -0.001(8) 0.002(7)
C10' 0.030(7) 0.027(7) 0.021(9) -0.002(7) 0.004(7) 0.004(6)
C11' 0.030(7) 0.026(8) 0.029(9) -0.008(7) 0.004(7) 0.005(6)
C12' 0.031(9) 0.025(9) 0.037(9) -0.009(8) 0.000(8) 0.005(7)
C13' 0.030(9) 0.033(10) 0.044(10) -0.007(8) 0.000(9) 0.004(8)
C14' 0.028(8) 0.032(10) 0.039(10) -0.008(8) 0.001(8) 0.005(7)
C15' 0.029(5) 0.032(8) 0.033(6) -0.010(5) 0.005(4) 0.003(4)
N1' 0.036(7) 0.018(7) 0.028(11) 0.003(7) -0.001(7) -0.002(6)
N2' 0.031(7) 0.020(8) 0.019(10) -0.002(7) 0.002(6) 0.003(6)
N3' 0.029(7) 0.025(9) 0.030(10) -0.011(7) 0.004(7) 0.003(6)
C16B 0.028(5) 0.026(6) 0.033(6) -0.008(4) 0.011(4) -0.008(5)
C17B 0.025(6) 0.028(6) 0.029(6) -0.005(5) 0.001(5) -0.002(5)
C18B 0.031(6) 0.024(6) 0.044(7) -0.011(5) 0.001(5) -0.010(5)
C19B 0.031(6) 0.010(5) 0.041(6) -0.010(4) 0.000(5) -0.007(4)
C20B 0.034(6) 0.023(6) 0.031(6) 0.004(5) 0.004(5) -0.005(5)
C21B 0.034(6) 0.015(5) 0.024(5) 0.000(4) 0.004(4) -0.007(4)
C22B 0.024(5) 0.019(5) 0.024(5) 0.001(4) -0.001(4) 0.001(4)
C23B 0.022(5) 0.023(6) 0.024(5) 0.001(4) 0.006(4) -0.002(4)
C24B 0.022(5) 0.026(6) 0.025(5) 0.000(4) 0.001(4) -0.001(4)
C25B 0.026(5) 0.013(5) 0.025(5) -0.001(4) -0.001(4) -0.002(4)
C26B 0.020(5) 0.029(6) 0.028(5) -0.002(5) 0.005(4) 0.000(4)
C27B 0.021(5) 0.026(6) 0.028(6) 0.002(4) 0.004(4) -0.003(4)
C28B 0.028(6) 0.034(7) 0.031(6) -0.005(5) 0.003(5) 0.002(5)
C29B 0.031(7) 0.041(7) 0.038(7) -0.015(6) 0.002(5) 0.000(5)
C30B 0.024(6) 0.028(6) 0.045(7) -0.007(5) -0.006(5) -0.005(5)
C31B 0.025(6) 0.026(6) 0.039(6) 0.001(5) 0.000(5) -0.009(5)
C32B 0.018(5) 0.024(6) 0.028(6) -0.002(5) -0.002(4) 0.000(4)
C33B 0.028(6) 0.030(6) 0.023(6) -0.001(5) 0.003(5) -0.004(5)
N4B 0.025(5) 0.024(5) 0.024(4) -0.001(4) 0.008(4) -0.007(4)
N5B 0.022(4) 0.021(5) 0.024(5) -0.004(4) 0.005(4) -0.003(4)
C34B 0.040(7) 0.054(9) 0.033(6) -0.018(6) 0.009(6) 0.003(6)
S1B 0.0253(13) 0.0225(14) 0.0224(12) -0.0009(10) 0.0034(10) 0.0038(10)
C35B 0.048(8) 0.036(7) 0.036(7) -0.009(5) -0.014(6) 0.019(6)
C36B 0.057(8) 0.040(7) 0.045(7) -0.013(6) -0.018(6) 0.001(6)
O1B 0.073(9) 0.053(8) 0.084(11) -0.010(7) -0.003(8) 0.001(6)
C36' 0.057(8) 0.040(7) 0.045(7) -0.013(6) -0.018(6) 0.001(6)
O1B' 0.073(9) 0.053(8) 0.084(11) -0.010(7) -0.003(8) 0.001(6)
P1 0.0291(15) 0.0186(14) 0.0314(14) -0.0004(11) 0.0028(12) 0.0023(11)
F1 0.030(4) 0.048(5) 0.043(4) 0.001(3) -0.004(3) 0.004(3)
F2 0.045(4) 0.026(4) 0.045(4) 0.000(3) -0.008(3) 0.002(3)
F3 0.042(4) 0.026(4) 0.048(4) 0.007(3) -0.001(3) 0.015(3)
F4 0.057(5) 0.033(5) 0.054(5) -0.010(4) 0.002(4) -0.001(4)
F5 0.045(4) 0.042(5) 0.041(4) 0.004(3) 0.013(4) 0.002(3)
F6 0.036(4) 0.061(5) 0.042(4) 0.008(4) 0.012(4) -0.002(4)
P2 0.0408(18) 0.0214(15) 0.0356(15) -0.0001(12) 0.0032(14) -0.0027(13)
F7 0.047(5) 0.058(6) 0.048(5) 0.002(4) 0.013(4) -0.005(4)
F8 0.053(5) 0.056(6) 0.051(5) 0.002(4) -0.012(4) 0.000(4)
F9 0.061(6) 0.070(6) 0.049(5) -0.007(5) 0.021(5) 0.011(5)
F10 0.047(5) 0.035(4) 0.058(5) -0.008(4) -0.007(4) -0.014(4)
F11 0.054(5) 0.027(4) 0.056(5) 0.005(3) -0.013(4) -0.005(3)
F12 0.063(6) 0.025(4) 0.071(6) 0.013(4) 0.011(5) 0.003(4)
P3 0.032(3) 0.056(2) 0.040(2) 0.0073(19) 0.001(2) 0.000(2)
F13 0.043(7) 0.040(7) 0.063(7) 0.005(6) 0.002(5) 0.008(6)
F14 0.053(9) 0.099(9) 0.071(9) 0.010(8) 0.009(8) 0.019(7)
F15 0.067(9) 0.098(11) 0.084(8) 0.017(7) 0.004(7) -0.005(8)
F16 0.073(9) 0.062(7) 0.083(10) 0.008(6) 0.003(8) 0.001(6)
F17 0.067(8) 0.116(13) 0.090(10) 0.004(9) -0.013(7) -0.004(8)
F18 0.053(7) 0.063(9) 0.074(8) -0.004(7) -0.018(6) 0.011(6)
P3' 0.032(3) 0.056(2) 0.040(2) 0.0073(19) 0.001(2) 0.000(2)
F13' 0.042(11) 0.067(16) 0.049(11) 0.018(10) 0.001(9) 0.008(10)
F14' 0.052(16) 0.068(9) 0.065(15) 0.007(8) 0.003(12) -0.001(8)
F15' 0.059(12) 0.090(16) 0.078(13) 0.005(11) 0.012(9) -0.007(10)
F16' 0.055(16) 0.067(9) 0.072(16) 0.011(8) -0.008(12) -0.002(8)
F17' 0.049(11) 0.071(16) 0.069(12) 0.013(10) -0.004(9) -0.002(10)
F18' 0.037(12) 0.066(16) 0.043(10) 0.022(9) 0.005(9) -0.012(10)
P3C 0.032(3) 0.056(2) 0.040(2) 0.0073(19) 0.001(2) 0.000(2)
F13C 0.058(10) 0.095(16) 0.086(16) 0.001(12) 0.010(10) 0.000(10)
F14C 0.067(14) 0.085(11) 0.088(16) 0.006(10) 0.002(11) -0.015(9)
F15C 0.039(10) 0.051(13) 0.051(13) 0.014(10) -0.003(9) -0.006(9)
F16C 0.034(13) 0.062(10) 0.068(15) 0.012(9) -0.012(11) 0.004(9)
F17C 0.080(16) 0.095(16) 0.068(10) 0.016(9) -0.001(9) -0.007(12)
F18C 0.035(14) 0.076(15) 0.060(9) 0.010(8) -0.006(8) -0.005(11)
P4 0.050(3) 0.077(4) 0.047(3) 0.020(3) 0.010(2) 0.023(3)
F19 0.067(11) 0.083(15) 0.059(10) 0.019(9) 0.009(8) 0.009(10)
F20 0.117(16) 0.101(10) 0.106(16) 0.009(9) 0.006(12) 0.010(9)
F21 0.083(13) 0.107(15) 0.080(11) 0.003(10) 0.017(9) 0.020(11)
F22 0.043(12) 0.081(9) 0.058(13) 0.014(8) 0.016(10) 0.022(7)
F23 0.064(12) 0.098(15) 0.061(12) 0.018(10) 0.003(9) 0.008(10)
F24 0.073(10) 0.093(14) 0.066(13) 0.016(11) 0.011(9) 0.020(9)
P4' 0.050(3) 0.077(4) 0.047(3) 0.020(3) 0.010(2) 0.023(3)
F19' 0.050(13) 0.096(14) 0.057(9) 0.015(9) 0.005(8) 0.019(10)
F20' 0.065(14) 0.094(11) 0.069(13) 0.027(9) 0.003(10) 0.013(9)
F21' 0.068(13) 0.098(13) 0.073(10) 0.014(9) 0.017(9) 0.012(10)
F22' 0.062(12) 0.089(10) 0.070(13) 0.027(9) 0.013(11) 0.020(8)
F23' 0.059(10) 0.101(15) 0.057(12) 0.019(10) 0.004(8) 0.019(9)
F24' 0.064(9) 0.100(15) 0.086(15) 0.024(11) 0.004(9) 0.018(8)
P4C 0.050(3) 0.077(4) 0.047(3) 0.020(3) 0.010(2) 0.023(3)
F19C 0.057(12) 0.093(14) 0.055(12) 0.016(10) 0.008(10) 0.020(10)
F20C 0.071(13) 0.097(12) 0.084(15) 0.023(10) 0.013(11) 0.015(9)
F21C 0.063(12) 0.102(13) 0.085(13) 0.012(10) 0.015(10) 0.021(10)
F22C 0.047(13) 0.093(11) 0.064(16) 0.020(10) 0.010(11) 0.018(9)
F23C 0.063(13) 0.096(16) 0.060(10) 0.019(9) 0.003(9) 0.003(11)
F24C 0.072(13) 0.111(16) 0.077(11) 0.020(10) 0.004(9) 0.029(11)
 
_geom_special_details
;
 All esds (except the esd in the dihedral angle between two l.s. planes)
 are estimated using the full covariance matrix.  The cell esds are taken
 into account individually in the estimation of esds in distances, angles
 and torsion angles; correlations between esds in cell parameters are only
 used when they are defined by crystal symmetry.  An approximate (isotropic)
 treatment of cell esds is used for estimating esds involving l.s. planes.
;
 
loop_
 _geom_bond_atom_site_label_1
 _geom_bond_atom_site_label_2
 _geom_bond_distance
 _geom_bond_site_symmetry_2
 _geom_bond_publ_flag
Ru1 N2A 1.967(10) . ?
Ru1 N1A 2.071(9) . ?
Ru1 N3A 2.073(10) . ?
Ru1 N5A 2.074(9) . ?
Ru1 N4A 2.104(10) . ?
Ru1 S1A 2.368(3) . ?
C1A N1A 1.338(15) . ?
C1A C2A 1.386(18) . ?
C1A H1A 0.9500 . ?
C2A C3A 1.373(19) . ?
C2A H2A 0.9500 . ?
C3A C4A 1.423(19) . ?
C3A H3A 0.9500 . ?
C4A C5A 1.371(16) . ?
C4A H4A 0.9500 . ?
C5A N1A 1.390(15) . ?
C5A C6A 1.447(16) . ?
C6A N2A 1.358(14) . ?
C6A C7A 1.383(17) . ?
C7A C8A 1.377(19) . ?
C7A H7A 0.9500 . ?
C8A C9A 1.413(19) . ?
C8A H8A 0.9500 . ?
C9A C10A 1.355(17) . ?
C9A H9A 0.9500 . ?
C10A N2A 1.368(14) . ?
C10A C11A 1.500(16) . ?
C11A N3A 1.366(16) . ?
C11A C12A 1.376(16) . ?
C12A C13A 1.379(19) . ?
C12A H12A 0.9500 . ?
C13A C14A 1.37(2) . ?
C13A H13A 0.9500 . ?
C14A C15A 1.406(19) . ?
C14A H14A 0.9500 . ?
C15A N3A 1.335(14) . ?
C15A H15A 0.9500 . ?
C16A N4A 1.315(14) . ?
C16A C17A 1.406(15) . ?
C16A H16A 0.9500 . ?
C17A C22A 1.419(15) . ?
C17A C18A 1.421(15) . ?
C18A C19A 1.374(16) . ?
C18A H18A 0.9500 . ?
C19A C20A 1.429(16) . ?
C19A H19A 0.9500 . ?
C20A C21A 1.344(16) . ?
C20A H20A 0.9500 . ?
C21A C22A 1.408(15) . ?
C21A H21A 0.9500 . ?
C22A C23A 1.412(15) . ?
C23A C24A 1.365(14) . ?
C23A H23A 0.9500 . ?
C24A N4A 1.396(14) . ?
C24A C25A 1.469(16) . ?
C25A C26A 1.359(16) . ?
C25A N5A 1.401(14) . ?
C26A C27A 1.420(15) . ?
C26A H26A 0.9500 . ?
C27A C28A 1.413(16) . ?
C27A C32A 1.422(15) . ?
C28A C29A 1.351(17) . ?
C28A H28A 0.9500 . ?
C29A C30A 1.417(18) . ?
C29A H29A 0.9500 . ?
C30A C31A 1.372(17) . ?
C30A H30A 0.9500 . ?
C31A C32A 1.406(15) . ?
C31A H31A 0.9500 . ?
C32A C33A 1.388(16) . ?
C33A N5A 1.307(14) . ?
C33A H33A 0.9500 . ?
C34A S1A 1.789(13) . ?
C34A H34A 0.9800 . ?
C34A H34B 0.9800 . ?
C34A H34C 0.9800 . ?
S1A C35A 1.814(13) . ?
C35A C36A 1.484(19) . ?
C35A H35A 0.9900 . ?
C35A H35B 0.9900 . ?
C36A O1A 1.40(2) . ?
C36A O1A' 1.45(2) . ?
C36A H36A 0.9900 . ?
C36A H36B 0.9900 . ?
Ru2 N2' 1.979(14) . ?
Ru2 N5B 2.075(9) . ?
Ru2 N3' 2.075(14) . ?
Ru2 N1' 2.081(14) . ?
Ru2 N4B 2.112(9) . ?
Ru2 S1B 2.366(3) . ?
C1B N1B 1.334(19) . ?
C1B C2B 1.40(2) . ?
C1B H1B 0.9500 . ?
C2B C3B 1.35(3) . ?
C2B H2B 0.9500 . ?
C3B C4B 1.37(2) . ?
C3B H3B 0.9500 . ?
C4B C5B 1.37(2) . ?
C4B H4B 0.9500 . ?
C5B N1B 1.368(19) . ?
C5B C6B 1.50(2) . ?
C6B N2B 1.336(19) . ?
C6B C7B 1.40(2) . ?
C7B C8B 1.39(3) . ?
C7B H7B 0.9500 . ?
C8B C9B 1.35(3) . ?
C8B H8B 0.9500 . ?
C9B C10B 1.41(2) . ?
C9B H9B 0.9500 . ?
C10B N2B 1.348(19) . ?
C10B C11B 1.47(2) . ?
C11B N3B 1.34(2) . ?
C11B C12B 1.40(2) . ?
C12B C13B 1.38(3) . ?
C12B H12B 0.9500 . ?
C13B C14B 1.36(3) . ?
C13B H13B 0.9500 . ?
C14B C15B 1.36(2) . ?
C14B H14B 0.9500 . ?
C15B N3B 1.38(2) . ?
C15B H15B 0.9500 . ?
C1' N1' 1.32(2) . ?
C1' C2' 1.40(3) . ?
C1' H1' 0.9500 . ?
C2' C3' 1.35(3) . ?
C2' H2' 0.9500 . ?
C3' C4' 1.34(3) . ?
C3' H3' 0.9500 . ?
C4' C5' 1.37(2) . ?
C4' H4' 0.9500 . ?
C5' N1' 1.37(2) . ?
C5' C6' 1.49(3) . ?
C6' N2' 1.34(2) . ?
C6' C7' 1.41(2) . ?
C7' C8' 1.39(3) . ?
C7' H7' 0.9500 . ?
C8' C9' 1.34(3) . ?
C8' H8' 0.9500 . ?
C9' C10' 1.42(3) . ?
C9' H9' 0.9500 . ?
C10' N2' 1.35(2) . ?
C10' C11' 1.48(3) . ?
C11' N3' 1.34(3) . ?
C11' C12' 1.41(3) . ?
C12' C13' 1.40(3) . ?
C12' H12' 0.9500 . ?
C13' C14' 1.35(4) . ?
C13' H13' 0.9500 . ?
C14' C15' 1.36(3) . ?
C14' H14' 0.9500 . ?
C15' N3' 1.39(2) . ?
C15' H15' 0.9500 . ?
C16B N4B 1.319(15) . ?
C16B C17B 1.410(17) . ?
C16B H16B 0.9500 . ?
C17B C22B 1.406(15) . ?
C17B C18B 1.421(16) . ?
C18B C19B 1.355(17) . ?
C18B H18B 0.9500 . ?
C19B C20B 1.430(16) . ?
C19B H19B 0.9500 . ?
C20B C21B 1.337(16) . ?
C20B H20B 0.9500 . ?
C21B C22B 1.423(15) . ?
C21B H21B 0.9500 . ?
C22B C23B 1.404(15) . ?
C23B C24B 1.362(15) . ?
C23B H23B 0.9500 . ?
C24B N4B 1.395(14) . ?
C24B C25B 1.457(15) . ?
C25B N5B 1.382(14) . ?
C25B C26B 1.387(15) . ?
C26B C27B 1.383(17) . ?
C26B H26B 0.9500 . ?
C27B C32B 1.425(16) . ?
C27B C28B 1.436(16) . ?
C28B C29B 1.367(17) . ?
C28B H28B 0.9500 . ?
C29B C30B 1.418(18) . ?
C29B H29B 0.9500 . ?
C30B C31B 1.343(18) . ?
C30B H30B 0.9500 . ?
C31B C32B 1.413(16) . ?
C31B H31B 0.9500 . ?
C32B C33B 1.419(17) . ?
C33B N5B 1.332(15) . ?
C33B H33B 0.9500 . ?
C34B S1B 1.814(13) . ?
C34B H34D 0.9800 . ?
C34B H34E 0.9800 . ?
C34B H34F 0.9800 . ?
S1B C35B 1.803(13) . ?
C35B C36' 1.501(18) . ?
C35B C36B 1.501(18) . ?
C35B H35C 0.9900 . ?
C35B H35D 0.9900 . ?
C36B O1B 1.30(2) . ?
C36B H36C 0.9900 . ?
C36B H36D 0.9900 . ?
C36' O1B' 1.27(2) . ?
C36' H36E 0.9900 . ?
C36' H36F 0.9900 . ?
P1 F6 1.590(7) . ?
P1 F4 1.594(8) . ?
P1 F3 1.595(7) . ?
P1 F2 1.597(7) . ?
P1 F1 1.608(7) . ?
P1 F5 1.609(7) . ?
P2 F9 1.582(9) . ?
P2 F11 1.582(8) . ?
P2 F12 1.593(8) . ?
P2 F10 1.600(8) . ?
P2 F7 1.606(9) . ?
P2 F8 1.608(9) . ?
P3 F16 1.548(15) . ?
P3 F17 1.574(15) . ?
P3 F13 1.584(13) . ?
P3 F18 1.594(14) . ?
P3 F14 1.600(15) . ?
P3 F15 1.614(15) . ?
P3' F13' 1.566(19) . ?
P3' F16' 1.573(19) . ?
P3' F18' 1.582(19) . ?
P3' F17' 1.59(2) . ?
P3' F14' 1.63(2) . ?
P3' F15' 1.64(2) . ?
P3C F16C 1.57(2) . ?
P3C F18C 1.584(19) . ?
P3C F13C 1.586(19) . ?
P3C F17C 1.60(2) . ?
P3C F15C 1.61(2) . ?
P3C F14C 1.62(2) . ?
P4 F19 1.564(17) . ?
P4 F22 1.571(18) . ?
P4 F24 1.588(18) . ?
P4 F23 1.591(17) . ?
P4 F21 1.637(18) . ?
P4 F20 1.646(19) . ?
P4' F19' 1.561(17) . ?
P4' F22' 1.568(18) . ?
P4' F24' 1.572(18) . ?
P4' F23' 1.596(18) . ?
P4' F20' 1.630(18) . ?
P4' F21' 1.641(18) . ?
P4C F19C 1.568(18) . ?
P4C F22C 1.570(18) . ?
P4C F24C 1.585(18) . ?
P4C F23C 1.594(18) . ?
P4C F21C 1.617(19) . ?
P4C F20C 1.630(19) . ?
 
loop_
 _geom_angle_atom_site_label_1
 _geom_angle_atom_site_label_2
 _geom_angle_atom_site_label_3
 _geom_angle
 _geom_angle_site_symmetry_1
 _geom_angle_site_symmetry_3
 _geom_angle_publ_flag
N2A Ru1 N1A 79.3(4) . . ?
N2A Ru1 N3A 80.1(4) . . ?
N1A Ru1 N3A 159.4(4) . . ?
N2A Ru1 N5A 93.3(4) . . ?
N1A Ru1 N5A 94.3(4) . . ?
N3A Ru1 N5A 88.6(4) . . ?
N2A Ru1 N4A 172.3(4) . . ?
N1A Ru1 N4A 103.7(4) . . ?
N3A Ru1 N4A 97.0(4) . . ?
N5A Ru1 N4A 79.4(4) . . ?
N2A Ru1 S1A 94.8(3) . . ?
N1A Ru1 S1A 86.6(3) . . ?
N3A Ru1 S1A 93.3(3) . . ?
N5A Ru1 S1A 171.9(3) . . ?
N4A Ru1 S1A 92.6(3) . . ?
N1A C1A C2A 123.1(13) . . ?
N1A C1A H1A 118.4 . . ?
C2A C1A H1A 118.4 . . ?
C3A C2A C1A 119.5(12) . . ?
C3A C2A H2A 120.3 . . ?
C1A C2A H2A 120.3 . . ?
C2A C3A C4A 118.3(12) . . ?
C2A C3A H3A 120.8 . . ?
C4A C3A H3A 120.8 . . ?
C5A C4A C3A 119.8(13) . . ?
C5A C4A H4A 120.1 . . ?
C3A C4A H4A 120.1 . . ?
C4A C5A N1A 120.9(11) . . ?
C4A C5A C6A 123.1(11) . . ?
N1A C5A C6A 115.6(9) . . ?
N2A C6A C7A 118.5(11) . . ?
N2A C6A C5A 112.8(10) . . ?
C7A C6A C5A 128.7(10) . . ?
C8A C7A C6A 120.7(12) . . ?
C8A C7A H7A 119.7 . . ?
C6A C7A H7A 119.7 . . ?
C7A C8A C9A 119.9(12) . . ?
C7A C8A H8A 120.0 . . ?
C9A C8A H8A 120.0 . . ?
C10A C9A C8A 117.7(12) . . ?
C10A C9A H9A 121.2 . . ?
C8A C9A H9A 121.2 . . ?
C9A C10A N2A 121.7(11) . . ?
C9A C10A C11A 126.8(11) . . ?
N2A C10A C11A 111.4(10) . . ?
N3A C11A C12A 122.0(11) . . ?
N3A C11A C10A 115.9(10) . . ?
C12A C11A C10A 122.1(12) . . ?
C11A C12A C13A 119.1(13) . . ?
C11A C12A H12A 120.5 . . ?
C13A C12A H12A 120.5 . . ?
C14A C13A C12A 119.5(13) . . ?
C14A C13A H13A 120.2 . . ?
C12A C13A H13A 120.2 . . ?
C13A C14A C15A 119.4(13) . . ?
C13A C14A H14A 120.3 . . ?
C15A C14A H14A 120.3 . . ?
N3A C15A C14A 121.3(13) . . ?
N3A C15A H15A 119.4 . . ?
C14A C15A H15A 119.4 . . ?
C1A N1A C5A 118.3(10) . . ?
C1A N1A Ru1 128.5(9) . . ?
C5A N1A Ru1 112.8(7) . . ?
C6A N2A C10A 121.4(10) . . ?
C6A N2A Ru1 119.0(8) . . ?
C10A N2A Ru1 119.0(8) . . ?
C15A N3A C11A 118.7(10) . . ?
C15A N3A Ru1 128.2(9) . . ?
C11A N3A Ru1 113.1(7) . . ?
N4A C16A C17A 123.9(10) . . ?
N4A C16A H16A 118.1 . . ?
C17A C16A H16A 118.1 . . ?
C16A C17A C22A 118.2(10) . . ?
C16A C17A C18A 122.0(10) . . ?
C22A C17A C18A 119.8(10) . . ?
C19A C18A C17A 120.0(11) . . ?
C19A C18A H18A 120.0 . . ?
C17A C18A H18A 120.0 . . ?
C18A C19A C20A 119.6(11) . . ?
C18A C19A H19A 120.2 . . ?
C20A C19A H19A 120.2 . . ?
C21A C20A C19A 120.5(11) . . ?
C21A C20A H20A 119.8 . . ?
C19A C20A H20A 119.8 . . ?
C20A C21A C22A 121.9(11) . . ?
C20A C21A H21A 119.0 . . ?
C22A C21A H21A 119.0 . . ?
C21A C22A C23A 124.8(10) . . ?
C21A C22A C17A 118.2(10) . . ?
C23A C22A C17A 117.0(9) . . ?
C24A C23A C22A 121.3(10) . . ?
C24A C23A H23A 119.3 . . ?
C22A C23A H23A 119.3 . . ?
C23A C24A N4A 120.8(9) . . ?
C23A C24A C25A 123.0(10) . . ?
N4A C24A C25A 116.2(9) . . ?
C26A C25A N5A 121.6(11) . . ?
C26A C25A C24A 123.8(10) . . ?
N5A C25A C24A 114.6(10) . . ?
C25A C26A C27A 120.4(10) . . ?
C25A C26A H26A 119.8 . . ?
C27A C26A H26A 119.8 . . ?
C28A C27A C26A 123.5(11) . . ?
C28A C27A C32A 119.0(10) . . ?
C26A C27A C32A 117.5(10) . . ?
C29A C28A C27A 121.0(12) . . ?
C29A C28A H28A 119.5 . . ?
C27A C28A H28A 119.5 . . ?
C28A C29A C30A 120.1(12) . . ?
C28A C29A H29A 120.0 . . ?
C30A C29A H29A 120.0 . . ?
C31A C30A C29A 120.5(11) . . ?
C31A C30A H30A 119.7 . . ?
C29A C30A H30A 119.7 . . ?
C30A C31A C32A 120.2(11) . . ?
C30A C31A H31A 119.9 . . ?
C32A C31A H31A 119.9 . . ?
C33A C32A C31A 123.5(11) . . ?
C33A C32A C27A 117.4(10) . . ?
C31A C32A C27A 119.1(11) . . ?
N5A C33A C32A 125.6(10) . . ?
N5A C33A H33A 117.2 . . ?
C32A C33A H33A 117.2 . . ?
C16A N4A C24A 118.6(10) . . ?
C16A N4A Ru1 128.3(8) . . ?
C24A N4A Ru1 112.8(7) . . ?
C33A N5A C25A 117.5(10) . . ?
C33A N5A Ru1 127.6(8) . . ?
C25A N5A Ru1 114.7(7) . . ?
S1A C34A H34A 109.5 . . ?
S1A C34A H34B 109.5 . . ?
H34A C34A H34B 109.5 . . ?
S1A C34A H34C 109.5 . . ?
H34A C34A H34C 109.5 . . ?
H34B C34A H34C 109.5 . . ?
C34A S1A C35A 100.0(7) . . ?
C34A S1A Ru1 110.9(5) . . ?
C35A S1A Ru1 110.1(5) . . ?
C36A C35A S1A 112.3(10) . . ?
C36A C35A H35A 109.1 . . ?
S1A C35A H35A 109.1 . . ?
C36A C35A H35B 109.1 . . ?
S1A C35A H35B 109.1 . . ?
H35A C35A H35B 107.9 . . ?
O1A C36A C35A 107.5(15) . . ?
O1A' C36A C35A 116.3(14) . . ?
O1A C36A H36A 110.2 . . ?
C35A C36A H36A 110.2 . . ?
O1A C36A H36B 110.2 . . ?
C35A C36A H36B 110.2 . . ?
H36A C36A H36B 108.5 . . ?
N2' Ru2 N5B 90.9(19) . . ?
N2' Ru2 N3' 79.0(10) . . ?
N5B Ru2 N3' 90.9(19) . . ?
N2' Ru2 N1' 79.6(10) . . ?
N5B Ru2 N1' 90(2) . . ?
N3' Ru2 N1' 158.6(11) . . ?
N2' Ru2 N4B 169.8(18) . . ?
N5B Ru2 N4B 79.2(4) . . ?
N3' Ru2 N4B 103.4(9) . . ?
N1' Ru2 N4B 97.8(9) . . ?
N2' Ru2 S1B 96.8(19) . . ?
N5B Ru2 S1B 171.9(3) . . ?
N3' Ru2 S1B 93.3(19) . . ?
N1' Ru2 S1B 88.6(19) . . ?
N4B Ru2 S1B 93.1(3) . . ?
N1B C1B C2B 121.7(17) . . ?
N1B C1B H1B 119.2 . . ?
C2B C1B H1B 119.2 . . ?
C3B C2B C1B 118.8(17) . . ?
C3B C2B H2B 120.6 . . ?
C1B C2B H2B 120.6 . . ?
C2B C3B C4B 120.5(17) . . ?
C2B C3B H3B 119.8 . . ?
C4B C3B H3B 119.8 . . ?
C3B C4B C5B 118.8(17) . . ?
C3B C4B H4B 120.6 . . ?
C5B C4B H4B 120.6 . . ?
N1B C5B C4B 121.6(16) . . ?
N1B C5B C6B 114.5(13) . . ?
C4B C5B C6B 123.9(16) . . ?
N2B C6B C7B 120.4(16) . . ?
N2B C6B C5B 113.1(14) . . ?
C7B C6B C5B 126.3(16) . . ?
C8B C7B C6B 116.6(18) . . ?
C8B C7B H7B 121.7 . . ?
C6B C7B H7B 121.7 . . ?
C9B C8B C7B 122.1(17) . . ?
C9B C8B H8B 118.9 . . ?
C7B C8B H8B 118.9 . . ?
C8B C9B C10B 119.9(18) . . ?
C8B C9B H9B 120.0 . . ?
C10B C9B H9B 120.0 . . ?
N2B C10B C9B 117.2(16) . . ?
N2B C10B C11B 114.3(15) . . ?
C9B C10B C11B 128.5(16) . . ?
N3B C11B C12B 121.7(17) . . ?
N3B C11B C10B 114.8(14) . . ?
C12B C11B C10B 123.5(17) . . ?
C13B C12B C11B 117.4(19) . . ?
C13B C12B H12B 121.3 . . ?
C11B C12B H12B 121.3 . . ?
C14B C13B C12B 121.3(17) . . ?
C14B C13B H13B 119.4 . . ?
C12B C13B H13B 119.4 . . ?
C13B C14B C15B 119.3(19) . . ?
C13B C14B H14B 120.3 . . ?
C15B C14B H14B 120.3 . . ?
C14B C15B N3B 121.1(19) . . ?
C14B C15B H15B 119.4 . . ?
N3B C15B H15B 119.4 . . ?
C1B N1B C5B 118.1(14) . . ?
C6B N2B C10B 123.5(15) . . ?
C11B N3B C15B 118.9(14) . . ?
N1' C1' C2' 121(2) . . ?
N1' C1' H1' 119.7 . . ?
C2' C1' H1' 119.7 . . ?
C3' C2' C1' 121(2) . . ?
C3' C2' H2' 119.6 . . ?
C1' C2' H2' 119.6 . . ?
C4' C3' C2' 117(2) . . ?
C4' C3' H3' 121.3 . . ?
C2' C3' H3' 121.3 . . ?
C3' C4' C5' 122(3) . . ?
C3' C4' H4' 119.2 . . ?
C5' C4' H4' 119.2 . . ?
N1' C5' C4' 120(2) . . ?
N1' C5' C6' 114.2(19) . . ?
C4' C5' C6' 125(2) . . ?
N2' C6' C7' 118(2) . . ?
N2' C6' C5' 113.6(19) . . ?
C7' C6' C5' 128(2) . . ?
C8' C7' C6' 118(2) . . ?
C8' C7' H7' 120.9 . . ?
C6' C7' H7' 120.9 . . ?
C9' C8' C7' 123(2) . . ?
C9' C8' H8' 118.6 . . ?
C7' C8' H8' 118.6 . . ?
C8' C9' C10' 118(2) . . ?
C8' C9' H9' 121.1 . . ?
C10' C9' H9' 121.1 . . ?
N2' C10' C9' 119(2) . . ?
N2' C10' C11' 114(2) . . ?
C9' C10' C11' 127(2) . . ?
N3' C11' C12' 123(2) . . ?
N3' C11' C10' 115(2) . . ?
C12' C11' C10' 122(2) . . ?
C13' C12' C11' 116(3) . . ?
C13' C12' H12' 121.9 . . ?
C11' C12' H12' 121.9 . . ?
C14' C13' C12' 121(3) . . ?
C14' C13' H13' 119.3 . . ?
C12' C13' H13' 119.3 . . ?
C13' C14' C15' 119(3) . . ?
C13' C14' H14' 120.3 . . ?
C15' C14' H14' 120.3 . . ?
C14' C15' N3' 122(3) . . ?
C14' C15' H15' 119.1 . . ?
N3' C15' H15' 119.1 . . ?
C1' N1' C5' 119(2) . . ?
C1' N1' Ru2 126(2) . . ?
C5' N1' Ru2 113.6(16) . . ?
C6' N2' C10' 123.5(19) . . ?
C6' N2' Ru2 118.5(16) . . ?
C10' N2' Ru2 118.0(16) . . ?
C11' N3' C15' 118(2) . . ?
C11' N3' Ru2 114.5(17) . . ?
C15' N3' Ru2 128(2) . . ?
N4B C16B C17B 123.0(11) . . ?
N4B C16B H16B 118.5 . . ?
C17B C16B H16B 118.5 . . ?
C22B C17B C16B 118.3(11) . . ?
C22B C17B C18B 119.2(11) . . ?
C16B C17B C18B 122.4(11) . . ?
C19B C18B C17B 120.6(12) . . ?
C19B C18B H18B 119.7 . . ?
C17B C18B H18B 119.7 . . ?
C18B C19B C20B 118.9(10) . . ?
C18B C19B H19B 120.5 . . ?
C20B C19B H19B 120.5 . . ?
C21B C20B C19B 122.4(11) . . ?
C21B C20B H20B 118.8 . . ?
C19B C20B H20B 118.8 . . ?
C20B C21B C22B 119.3(11) . . ?
C20B C21B H21B 120.3 . . ?
C22B C21B H21B 120.3 . . ?
C23B C22B C17B 117.9(10) . . ?
C23B C22B C21B 122.6(10) . . ?
C17B C22B C21B 119.5(10) . . ?
C24B C23B C22B 120.9(11) . . ?
C24B C23B H23B 119.5 . . ?
C22B C23B H23B 119.5 . . ?
C23B C24B N4B 120.8(10) . . ?
C23B C24B C25B 124.1(10) . . ?
N4B C24B C25B 115.1(10) . . ?
N5B C25B C26B 119.7(10) . . ?
N5B C25B C24B 116.6(9) . . ?
C26B C25B C24B 123.7(10) . . ?
C27B C26B C25B 121.8(11) . . ?
C27B C26B H26B 119.1 . . ?
C25B C26B H26B 119.1 . . ?
C26B C27B C32B 118.4(11) . . ?
C26B C27B C28B 123.3(11) . . ?
C32B C27B C28B 118.3(11) . . ?
C29B C28B C27B 119.2(12) . . ?
C29B C28B H28B 120.4 . . ?
C27B C28B H28B 120.4 . . ?
C28B C29B C30B 121.4(12) . . ?
C28B C29B H29B 119.3 . . ?
C30B C29B H29B 119.3 . . ?
C31B C30B C29B 120.7(12) . . ?
C31B C30B H30B 119.7 . . ?
C29B C30B H30B 119.7 . . ?
C30B C31B C32B 120.3(12) . . ?
C30B C31B H31B 119.9 . . ?
C32B C31B H31B 119.9 . . ?
C31B C32B C33B 122.6(11) . . ?
C31B C32B C27B 120.2(11) . . ?
C33B C32B C27B 117.2(11) . . ?
N5B C33B C32B 123.0(11) . . ?
N5B C33B H33B 118.5 . . ?
C32B C33B H33B 118.5 . . ?
C16B N4B C24B 119.0(10) . . ?
C16B N4B Ru2 127.3(8) . . ?
C24B N4B Ru2 113.7(7) . . ?
C33B N5B C25B 119.9(10) . . ?
C33B N5B Ru2 125.3(8) . . ?
C25B N5B Ru2 114.8(7) . . ?
S1B C34B H34D 109.5 . . ?
S1B C34B H34E 109.5 . . ?
H34D C34B H34E 109.5 . . ?
S1B C34B H34F 109.5 . . ?
H34D C34B H34F 109.5 . . ?
H34E C34B H34F 109.5 . . ?
C35B S1B C34B 100.3(7) . . ?
C35B S1B Ru2 112.1(4) . . ?
C34B S1B Ru2 110.9(4) . . ?
C36' C35B S1B 113.1(10) . . ?
C36B C35B S1B 113.1(10) . . ?
C36B C35B H35C 109.0 . . ?
S1B C35B H35C 109.0 . . ?
C36B C35B H35D 109.0 . . ?
S1B C35B H35D 109.0 . . ?
H35C C35B H35D 107.8 . . ?
O1B C36B C35B 115.7(17) . . ?
O1B C36B H36C 108.3 . . ?
C35B C36B H36C 108.3 . . ?
O1B C36B H36D 108.3 . . ?
C35B C36B H36D 108.3 . . ?
H36C C36B H36D 107.4 . . ?
O1B' C36' C35B 125.2(19) . . ?
O1B' C36' H36E 106.0 . . ?
C35B C36' H36E 106.0 . . ?
O1B' C36' H36F 106.0 . . ?
C35B C36' H36F 106.0 . . ?
H36E C36' H36F 106.3 . . ?
F6 P1 F4 91.0(5) . . ?
F6 P1 F3 90.5(4) . . ?
F4 P1 F3 89.7(4) . . ?
F6 P1 F2 90.1(4) . . ?
F4 P1 F2 178.8(5) . . ?
F3 P1 F2 89.7(4) . . ?
F6 P1 F1 90.4(4) . . ?
F4 P1 F1 90.8(5) . . ?
F3 P1 F1 179.0(5) . . ?
F2 P1 F1 89.8(4) . . ?
F6 P1 F5 179.3(5) . . ?
F4 P1 F5 89.6(5) . . ?
F3 P1 F5 89.9(4) . . ?
F2 P1 F5 89.4(4) . . ?
F1 P1 F5 89.2(4) . . ?
F9 P2 F11 91.1(5) . . ?
F9 P2 F12 89.3(5) . . ?
F11 P2 F12 179.4(6) . . ?
F9 P2 F10 91.0(5) . . ?
F11 P2 F10 89.6(5) . . ?
F12 P2 F10 90.9(5) . . ?
F9 P2 F7 178.3(6) . . ?
F11 P2 F7 89.7(5) . . ?
F12 P2 F7 89.8(5) . . ?
F10 P2 F7 90.5(5) . . ?
F9 P2 F8 89.9(5) . . ?
F11 P2 F8 91.1(5) . . ?
F12 P2 F8 88.4(5) . . ?
F10 P2 F8 178.9(5) . . ?
F7 P2 F8 88.7(5) . . ?
F16 P3 F17 88.3(11) . . ?
F16 P3 F13 91.7(9) . . ?
F17 P3 F13 94.6(11) . . ?
F16 P3 F18 92.6(10) . . ?
F17 P3 F18 174.6(12) . . ?
F13 P3 F18 90.8(10) . . ?
F16 P3 F14 173.2(13) . . ?
F17 P3 F14 85.6(11) . . ?
F13 P3 F14 91.8(10) . . ?
F18 P3 F14 93.1(10) . . ?
F16 P3 F15 89.6(11) . . ?
F17 P3 F15 89.1(11) . . ?
F13 P3 F15 176.1(12) . . ?
F18 P3 F15 85.5(10) . . ?
F14 P3 F15 87.3(11) . . ?
F13' P3' F16' 99(2) . . ?
F13' P3' F18' 95.0(18) . . ?
F16' P3' F18' 91.1(19) . . ?
F13' P3' F17' 92.4(19) . . ?
F16' P3' F17' 92.0(19) . . ?
F18' P3' F17' 171(2) . . ?
F13' P3' F14' 89.6(19) . . ?
F16' P3' F14' 171(2) . . ?
F18' P3' F14' 88.8(18) . . ?
F17' P3' F14' 86.8(18) . . ?
F13' P3' F15' 172(2) . . ?
F16' P3' F15' 88.2(19) . . ?
F18' P3' F15' 87.6(18) . . ?
F17' P3' F15' 84.4(18) . . ?
F14' P3' F15' 82.7(18) . . ?
F16C P3C F18C 92.8(19) . . ?
F16C P3C F13C 97.0(19) . . ?
F18C P3C F13C 92.0(19) . . ?
F16C P3C F17C 92.8(19) . . ?
F18C P3C F17C 174(2) . . ?
F13C P3C F17C 89.9(19) . . ?
F16C P3C F15C 90.0(18) . . ?
F18C P3C F15C 90.3(18) . . ?
F13C P3C F15C 173(2) . . ?
F17C P3C F15C 87.1(18) . . ?
F16C P3C F14C 176(2) . . ?
F18C P3C F14C 86.9(18) . . ?
F13C P3C F14C 87.0(19) . . ?
F17C P3C F14C 87.3(19) . . ?
F15C P3C F14C 86.0(18) . . ?
F19 P4 F22 100.8(17) . . ?
F19 P4 F24 93.3(16) . . ?
F22 P4 F24 88.3(16) . . ?
F19 P4 F23 94.9(16) . . ?
F22 P4 F23 95.5(16) . . ?
F24 P4 F23 170.2(18) . . ?
F19 P4 F21 165.2(19) . . ?
F22 P4 F21 93.9(16) . . ?
F24 P4 F21 85.5(15) . . ?
F23 P4 F21 85.3(15) . . ?
F19 P4 F20 85.4(16) . . ?
F22 P4 F20 171.5(18) . . ?
F24 P4 F20 85.5(16) . . ?
F23 P4 F20 89.7(16) . . ?
F21 P4 F20 79.8(16) . . ?
F19' P4' F22' 96.5(17) . . ?
F19' P4' F24' 97.4(17) . . ?
F22' P4' F24' 89.2(16) . . ?
F19' P4' F23' 93.9(16) . . ?
F22' P4' F23' 92.9(16) . . ?
F24' P4' F23' 168.3(19) . . ?
F19' P4' F20' 85.9(16) . . ?
F22' P4' F20' 177.0(18) . . ?
F24' P4' F20' 88.7(16) . . ?
F23' P4' F20' 88.7(16) . . ?
F19' P4' F21' 171.2(19) . . ?
F22' P4' F21' 92.3(16) . . ?
F24' P4' F21' 83.0(16) . . ?
F23' P4' F21' 85.3(15) . . ?
F20' P4' F21' 85.3(16) . . ?
F19C P4C F22C 94.3(18) . . ?
F19C P4C F24C 93.5(17) . . ?
F22C P4C F24C 90.1(17) . . ?
F19C P4C F23C 96.5(17) . . ?
F22C P4C F23C 93.5(17) . . ?
F24C P4C F23C 169(2) . . ?
F19C P4C F21C 170(2) . . ?
F22C P4C F21C 95.7(18) . . ?
F24C P4C F21C 84.2(16) . . ?
F23C P4C F21C 85.2(17) . . ?
F19C P4C F20C 84.2(17) . . ?
F22C P4C F20C 178(2) . . ?
F24C P4C F20C 88.1(17) . . ?
F23C P4C F20C 88.5(17) . . ?
F21C P4C F20C 85.6(17) . . ?
 
loop_
 _geom_torsion_atom_site_label_1
 _geom_torsion_atom_site_label_2
 _geom_torsion_atom_site_label_3
 _geom_torsion_atom_site_label_4
 _geom_torsion
 _geom_torsion_site_symmetry_1
 _geom_torsion_site_symmetry_2
 _geom_torsion_site_symmetry_3
 _geom_torsion_site_symmetry_4
 _geom_torsion_publ_flag
N1A C1A C2A C3A -2(2) . . . . ?
C1A C2A C3A C4A 0(2) . . . . ?
C2A C3A C4A C5A 0(2) . . . . ?
C3A C4A C5A N1A 1(2) . . . . ?
C3A C4A C5A C6A 173.3(12) . . . . ?
C4A C5A C6A N2A -165.7(12) . . . . ?
N1A C5A C6A N2A 6.8(15) . . . . ?
C4A C5A C6A C7A 16(2) . . . . ?
N1A C5A C6A C7A -171.4(12) . . . . ?
N2A C6A C7A C8A 2.5(19) . . . . ?
C5A C6A C7A C8A -179.3(13) . . . . ?
C6A C7A C8A C9A -1(2) . . . . ?
C7A C8A C9A C10A -2(2) . . . . ?
C8A C9A C10A N2A 3.5(19) . . . . ?
C8A C9A C10A C11A -177.3(12) . . . . ?
C9A C10A C11A N3A 173.6(12) . . . . ?
N2A C10A C11A N3A -7.1(14) . . . . ?
C9A C10A C11A C12A -5(2) . . . . ?
N2A C10A C11A C12A 173.9(11) . . . . ?
N3A C11A C12A C13A 0.4(19) . . . . ?
C10A C11A C12A C13A 179.3(12) . . . . ?
C11A C12A C13A C14A 0(2) . . . . ?
C12A C13A C14A C15A -1(2) . . . . ?
C13A C14A C15A N3A 2(2) . . . . ?
C2A C1A N1A C5A 3.1(19) . . . . ?
C2A C1A N1A Ru1 -168.8(10) . . . . ?
C4A C5A N1A C1A -2.8(18) . . . . ?
C6A C5A N1A C1A -175.5(11) . . . . ?
C4A C5A N1A Ru1 170.4(10) . . . . ?
C6A C5A N1A Ru1 -2.3(13) . . . . ?
C7A C6A N2A C10A -1.2(17) . . . . ?
C5A C6A N2A C10A -179.6(10) . . . . ?
C7A C6A N2A Ru1 169.9(9) . . . . ?
C5A C6A N2A Ru1 -8.6(14) . . . . ?
C9A C10A N2A C6A -1.9(18) . . . . ?
C11A C10A N2A C6A 178.7(10) . . . . ?
C9A C10A N2A Ru1 -173.0(9) . . . . ?
C11A C10A N2A Ru1 7.7(13) . . . . ?
C14A C15A N3A C11A -1.9(17) . . . . ?
C14A C15A N3A Ru1 176.1(9) . . . . ?
C12A C11A N3A C15A 0.7(17) . . . . ?
C10A C11A N3A C15A -178.2(10) . . . . ?
C12A C11A N3A Ru1 -177.6(9) . . . . ?
C10A C11A N3A Ru1 3.5(12) . . . . ?
N4A C16A C17A C22A -2.8(17) . . . . ?
N4A C16A C17A C18A 178.7(11) . . . . ?
C16A C17A C18A C19A 177.2(11) . . . . ?
C22A C17A C18A C19A -1.3(16) . . . . ?
C17A C18A C19A C20A 0.3(17) . . . . ?
C18A C19A C20A C21A 0.8(18) . . . . ?
C19A C20A C21A C22A -1.0(18) . . . . ?
C20A C21A C22A C23A 178.8(11) . . . . ?
C20A C21A C22A C17A 0.0(17) . . . . ?
C16A C17A C22A C21A -177.4(10) . . . . ?
C18A C17A C22A C21A 1.1(16) . . . . ?
C16A C17A C22A C23A 3.7(15) . . . . ?
C18A C17A C22A C23A -177.7(10) . . . . ?
C21A C22A C23A C24A -179.2(11) . . . . ?
C17A C22A C23A C24A -0.4(16) . . . . ?
C22A C23A C24A N4A -4.0(17) . . . . ?
C22A C23A C24A C25A 174.9(10) . . . . ?
C23A C24A C25A C26A -4.0(18) . . . . ?
N4A C24A C25A C26A 175.0(11) . . . . ?
C23A C24A C25A N5A 179.1(11) . . . . ?
N4A C24A C25A N5A -1.9(14) . . . . ?
N5A C25A C26A C27A -1.2(18) . . . . ?
C24A C25A C26A C27A -178.0(10) . . . . ?
C25A C26A C27A C28A -178.3(12) . . . . ?
C25A C26A C27A C32A 3.0(16) . . . . ?
C26A C27A C28A C29A 179.8(12) . . . . ?
C32A C27A C28A C29A -1.5(18) . . . . ?
C27A C28A C29A C30A 0(2) . . . . ?
C28A C29A C30A C31A 1.5(19) . . . . ?
C29A C30A C31A C32A -2.4(18) . . . . ?
C30A C31A C32A C33A -177.5(11) . . . . ?
C30A C31A C32A C27A 1.3(17) . . . . ?
C28A C27A C32A C33A 179.5(11) . . . . ?
C26A C27A C32A C33A -1.7(15) . . . . ?
C28A C27A C32A C31A 0.6(16) . . . . ?
C26A C27A C32A C31A 179.4(10) . . . . ?
C31A C32A C33A N5A 177.3(11) . . . . ?
C27A C32A C33A N5A -1.5(17) . . . . ?
C17A C16A N4A C24A -1.6(17) . . . . ?
C17A C16A N4A Ru1 171.3(8) . . . . ?
C23A C24A N4A C16A 5.1(16) . . . . ?
C25A C24A N4A C16A -173.9(10) . . . . ?
C23A C24A N4A Ru1 -168.9(8) . . . . ?
C25A C24A N4A Ru1 12.1(12) . . . . ?
C32A C33A N5A C25A 3.3(16) . . . . ?
C32A C33A N5A Ru1 -171.3(9) . . . . ?
C26A C25A N5A C33A -1.8(16) . . . . ?
C24A C25A N5A C33A 175.2(10) . . . . ?
C26A C25A N5A Ru1 173.5(9) . . . . ?
C24A C25A N5A Ru1 -9.5(12) . . . . ?
C34A S1A C35A C36A -63.5(13) . . . . ?
Ru1 S1A C35A C36A 179.8(10) . . . . ?
S1A C35A C36A O1A -77.7(17) . . . . ?
S1A C35A C36A O1A' -38.6(19) . . . . ?
N1B C1B C2B C3B 0(4) . . . . ?
C1B C2B C3B C4B -5(4) . . . . ?
C2B C3B C4B C5B 8(4) . . . . ?
C3B C4B C5B N1B -7(4) . . . . ?
C3B C4B C5B C6B 173(2) . . . . ?
N1B C5B C6B N2B 11(4) . . . . ?
C4B C5B C6B N2B -169(3) . . . . ?
N1B C5B C6B C7B -174(3) . . . . ?
C4B C5B C6B C7B 6(4) . . . . ?
N2B C6B C7B C8B -2(4) . . . . ?
C5B C6B C7B C8B -177(2) . . . . ?
C6B C7B C8B C9B 2(4) . . . . ?
C7B C8B C9B C10B -3(4) . . . . ?
C8B C9B C10B N2B 5(4) . . . . ?
C8B C9B C10B C11B -175(3) . . . . ?
N2B C10B C11B N3B -8(4) . . . . ?
C9B C10B C11B N3B 172(3) . . . . ?
N2B C10B C11B C12B 171(3) . . . . ?
C9B C10B C11B C12B -9(4) . . . . ?
N3B C11B C12B C13B -5(4) . . . . ?
C10B C11B C12B C13B 177(2) . . . . ?
C11B C12B C13B C14B 4(3) . . . . ?
C12B C13B C14B C15B 0(4) . . . . ?
C13B C14B C15B N3B -4(4) . . . . ?
C2B C1B N1B C5B 2(5) . . . . ?
C4B C5B N1B C1B 2(4) . . . . ?
C6B C5B N1B C1B -178(3) . . . . ?
C7B C6B N2B C10B 5(4) . . . . ?
C5B C6B N2B C10B -180(3) . . . . ?
C9B C10B N2B C6B -6(4) . . . . ?
C11B C10B N2B C6B 174(3) . . . . ?
C12B C11B N3B C15B 2(4) . . . . ?
C10B C11B N3B C15B -179(3) . . . . ?
C14B C15B N3B C11B 3(4) . . . . ?
N1' C1' C2' C3' 1(8) . . . . ?
C1' C2' C3' C4' 5(6) . . . . ?
C2' C3' C4' C5' -11(6) . . . . ?
C3' C4' C5' N1' 10(7) . . . . ?
C3' C4' C5' C6' 179(4) . . . . ?
N1' C5' C6' N2' 7(6) . . . . ?
C4' C5' C6' N2' -163(5) . . . . ?
N1' C5' C6' C7' -164(5) . . . . ?
C4' C5' C6' C7' 26(7) . . . . ?
N2' C6' C7' C8' 9(6) . . . . ?
C5' C6' C7' C8' 179(4) . . . . ?
C6' C7' C8' C9' -4(6) . . . . ?
C7' C8' C9' C10' 0(6) . . . . ?
C8' C9' C10' N2' -2(7) . . . . ?
C8' C9' C10' C11' -176(4) . . . . ?
N2' C10' C11' N3' -6(7) . . . . ?
C9' C10' C11' N3' 168(5) . . . . ?
N2' C10' C11' C12' 178(5) . . . . ?
C9' C10' C11' C12' -7(8) . . . . ?
N3' C11' C12' C13' 3(7) . . . . ?
C10' C11' C12' C13' 178(4) . . . . ?
C11' C12' C13' C14' -2(6) . . . . ?
C12' C13' C14' C15' -4(6) . . . . ?
C13' C14' C15' N3' 9(7) . . . . ?
C2' C1' N1' C5' -2(8) . . . . ?
C2' C1' N1' Ru2 -168(4) . . . . ?
C4' C5' N1' C1' -3(8) . . . . ?
C6' C5' N1' C1' -173(5) . . . . ?
C4' C5' N1' Ru2 164(4) . . . . ?
C6' C5' N1' Ru2 -6(6) . . . . ?
C7' C6' N2' C10' -11(8) . . . . ?
C5' C6' N2' C10' 177(5) . . . . ?
C7' C6' N2' Ru2 168(4) . . . . ?
C5' C6' N2' Ru2 -4(6) . . . . ?
C9' C10' N2' C6' 8(8) . . . . ?
C11' C10' N2' C6' -177(5) . . . . ?
C9' C10' N2' Ru2 -171(4) . . . . ?
C11' C10' N2' Ru2 4(6) . . . . ?
C12' C11' N3' C15' 2(8) . . . . ?
C10' C11' N3' C15' -174(5) . . . . ?
C12' C11' N3' Ru2 -179(4) . . . . ?
C10' C11' N3' Ru2 6(6) . . . . ?
C14' C15' N3' C11' -8(8) . . . . ?
C14' C15' N3' Ru2 173(4) . . . . ?
N4B C16B C17B C22B -0.7(19) . . . . ?
N4B C16B C17B C18B 178.6(12) . . . . ?
C22B C17B C18B C19B 0.3(18) . . . . ?
C16B C17B C18B C19B -179.0(13) . . . . ?
C17B C18B C19B C20B -1.9(19) . . . . ?
C18B C19B C20B C21B 1.6(19) . . . . ?
C19B C20B C21B C22B 0.3(18) . . . . ?
C16B C17B C22B C23B 1.8(16) . . . . ?
C18B C17B C22B C23B -177.5(11) . . . . ?
C16B C17B C22B C21B -179.1(11) . . . . ?
C18B C17B C22B C21B 1.6(17) . . . . ?
C20B C21B C22B C23B 177.1(11) . . . . ?
C20B C21B C22B C17B -1.9(17) . . . . ?
C17B C22B C23B C24B -0.7(16) . . . . ?
C21B C22B C23B C24B -179.7(11) . . . . ?
C22B C23B C24B N4B -1.8(17) . . . . ?
C22B C23B C24B C25B 176.3(10) . . . . ?
C23B C24B C25B N5B 179.7(11) . . . . ?
N4B C24B C25B N5B -2.1(15) . . . . ?
C23B C24B C25B C26B -1.4(18) . . . . ?
N4B C24B C25B C26B 176.8(11) . . . . ?
N5B C25B C26B C27B 2.2(17) . . . . ?
C24B C25B C26B C27B -176.6(11) . . . . ?
C25B C26B C27B C32B 0.2(17) . . . . ?
C25B C26B C27B C28B 179.0(11) . . . . ?
C26B C27B C28B C29B 180.0(12) . . . . ?
C32B C27B C28B C29B -1.2(18) . . . . ?
C27B C28B C29B C30B 0.2(19) . . . . ?
C28B C29B C30B C31B 1(2) . . . . ?
C29B C30B C31B C32B -0.6(19) . . . . ?
C30B C31B C32B C33B -177.8(12) . . . . ?
C30B C31B C32B C27B -0.4(18) . . . . ?
C26B C27B C32B C31B -179.8(11) . . . . ?
C28B C27B C32B C31B 1.3(17) . . . . ?
C26B C27B C32B C33B -2.2(17) . . . . ?
C28B C27B C32B C33B 178.9(11) . . . . ?
C31B C32B C33B N5B 179.5(11) . . . . ?
C27B C32B C33B N5B 2.0(18) . . . . ?
C17B C16B N4B C24B -1.7(19) . . . . ?
C17B C16B N4B Ru2 175.4(9) . . . . ?
C23B C24B N4B C16B 2.9(17) . . . . ?
C25B C24B N4B C16B -175.3(11) . . . . ?
C23B C24B N4B Ru2 -174.5(9) . . . . ?
C25B C24B N4B Ru2 7.3(12) . . . . ?
C32B C33B N5B C25B 0.4(17) . . . . ?
C32B C33B N5B Ru2 -178.9(9) . . . . ?
C26B C25B N5B C33B -2.5(16) . . . . ?
C24B C25B N5B C33B 176.4(10) . . . . ?
C26B C25B N5B Ru2 176.8(8) . . . . ?
C24B C25B N5B Ru2 -4.3(12) . . . . ?
C34B S1B C35B C36' -76.6(13) . . . . ?
Ru2 S1B C35B C36' 165.6(10) . . . . ?
C34B S1B C35B C36B -76.6(13) . . . . ?
S1B C35B C36B O1B -64(2) . . . . ?
S1B C35B C36' O1B' 42(3) . . . . ?
 
_refine_diff_density_max    1.634
_refine_diff_density_min   -0.866
_refine_diff_density_rms    0.119

_shelx_res_file
;

    xs1446a.res created by SHELXL-2014/7


TITL xs1446a in Pca2(1)
CELL 1.54178  22.0959   8.8289  37.3521  90.000  90.000  90.000
ZERR    8.00   0.0011   0.0002   0.0009   0.000   0.000   0.000
LATT -1
SYMM -X, -Y, 0.5+Z
SYMM 0.5+X, -Y, Z
SYMM 0.5-X, Y, 0.5+Z
SFAC C H N O F P S RU
UNIT 288 240 40 8 96 16 8 8

TEMP -163

ACTA
HTAB
BOND
BOND $H
CONF
WPDB

L.S. 6
FMAP 2
PLAN 20
OMIT -2 143.8
OMIT     4  10  -4
OMIT     0   0  -2
OMIT    15   9   0
OMIT     4  10  -6
OMIT     4  10   4
OMIT    15   6   2

TWIN

rem restraints
RIGU C1A > C5A
RIGU C27A > C32A

WGHT    0.045900   44.230598
BASF   0.53936
FVAR       1.42805   0.61540   0.19873   0.18584   0.35924   0.34111   0.29963
FVAR       0.63388   0.47276   0.58791
PART 0
rem Ru complex 1
RU1   8    0.333437    0.708999    0.115329    11.00000    0.01722    0.01768 =
         0.02235    0.00090    0.00384    0.00199
C1A   1    0.442429    0.899433    0.140833    11.00000    0.04487    0.02435 =
         0.03706   -0.00514   -0.00681   -0.00707
AFIX  43
H1A   2    0.413998    0.967109    0.151230    11.00000   -1.20000
AFIX   0
C2A   1    0.503160    0.938700    0.141422    11.00000    0.04268    0.02478 =
         0.04776   -0.00421   -0.01300   -0.00631
AFIX  43
H2A   2    0.515566    1.032692    0.151393    11.00000   -1.20000
AFIX   0
C3A   1    0.545248    0.840640    0.127476    11.00000    0.03441    0.03120 =
         0.05195    0.00299   -0.01110   -0.00317
AFIX  43
H3A   2    0.587106    0.865208    0.127649    11.00000   -1.20000
AFIX   0
C4A   1    0.524563    0.701295    0.112760    11.00000    0.02617    0.05155 =
         0.03875    0.00692   -0.00371   -0.00046
AFIX  43
H4A   2    0.552698    0.631208    0.102992    11.00000   -1.20000
AFIX   0
C5A   1    0.463933    0.668456    0.112714    11.00000    0.02213    0.02123 =
         0.03195    0.00254   -0.00129   -0.00279
C6A   1    0.438783    0.537123    0.094963    11.00000    0.01337    0.02061 =
         0.04116    0.00098    0.00776   -0.00356
C7A   1    0.468334    0.408947    0.082794    11.00000    0.02186    0.02366 =
         0.04831    0.00412    0.00771    0.00122
AFIX  43
H7A   2    0.510809    0.399639    0.086066    11.00000   -1.20000
AFIX   0
C8A   1    0.436815    0.294682    0.065984    11.00000    0.05090    0.02832 =
         0.04727   -0.00424    0.01514    0.00653
AFIX  43
H8A   2    0.457615    0.207782    0.057408    11.00000   -1.20000
AFIX   0
C9A   1    0.373488    0.306881    0.061512    11.00000    0.03740    0.00902 =
         0.04585   -0.00456    0.00668   -0.00467
AFIX  43
H9A   2    0.351144    0.230822    0.049308    11.00000   -1.20000
AFIX   0
C10A  1    0.345740    0.430877    0.075242    11.00000    0.02771    0.01521 =
         0.03185    0.00152    0.00416   -0.00766
C11A  1    0.279153    0.464083    0.075018    11.00000    0.02154    0.02780 =
         0.02984    0.00543    0.00069   -0.00937
C12A  1    0.238318    0.372662    0.057526    11.00000    0.03177    0.03126 =
         0.04553   -0.00407   -0.00062   -0.01082
AFIX  43
H12A  2    0.251730    0.285741    0.044806    11.00000   -1.20000
AFIX   0
C13A  1    0.177664    0.408923    0.058712    11.00000    0.03037    0.05390 =
         0.05679    0.01264   -0.01294   -0.02535
AFIX  43
H13A  2    0.148856    0.347496    0.046643    11.00000   -1.20000
AFIX   0
C14A  1    0.159265    0.533915    0.077379    11.00000    0.02496    0.05912 =
         0.05186    0.01850    0.00279   -0.00917
AFIX  43
H14A  2    0.117643    0.560662    0.078192    11.00000   -1.20000
AFIX   0
C15A  1    0.202537    0.622490    0.095361    11.00000    0.01551    0.03322 =
         0.04572    0.01292    0.00211   -0.00108
AFIX  43
H15A  2    0.189615    0.707601    0.108916    11.00000   -1.20000
AFIX   0
N1A   3    0.421957    0.770697    0.126309    11.00000    0.02514    0.02787 =
         0.02087   -0.00173    0.00213   -0.00754
N2A   3    0.377741    0.544960    0.091207    11.00000    0.02399    0.01649 =
         0.02394    0.00271    0.00229   -0.00711
N3A   3    0.261436    0.589336    0.093761    11.00000    0.01598    0.02717 =
         0.03210    0.00583    0.00358   -0.00054
C16A  1    0.266687    1.001879    0.138003    11.00000    0.02714    0.02145 =
         0.02452    0.00514    0.00257    0.00563
AFIX  43
H16A  2    0.284759    1.047252    0.117569    11.00000   -1.20000
AFIX   0
C17A  1    0.225406    1.088566    0.158010    11.00000    0.01686    0.02752 =
         0.02383   -0.00119    0.00089    0.00687
C18A  1    0.211352    1.240824    0.148922    11.00000    0.02170    0.02334 =
         0.02827    0.00416   -0.00106   -0.00239
AFIX  43
H18A  2    0.231395    1.288431    0.129437    11.00000   -1.20000
AFIX   0
C19A  1    0.168779    1.319259    0.168304    11.00000    0.02462    0.02945 =
         0.02888   -0.00199   -0.00122    0.00291
AFIX  43
H19A  2    0.159149    1.420912    0.162214    11.00000   -1.20000
AFIX   0
C20A  1    0.139083    1.246916    0.197684    11.00000    0.02417    0.02429 =
         0.03067   -0.00403    0.00409    0.00940
AFIX  43
H20A  2    0.109247    1.300406    0.210931    11.00000   -1.20000
AFIX   0
C21A  1    0.153068    1.103712    0.206710    11.00000    0.02504    0.02996 =
         0.02655   -0.00018    0.00398    0.00766
AFIX  43
H21A  2    0.133230    1.058449    0.226576    11.00000   -1.20000
AFIX   0
C22A  1    0.196242    1.018897    0.187583    11.00000    0.02216    0.00924 =
         0.02873   -0.00361    0.00084    0.00108
C23A  1    0.213835    0.869290    0.196004    11.00000    0.01619    0.02599 =
         0.02225   -0.00088    0.00385    0.00422
AFIX  43
H23A  2    0.195481    0.819269    0.215732    11.00000   -1.20000
AFIX   0
C24A  1    0.256673    0.795151    0.176367    11.00000    0.02274    0.01337 =
         0.02671    0.00230    0.00031    0.00719
C25A  1    0.279771    0.644533    0.185966    11.00000    0.01721    0.04157 =
         0.02164    0.00020    0.00123    0.00453
C26A  1    0.263530    0.568873    0.216150    11.00000    0.02584    0.01845 =
         0.02522   -0.00119    0.00397    0.00762
AFIX  43
H26A  2    0.234707    0.612092    0.232018    11.00000   -1.20000
AFIX   0
C27A  1    0.289408    0.425532    0.224105    11.00000    0.01611    0.01961 =
         0.02926    0.00276   -0.00205   -0.00033
C28A  1    0.273577    0.338691    0.254465    11.00000    0.03114    0.02812 =
         0.04103    0.00969    0.00240    0.00337
AFIX  43
H28A  2    0.244246    0.376556    0.270765    11.00000   -1.20000
AFIX   0
C29A  1    0.299509    0.202652    0.260668    11.00000    0.03142    0.02353 =
         0.04379    0.01210    0.00131    0.00164
AFIX  43
H29A  2    0.288134    0.145340    0.281115    11.00000   -1.20000
AFIX   0
C30A  1    0.343660    0.145302    0.236717    11.00000    0.02076    0.02241 =
         0.04503    0.01051   -0.00192   -0.00039
AFIX  43
H30A  2    0.361051    0.048498    0.240897    11.00000   -1.20000
AFIX   0
C31A  1    0.361478    0.228491    0.207545    11.00000    0.02271    0.02573 =
         0.03586    0.00273   -0.00283    0.00303
AFIX  43
H31A  2    0.392195    0.190752    0.192146    11.00000   -1.20000
AFIX   0
C32A  1    0.334435    0.369456    0.200349    11.00000    0.01911    0.00758 =
         0.03138    0.00010   -0.00418   -0.00410
C33A  1    0.348474    0.457387    0.170672    11.00000    0.01276    0.02124 =
         0.03349   -0.00145    0.00078    0.00261
AFIX  43
H33A  2    0.379271    0.420864    0.155166    11.00000   -1.20000
AFIX   0
N4A   3    0.281772    0.861740    0.145890    11.00000    0.02342    0.02433 =
         0.02630    0.00245   -0.00058    0.00102
N5A   3    0.322958    0.586108    0.162231    11.00000    0.02243    0.01123 =
         0.02636   -0.00066    0.00450   -0.00237
C34A  1    0.404636    0.841291    0.039682    11.00000    0.02350    0.05817 =
         0.04863    0.02338    0.01511    0.00605
AFIX 137
H34A  2    0.402193    0.739024    0.029585    11.00000   -1.50000
H34B  2    0.440806    0.849422    0.054744    11.00000   -1.50000
H34C  2    0.407004    0.915490    0.020219    11.00000   -1.50000
AFIX   0
S1A   7    0.338752    0.877681    0.066147    11.00000    0.02201    0.02813 =
         0.02275    0.00246    0.00181    0.00158
C35A  1    0.280148    0.832934    0.033838    11.00000    0.02934    0.06211 =
         0.03668    0.00600   -0.00582   -0.00708
AFIX  23
H35A  2    0.285532    0.727307    0.025532    11.00000   -1.20000
H35B  2    0.240123    0.840077    0.045630    11.00000   -1.20000
AFIX   0
C36A  1    0.281320    0.936018    0.002449    11.00000    0.04093    0.07154 =
         0.02838    0.00009   -0.00500   -0.00934
AFIX  23
H36A  2    0.323547    0.953493   -0.005391    11.00000   -1.20000
H36B  2    0.258511    0.890926   -0.017721    11.00000   -1.20000
AFIX   0

rem constraints
EADP O1A O1A'

rem restraints
SADI C36A O1A C36A O1A'
SIMU O1A O1A'
RIGU O1A O1A'

PART 1
O1A   4    0.254539    1.073205    0.012988    91.00000    0.05490    0.03641 =
         0.05985    0.01036   -0.00640    0.00156

PART 2
O1A'  4    0.294594    1.093477    0.009797   -91.00000    0.05490    0.03641 =
         0.05985    0.01036   -0.00640    0.00156

rem Ru complex 2
RU2   8    0.431973    0.206332    0.385300    11.00000    0.02132    0.02099 =
         0.02039   -0.00137    0.00300   -0.00152

rem constraints
EADP C1B C1'
EADP C2B C2'
EADP C3B C3'
EADP C4B C4'
EADP C15B C15'

rem restraints
SADI 0.01 Ru2 N1B Ru2 N1'
SADI 0.01 Ru2 N2B Ru2 N2'
SADI 0.01 Ru2 N3B Ru2 N3'
SIMU 0.02 C1B > N3'
RIGU C1B > N3'

PART 1
C1B   1    0.320912    0.383682    0.357050    81.00000    0.03809    0.01829 =
         0.03347    0.00742   -0.00855   -0.00402
AFIX  43
H1B   2    0.348401    0.456091    0.347589    81.00000   -1.20000
AFIX   0
C2B   1    0.258617    0.410433    0.354280    81.00000    0.03773    0.01735 =
         0.04310    0.00912   -0.01125   -0.00471
AFIX  43
H2B   2    0.243904    0.500145    0.343259    81.00000   -1.20000
AFIX   0
C3B   1    0.219975    0.306781    0.367509    81.00000    0.03550    0.01688 =
         0.04844    0.00812   -0.01141   -0.00450
AFIX  43
H3B   2    0.177728    0.326752    0.367447    81.00000   -1.20000
AFIX   0
C4B   1    0.241044    0.173129    0.381017    81.00000    0.03262    0.00639 =
         0.04245    0.00189   -0.00369    0.00012
AFIX  43
H4B   2    0.213788    0.094412    0.387396    81.00000   -1.20000
AFIX   0
C5B   1    0.302132    0.154553    0.385206    81.00000    0.02913    0.01989 =
         0.02450    0.00134   -0.00262    0.00036
C6B   1    0.330416    0.020772    0.403406    81.00000    0.03032    0.01961 =
         0.02112    0.00149    0.00154    0.00153
C7B   1    0.300106   -0.108805    0.415794    81.00000    0.03218    0.02387 =
         0.02997    0.00782    0.00045    0.00035
AFIX  43
H7B   2    0.257849   -0.122205    0.412332    81.00000   -1.20000
AFIX   0
C8B   1    0.335076   -0.216503    0.433385    81.00000    0.03390    0.02797 =
         0.03312    0.00886    0.00032    0.00271
AFIX  43
H8B   2    0.316287   -0.306831    0.441599    81.00000   -1.20000
AFIX   0
C9B   1    0.394729   -0.196898    0.439153    81.00000    0.03428    0.03492 =
         0.02902    0.00380    0.00024    0.00316
AFIX  43
H9B   2    0.416944   -0.270421    0.452274    81.00000   -1.20000
AFIX   0
C10B  1    0.424251   -0.066870    0.425672    81.00000    0.03035    0.02557 =
         0.02026    0.00032    0.00340    0.00644
C11B  1    0.489075   -0.029899    0.426546    81.00000    0.02747    0.02657 =
         0.02616   -0.00806    0.00571    0.00441
C12B  1    0.531752   -0.112946    0.446074    81.00000    0.02431    0.02390 =
         0.03599   -0.00837    0.00157    0.00661
AFIX  43
H12B  2    0.519938   -0.195290    0.460879    81.00000   -1.20000
AFIX   0
C13B  1    0.591639   -0.070640    0.442998    81.00000    0.02559    0.03066 =
         0.04678   -0.00660    0.00184    0.00349
AFIX  43
H13B  2    0.621872   -0.128379    0.454862    81.00000   -1.20000
AFIX   0
C14B  1    0.608172    0.051699    0.423378    81.00000    0.02296    0.03064 =
         0.04435   -0.00727    0.00110    0.00339
AFIX  43
H14B  2    0.649613    0.079077    0.421370    81.00000   -1.20000
AFIX   0
C15B  1    0.564686    0.135096    0.406547    81.00000    0.02899    0.03197 =
         0.03259   -0.01012    0.00458    0.00300
AFIX  43
H15B  2    0.575935    0.224146    0.393917    81.00000   -1.20000
AFIX   0
N1B   3    0.342619    0.259089    0.372639    81.00000    0.03251    0.01929 =
         0.02292    0.00392   -0.00329    0.00130
N2B   3    0.389499    0.038868    0.409693    81.00000    0.03015    0.01750 =
         0.01620   -0.00408    0.00209    0.00538
N3B   3    0.504741    0.092432    0.407547    81.00000    0.02869    0.03067 =
         0.02286   -0.00629    0.00700    0.00425

PART 2
SAME C1B > N3B
C1'   1    0.333093    0.407607    0.353553   -81.00000    0.03809    0.01829 =
         0.03347    0.00742   -0.00855   -0.00402
AFIX  43
H1'   2    0.364576    0.474158    0.346304   -81.00000   -1.20000
AFIX   0
C2'   1    0.272652    0.451081    0.349051   -81.00000    0.03773    0.01735 =
         0.04310    0.00912   -0.01125   -0.00471
AFIX  43
H2'   2    0.263587    0.546041    0.338360   -81.00000   -1.20000
AFIX   0
C3'   1    0.227150    0.359921    0.359691   -81.00000    0.03550    0.01688 =
         0.04844    0.00812   -0.01141   -0.00450
AFIX  43
H3'   2    0.186104    0.384812    0.354928   -81.00000   -1.20000
AFIX   0
C4'   1    0.242033    0.232421    0.377303   -81.00000    0.03262    0.00639 =
         0.04245    0.00189   -0.00369    0.00012
AFIX  43
H4'   2    0.211082    0.175247    0.388661   -81.00000   -1.20000
AFIX   0
C5'   1    0.300813    0.182763    0.379288   -81.00000    0.03129    0.01403 =
         0.02750    0.00200   -0.00130    0.00147
C6'   1    0.321472    0.044308    0.398818   -81.00000    0.02801    0.01796 =
         0.02230    0.00024    0.00393    0.00205
C7'   1    0.287821   -0.087677    0.406707   -81.00000    0.03229    0.02258 =
         0.02755    0.00675   -0.00062   -0.00054
AFIX  43
H7'   2    0.246659   -0.096479    0.399662   -81.00000   -1.20000
AFIX   0
C8'   1    0.316488   -0.203947    0.424999   -81.00000    0.03300    0.02711 =
         0.03134    0.01122   -0.00125   -0.00115
AFIX  43
H8'   2    0.293438   -0.290319    0.431644   -81.00000   -1.20000
AFIX   0
C9'   1    0.375390   -0.199804    0.433731   -81.00000    0.03241    0.03093 =
         0.02795    0.00480   -0.00117    0.00226
AFIX  43
H9'   2    0.393870   -0.281215    0.446264   -81.00000   -1.20000
AFIX   0
C10'  1    0.409243   -0.069718    0.423628   -81.00000    0.02972    0.02661 =
         0.02061   -0.00156    0.00417    0.00386
C11'  1    0.474810   -0.044381    0.428506   -81.00000    0.02986    0.02645 =
         0.02888   -0.00849    0.00442    0.00461
C12'  1    0.511699   -0.145636    0.448016   -81.00000    0.03058    0.02518 =
         0.03688   -0.00879    0.00011    0.00525
AFIX  43
H12'  2    0.495567   -0.233007    0.459387   -81.00000   -1.20000
AFIX   0
C13'  1    0.573186   -0.110120    0.449651   -81.00000    0.03041    0.03316 =
         0.04386   -0.00702    0.00042    0.00401
AFIX  43
H13'  2    0.599569   -0.172972    0.463164   -81.00000   -1.20000
AFIX   0
C14'  1    0.596034    0.012004    0.432389   -81.00000    0.02786    0.03155 =
         0.03899   -0.00795    0.00079    0.00454
AFIX  43
H14'  2    0.637528    0.038022    0.434949   -81.00000   -1.20000
AFIX   0
C15'  1    0.559003    0.097201    0.411326   -81.00000    0.02899    0.03197 =
         0.03259   -0.01012    0.00458    0.00300
AFIX  43
H15'  2    0.576190    0.173503    0.396554   -81.00000   -1.20000
AFIX   0
N1'   3    0.346840    0.274680    0.367811   -81.00000    0.03586    0.01848 =
         0.02825    0.00290   -0.00106   -0.00248
N2'   3    0.381383    0.041350    0.405046   -81.00000    0.03057    0.02011 =
         0.01939   -0.00239    0.00198    0.00280
N3'   3    0.496891    0.075478    0.410883   -81.00000    0.02864    0.02529 =
         0.02979   -0.01144    0.00365    0.00319

PART 0
C16B  1    0.498955    0.501436    0.364673    11.00000    0.02836    0.02617 =
         0.03316   -0.00817    0.01112   -0.00830
AFIX  43
H16B  2    0.483091    0.541453    0.386337    11.00000   -1.20000
AFIX   0
C17B  1    0.537503    0.593474    0.343914    11.00000    0.02450    0.02788 =
         0.02931   -0.00486    0.00095   -0.00168
C18B  1    0.552326    0.744434    0.353821    11.00000    0.03108    0.02376 =
         0.04394   -0.01143    0.00080   -0.01031
AFIX  43
H18B  2    0.536494    0.785713    0.375360    11.00000   -1.20000
AFIX   0
C19B  1    0.588830    0.830018    0.332827    11.00000    0.03123    0.01045 =
         0.04085   -0.01013    0.00005   -0.00736
AFIX  43
H19B  2    0.597736    0.931876    0.339109    11.00000   -1.20000
AFIX   0
C20B  1    0.613732    0.764479    0.301056    11.00000    0.03389    0.02334 =
         0.03060    0.00414    0.00439   -0.00510
AFIX  43
H20B  2    0.640152    0.823753    0.286693    11.00000   -1.20000
AFIX   0
C21B  1    0.601163    0.622828    0.290853    11.00000    0.03370    0.01543 =
         0.02385   -0.00004    0.00403   -0.00681
AFIX  43
H21B  2    0.618587    0.582383    0.269658    11.00000   -1.20000
AFIX   0
C22B  1    0.561412    0.533218    0.312064    11.00000    0.02413    0.01851 =
         0.02373    0.00057   -0.00103    0.00105
C23B  1    0.544006    0.386050    0.302250    11.00000    0.02241    0.02348 =
         0.02351    0.00083    0.00559   -0.00239
AFIX  43
H23B  2    0.559201    0.343172    0.280724    11.00000   -1.20000
AFIX   0
C24B  1    0.505629    0.303859    0.323164    11.00000    0.02179    0.02628 =
         0.02507    0.00004    0.00080   -0.00132
C25B  1    0.482779    0.154226    0.313752    11.00000    0.02589    0.01334 =
         0.02517   -0.00094   -0.00051   -0.00218
C26B  1    0.496702    0.080369    0.282044    11.00000    0.02042    0.02914 =
         0.02773   -0.00161    0.00526    0.00044
AFIX  43
H26B  2    0.524276    0.126266    0.265823    11.00000   -1.20000
AFIX   0
C27B  1    0.471529   -0.058335    0.273391    11.00000    0.02090    0.02636 =
         0.02812    0.00181    0.00410   -0.00299
C28B  1    0.484176   -0.136971    0.240594    11.00000    0.02779    0.03364 =
         0.03128   -0.00543    0.00321    0.00229
AFIX  43
H28B  2    0.510988   -0.094455    0.223439    11.00000   -1.20000
AFIX   0
C29B  1    0.457182   -0.273751    0.234340    11.00000    0.03104    0.04078 =
         0.03795   -0.01521    0.00151    0.00040
AFIX  43
H29B  2    0.465617   -0.326052    0.212680    11.00000   -1.20000
AFIX   0
C30B  1    0.416873   -0.339217    0.259486    11.00000    0.02417    0.02756 =
         0.04544   -0.00731   -0.00583   -0.00512
AFIX  43
H30B  2    0.399111   -0.434994    0.254592    11.00000   -1.20000
AFIX   0
C31B  1    0.403548   -0.267208    0.290149    11.00000    0.02511    0.02568 =
         0.03940    0.00134   -0.00041   -0.00872
AFIX  43
H31B  2    0.376152   -0.311794    0.306677    11.00000   -1.20000
AFIX   0
C32B  1    0.430098   -0.125392    0.297941    11.00000    0.01776    0.02437 =
         0.02751   -0.00180   -0.00201    0.00015
C33B  1    0.419168   -0.046916    0.330447    11.00000    0.02768    0.02956 =
         0.02344   -0.00051    0.00309   -0.00387
AFIX  43
H33B  2    0.392686   -0.091338    0.347511    11.00000   -1.20000
AFIX   0
N4B   3    0.483904    0.362323    0.355397    11.00000    0.02511    0.02409 =
         0.02432   -0.00076    0.00778   -0.00740
N5B   3    0.444368    0.086267    0.338120    11.00000    0.02155    0.02116 =
         0.02393   -0.00438    0.00480   -0.00317
C34B  1    0.348174    0.353714    0.455268    11.00000    0.03985    0.05399 =
         0.03295   -0.01756    0.00860    0.00326
AFIX 137
H34D  2    0.343706    0.250392    0.464484    11.00000   -1.50000
H34E  2    0.316436    0.373797    0.437566    11.00000   -1.50000
H34F  2    0.344595    0.426030    0.475059    11.00000   -1.50000
AFIX   0
S1B   7    0.421798    0.373930    0.434344    11.00000    0.02535    0.02250 =
         0.02236   -0.00086    0.00340    0.00384
C35B  1    0.470245    0.322211    0.471201    11.00000    0.04820    0.03555 =
         0.03575   -0.00888   -0.01437    0.01879
AFIX  23
H35C  2    0.453665    0.230607    0.482926    11.00000   -1.20000
H35D  2    0.510849    0.296498    0.461788    11.00000   -1.20000
AFIX   0

rem constraints
EADP C36B C36'
EXYZ C36B C36'
EADP O1B O1B'

rem restraints
SADI C35B C36B C35B C36'
SIMU C36B > O1B'
RIGU C36B > O1B'

PART 1
C36B  1    0.476509    0.445511    0.498605   101.00000    0.05670    0.04023 =
         0.04508   -0.01291   -0.01827    0.00114
AFIX  23
H36C  2    0.435668    0.471097    0.507672   101.00000   -1.20000
H36D  2    0.500174    0.405429    0.519020   101.00000   -1.20000
AFIX   0
O1B   4    0.502136    0.569084    0.487582   101.00000    0.07255    0.05258 =
         0.08443   -0.01014   -0.00334    0.00106

PART 2
SAME C36B > O1B
C36'  1    0.476509    0.445511    0.498605  -101.00000    0.05670    0.04023 =
         0.04508   -0.01291   -0.01827    0.00114
AFIX  23
H36E  2    0.494841    0.397441    0.519955  -101.00000   -1.20000
H36F  2    0.507242    0.516406    0.489057  -101.00000   -1.20000
AFIX   0
O1B'  4    0.433577    0.527205    0.510150  -101.00000    0.07255    0.05258 =
         0.08443   -0.01014   -0.00334    0.00106

rem counterions
P1    6    0.046717    1.657248    0.187862    11.00000    0.02907    0.01862 =
         0.03139   -0.00040    0.00282    0.00226
F1    5   -0.009216    1.710160    0.163338    11.00000    0.02962    0.04813 =
         0.04299    0.00108   -0.00449    0.00428
F2    5    0.056616    1.828479    0.200301    11.00000    0.04481    0.02578 =
         0.04532   -0.00006   -0.00811    0.00232
F3    5    0.101576    1.605817    0.212792    11.00000    0.04236    0.02610 =
         0.04825    0.00653   -0.00091    0.01514
F4    5    0.036521    1.485415    0.176286    11.00000    0.05673    0.03265 =
         0.05443   -0.00962    0.00211   -0.00113
F5    5    0.000646    1.633243    0.220727    11.00000    0.04461    0.04193 =
         0.04138    0.00436    0.01278    0.00162
F6    5    0.091970    1.682893    0.155318    11.00000    0.03550    0.06056 =
         0.04214    0.00767    0.01199   -0.00185
P2    6    0.709253    1.173517    0.309381    11.00000    0.04080    0.02142 =
         0.03563   -0.00008    0.00317   -0.00274
F7    5    0.755133    1.153335    0.276365    11.00000    0.04698    0.05806 =
         0.04800    0.00225    0.01318   -0.00466
F8    5    0.765977    1.219191    0.334086    11.00000    0.05316    0.05572 =
         0.05139    0.00175   -0.01177   -0.00035
F9    5    0.665635    1.192223    0.342660    11.00000    0.06141    0.06969 =
         0.04914   -0.00698    0.02121    0.01094
F10   5    0.653568    1.125634    0.284426    11.00000    0.04736    0.03527 =
         0.05843   -0.00756   -0.00681   -0.01393
F11   5    0.699150    1.344683    0.298364    11.00000    0.05435    0.02689 =
         0.05557    0.00462   -0.01350   -0.00507
F12   5    0.720207    1.001457    0.320427    11.00000    0.06330    0.02485 =
         0.07150    0.01330    0.01136    0.00319

rem constraints
EADP P3 P3' P3C

rem restraints
SIMU P3 > F18C
RIGU P3 > F18C
SUMP 1 0 1 2 1 3 1 4

PART 1
SAME P1 > F6
P3    6    0.097786    0.961885    0.037750    21.00000    0.03180    0.05573 =
         0.03972    0.00732    0.00139    0.00024
F13   5    0.132990    1.049380    0.007134    21.00000    0.04320    0.03981 =
         0.06326    0.00537    0.00161    0.00790
F14   5    0.057995    1.108130    0.046990    21.00000    0.05256    0.09947 =
         0.07071    0.00974    0.00871    0.01872
F15   5    0.064693    0.878779    0.070888    21.00000    0.06660    0.09811 =
         0.08380    0.01682    0.00359   -0.00473
F16   5    0.129101    0.810654    0.027916    21.00000    0.07291    0.06206 =
         0.08265    0.00824    0.00339    0.00106
F17   5    0.043456    0.914156    0.012921    21.00000    0.06718    0.11612 =
         0.08952    0.00397   -0.01338   -0.00434
F18   5    0.148994    1.005002    0.066021    21.00000    0.05315    0.06268 =
         0.07361   -0.00380   -0.01795    0.01062

PART 2
SAME P3 > F18
P3'   6    0.087703    0.955555    0.039428    31.00000    0.03180    0.05573 =
         0.03972    0.00732    0.00139    0.00024
F13'  5    0.138167    0.987201    0.010938    31.00000    0.04179    0.06664 =
         0.04939    0.01813    0.00075    0.00771
F14'  5    0.083236    1.136323    0.047395    31.00000    0.05235    0.06825 =
         0.06486    0.00685    0.00340   -0.00058
F15'  5    0.032286    0.947904    0.068587    31.00000    0.05939    0.09038 =
         0.07778    0.00529    0.01164   -0.00666
F16'  5    0.083391    0.778297    0.035942    31.00000    0.05520    0.06733 =
         0.07168    0.01111   -0.00821   -0.00243
F17'  5    0.035035    0.979985    0.010971    31.00000    0.04930    0.07120 =
         0.06868    0.01320   -0.00363   -0.00209
F18'  5    0.133036    0.940690    0.072033    31.00000    0.03704    0.06574 =
         0.04268    0.02151    0.00504   -0.01197

PART 3
SAME P1 > F6
P3C   6    0.100202    0.955560    0.034158    41.00000    0.03180    0.05573 =
         0.03972    0.00732    0.00139    0.00024
F13C  5    0.163103    0.891934    0.020295    41.00000    0.05753    0.09530 =
         0.08627    0.00145    0.01039   -0.00006
F14C  5    0.134935    1.114550    0.041568    41.00000    0.06687    0.08452 =
         0.08766    0.00619    0.00249   -0.01485
F15C  5    0.039939    1.041651    0.047209    41.00000    0.03895    0.05101 =
         0.05109    0.01407   -0.00272   -0.00593
F16C  5    0.062549    0.806840    0.028106    41.00000    0.03448    0.06177 =
         0.06849    0.01202   -0.01184    0.00430
F17C  5    0.085620    1.018087   -0.005188    41.00000    0.07964    0.09475 =
         0.06828    0.01605   -0.00086   -0.00748
F18C  5    0.115579    0.912285    0.074295    41.00000    0.03500    0.07646 =
         0.05961    0.01049   -0.00635   -0.00517

rem constraints
EADP P4 P4' P4C

rem restraints
SIMU P4 > F24C
RIGU P4 > F24C
SUMP 1 0 1 5 1 6 1 7

PART 1
SAME P1 > F6
P4    6    0.666726    0.496234    0.456659    51.00000    0.05018    0.07716 =
         0.04737    0.02016    0.01006    0.02288
F19   5    0.623086    0.491455    0.489620    51.00000    0.06675    0.08315 =
         0.05915    0.01935    0.00947    0.00898
F20   5    0.653356    0.313265    0.453519    51.00000    0.11736    0.10073 =
         0.10620    0.00883    0.00620    0.00990
F21   5    0.708544    0.454463    0.421857    51.00000    0.08339    0.10666 =
         0.08001    0.00291    0.01710    0.02012
F22   5    0.689569    0.664517    0.458581    51.00000    0.04338    0.08090 =
         0.05782    0.01442    0.01627    0.02190
F23   5    0.614667    0.527942    0.428205    51.00000    0.06377    0.09779 =
         0.06057    0.01803    0.00302    0.00771
F24   5    0.723977    0.448416    0.479717    51.00000    0.07273    0.09318 =
         0.06572    0.01639    0.01063    0.02008

PART 2
SAME P4 > F24
P4'   6    0.658084    0.487663    0.454040    61.00000    0.05018    0.07716 =
         0.04737    0.02016    0.01006    0.02288
F19'  5    0.635263    0.564990    0.489119    61.00000    0.05022    0.09648 =
         0.05748    0.01542    0.00473    0.01859
F20'  5    0.631572    0.331106    0.471011    61.00000    0.06490    0.09444 =
         0.06901    0.02705    0.00282    0.01263
F21'  5    0.677276    0.382602    0.419610    61.00000    0.06811    0.09773 =
         0.07286    0.01397    0.01686    0.01184
F22'  5    0.686414    0.633388    0.436896    61.00000    0.06171    0.08904 =
         0.06962    0.02748    0.01261    0.02010
F23'  5    0.595286    0.509770    0.433585    61.00000    0.05922    0.10115 =
         0.05674    0.01921    0.00355    0.01898
F24'  5    0.722613    0.441499    0.467986    61.00000    0.06418    0.09963 =
         0.08605    0.02447    0.00382    0.01812

PART 3
SAME P4 > F24
P4C   6    0.663272    0.505574    0.459145    71.00000    0.05018    0.07716 =
         0.04737    0.02016    0.01006    0.02288
F19C  5    0.616520    0.590845    0.483464    71.00000    0.05734    0.09336 =
         0.05453    0.01633    0.00843    0.01977
F20C  5    0.622292    0.356944    0.468252    71.00000    0.07062    0.09657 =
         0.08409    0.02326    0.01268    0.01470
F21C  5    0.705761    0.390236    0.436807    71.00000    0.06284    0.10174 =
         0.08481    0.01170    0.01523    0.02146
F22C  5    0.703022    0.649962    0.452098    71.00000    0.04749    0.09252 =
         0.06390    0.02012    0.00970    0.01767
F23C  5    0.626572    0.523212    0.422641    71.00000    0.06350    0.09603 =
         0.05964    0.01925    0.00337    0.00339
F24C  5    0.705452    0.461065    0.491811    71.00000    0.07191    0.11116 =
         0.07696    0.02042    0.00376    0.02944

HKLF 4

REM  xs1446a in Pca2(1)
REM R1 =  0.0525 for   10905 Fo > 4sig(Fo)  and  0.0558 for all   11592 data
REM   1423 parameters refined using   3040 restraints

END

WGHT      0.0459     44.2834

REM Instructions for potential hydrogen bonds
EQIV $1 x+1/2, -y+3, z
HTAB C2A F1_$1
HTAB C2A F2_$1
EQIV $2 x, y-1, z
HTAB C9A O1A'_$2
HTAB C12A O1A_$2
HTAB C12A O1A'_$2
HTAB C14A F16'
HTAB C16A S1A
EQIV $3 x-1/2, -y+2, z
HTAB C23A F7_$3
HTAB C26A F11_$3
HTAB C33A N2A
EQIV $4 -x+1, -y+1, z-1/2
HTAB C34A F19_$4
HTAB C34A F20'_$4
HTAB C34A F20C_$4
EQIV $5 x+1/2, -y+2, z
HTAB C34A F14_$5
HTAB C34A F15C_$5
HTAB C35A F24_$4
HTAB C35A F24'_$4
HTAB C35A F24C_$4
HTAB C35A F16
HTAB C35A F18
HTAB C35A F13C
HTAB C12B O1B_$2
HTAB C2' F8_$3
HTAB C2' F11_$3
HTAB C16B S1B
HTAB C23B F5_$5
HTAB C26B F2_$5
HTAB C33B N2B
HTAB C33B N2'
EQIV $6 -x+1/2, y-1, z+1/2
HTAB C34B F13_$6
HTAB C34B N1B
EQIV $7 x-1/2, -y+1, z
HTAB C34B F22C_$7
HTAB C34B O1B'
HTAB C35B F14_$6

REM Highest difference peak  1.634,  deepest hole -0.866,  1-sigma level  0.119
Q1    1   0.3324  0.7146  0.1396  11.00000  0.05    1.63
Q2    1   0.4323  0.2087  0.4105  11.00000  0.05    1.60
Q3    1   0.3320  0.7115  0.0899  11.00000  0.05    1.55
Q4    1   0.4329  0.2105  0.3610  11.00000  0.05    1.50
Q5    1   0.3429  0.6214  0.1150  11.00000  0.05    0.96
Q6    1   0.4235  0.1225  0.3850  11.00000  0.05    0.83
Q7    1   0.3436  0.8065  0.1157  11.00000  0.05    0.82
Q8    1   0.4622  0.5984  0.4926  11.00000  0.05    0.81
Q9    1   0.4216  0.3136  0.3840  11.00000  0.05    0.72
Q10   1   0.3994 -0.2668  0.3858  11.00000  0.05    0.71
Q11   1   0.4194  0.3591  0.4093  11.00000  0.05    0.67
Q12   1   0.3998 -0.1497  0.3842  11.00000  0.05    0.66
Q13   1   0.4475  0.3964  0.5255  11.00000  0.05    0.60
Q14   1   0.5051  0.3479  0.1092  11.00000  0.05    0.59
Q15   1   0.3191  0.5842  0.1379  11.00000  0.05    0.58
Q16   1   0.4603  0.1027  0.4058  11.00000  0.05    0.58
Q17   1   0.3026  1.2347  0.1096  11.00000  0.05    0.57
Q18   1   0.3084  1.3544  0.1179  11.00000  0.05    0.57
Q19   1   0.3400  0.9198  0.1167  11.00000  0.05    0.57
Q20   1   0.4592  0.3165  0.3611  11.00000  0.05    0.56
;
_shelx_res_checksum    3084

_shelx_hkl_file
;
   0   0  -2 945.419 118.385   1
   0   0  -3 204.048 105.314   1
   0   0   3 0.91962 66.1197   1
   0   0  -4 303967. 2699.66   1
   0   0   4 281004. 2254.59   1
   0   0  -5 238.075 144.449   1
   0   0   5-2.79598 75.9542   1
   0   0  -6 1155.57 250.924   1
   0   0   6 1465.54 210.524   1
   0   0   7 80.8858 101.905   1
   0   0  -7 94.3889 137.435   1
   0   0   8 168299. 2247.90   1
   0   0  -8 196555. 2796.77   1
   0   0   9-157.981 183.391   1
   0   0  -9-96.0016 163.390   1
   0   0  10 20051.5 842.142   1
   0   0 -10 20660.0 639.515   3
   0   0  11 202.985 143.672   1
   0   0 -11 81.7977 100.765   3
   0   0 -11 138.340 156.833   1
   0   0  12 66848.8 1638.28   1
   0   0 -12 68692.6 1846.46   1
   0   0 -12 66843.6 1193.79   3
   0   0  13 153.598 118.305   1
   0   0 -13 117.301 104.850   3
   0   0 -13 208.474 161.443   1
   0   0  14 5332.30 509.584   1
   0   0 -14 4936.21 354.291   3
   0   0 -14 5332.16 538.675   1
   0   0 -15 86.9097 144.174   1
   0   0  15-42.4928 123.887   1
   0   0  16 39096.0 1441.02   1
   0   0 -16 45025.8 1358.73   2
   0   0 -17-93.4260 152.296   2
   0   0  17-669.059 219.269   1
   0   0  18 80396.3 2220.25   1
   0   0 -18 83777.1 1957.08   2
   0   0 -19 92.6364 131.452   2
   0   0 -20 4464.34 489.616   2
   0   0 -21 323.794 189.944   2
   0   0 -22 119455. 2600.48   2
   0   0 -23 350.677 211.129   2
   0   0 -24 385.597 194.163   2
   0   0 -25-53.6097 135.382   2
   0   0 -26 114766. 2780.81   2
   0   0 -27 94.8134 170.296   2
   0   0 -28 8064.67 782.396   2
   0   0 -29 177.123 208.336   2
   0   0 -30 13371.0 1051.60   2
   0   0 -31-53.3769 270.427   2
   0   0  32 457.350 187.952   5
   0   0  33 136.739 163.884   5
   0   0  34 14647.1 773.401   5
   0   0  35-8.35783 175.215   5
   0   0  36 3700.70 407.175   5
   0   0  37-15.4802 154.023   5
   0   0  38 53975.2 1413.13   5
   0   0  39 337.247 168.547   5
   0   0  40 47335.6 1235.05   5
   0   0  41-24.6483 151.222   5
   0   0  42 21227.6 752.842   5
   0   0  43 46.7464 127.709   5
   0   0  44 28502.1 759.084   5
   0   0  45 158.216 109.048   5
   0   0  46 935.334 130.974   5
   0  -1   0 429.348 109.151   1
   0  -1  -1 64.6207 78.7011   1
   0  -1   1 112.980 62.4945   1
   0  -1  -2 94905.0 1406.37   1
   0  -1  -3 13.5770 68.8775   1
   0  -1  -4 53625.4 1120.64   1
   0  -1  -5 23.2753 96.4570   1
   0   1   5 74.6665 94.6880   1
   0  -1  -6 52881.8 1213.09   1
   0   1   6 55015.5 1312.47   1
   0  -1  -7 76.0344 106.555   1
   0   1   7 2.35015 138.119   1
   0   1   8 622190. 5028.03   1
   0  -1  -8 609241. 4431.32   1
   0  -1  -9 224.298 128.770   1
   0  -1   9 249.223 177.115   1
   0   1   9 164.157 160.763   1
   0  -1  -9 215.942 134.244   3
   0  -1 -10 171468. 2715.85   1
   0  -1 -10 168431. 1882.93   3
   0  -1 -11 168.619 131.433   3
   0  -1 -11-12.2795 159.112   1
   0   1  11-21.4619 145.200   1
   0  -1  11 183.194 168.635   1
   0  -1 -12 55397.9 1186.66   3
   0   1 -12 55923.9 1261.39   2
   0  -1 -12 61917.0 1924.01   1
   0  -1  12 49613.1 1629.42   1
   0   1  12 55659.8 1790.77   1
   0   1  13 155.875 168.686   1
   0   1 -13 7.78015 136.664   2
   0  -1 -13 120.804 168.550   1
   0  -1  13 235.019 170.897   1
   0  -1 -13 52.3279 122.923   3
   0   1  14 64105.6 2075.49   1
   0   1 -14 69303.7 1530.50   2
   0  -1  14 68711.6 1942.44   1
   0  -1 -14 61665.7 2095.52   1
   0  -1 -14 64931.3 1381.32   3
   0  -1 -15 179.102 148.428   1
   0   1 -15 316.082 170.089   2
   0   1  15 13.8894 197.976   1
   0  -1 -15 74.4186 113.875   3
   0  -1  15 0.94273 125.454   1
   0   1 -16 109832. 2045.67   2
   0  -1 -16 114125. 2919.65   1
   0  -1 -16 109985. 1897.81   3
   0  -1  16 113135. 2517.18   1
   0   1  16 107749. 2800.14   1
   0  -1 -17 183.715 145.542   3
   0  -1  17 145.200 127.013   1
   0   1 -17 40.9476 144.701   2
   0   1 -18 672.948 222.989   2
   0  -1 -18 634.722 227.691   3
   0   1  18 405.682 246.128   1
   0  -1 -18 482.749 213.522   1
   0  -1 -19 37.5122 149.643   3
   0   1 -19-65.4171 136.771   2
   0  -1 -20 26972.9 1058.78   3
   0   1 -20 23512.3 1055.32   2
   0   1 -21 66.2921 132.917   2
   0  -1 -21-17.1186 136.668   3
   0  -1 -21-20.9450 198.312   2
   0  -1 -22 46301.6 1707.08   2
   0   1 -22 41948.5 1457.49   2
   0   1 -23-21.9839 126.063   2
   0  -1 -23 313.221 248.157   2
   0  -1 -24 3582.08 506.105   2
   0   1 -24 5172.38 552.236   2
   0   1 -25-71.5907 122.733   2
   0  -1 -25-2.37848 156.644   2
   0  -1 -26 1433.77 355.301   2
   0  -1 -27 112.872 175.438   2
   0  -1 -28 5536.41 679.999   2
   0  -1 -29-158.059 244.900   2
   0  -1 -30 30867.4 1654.19   2
   0  -1 -31-72.6706 274.768   2
   0   1  31 383.743 200.354   5
   0   1  32 14722.6 765.326   5
   0  -1  32 15010.0 756.098   5
   0  -1 -32 13937.4 1156.58   2
   0  -1 -33-330.810 392.134   2
   0   1  33 117.134 145.439   5
   0  -1  33-13.3951 144.648   5
   0  -1  34 8046.42 566.992   5
   0   1  34 8100.29 582.779   5
   0  -1 -35-116.551 300.728   2
   0   1  35-36.8510 174.413   5
   0  -1  35 113.484 172.226   5
   0  -1  36 1288.02 270.005   5
   0   1  36 682.676 216.999   5
   0  -1  37-86.9268 174.190   5
   0   1  37 262.709 177.348   5
   0   1  38 3393.77 395.325   5
   0  -1  38 3154.03 347.106   5
   0   1  39-153.913 183.829   5
   0  -1  39 182.667 143.262   5
   0  -1  40 765.826 180.845   5
   0   1  40 794.996 218.097   5
   0   1  41-71.3258 140.616   5
   0  -1  41-35.8246 130.081   5
   0   1  42 209.721 140.453   5
   0  -1  42 293.738 143.824   5
   0   1  43 75.7973 126.558   5
   0  -1  43 107.066 116.128   5
   0   1  44 4665.46 330.529   5
   0  -1  44 4502.67 292.642   5
   0   1  45-59.8180 101.093   5
   0  -2   0 50555.6 1439.65   1
   0  -2  -1 126.615 175.190   1
   0  -2   1 114.980 143.420   1
   0  -2  -2 199162. 2874.38   1
   0  -2   2 201187. 2886.82   1
   0  -2  -3 66.8818 130.562   1
   0  -2   3 17.6323 139.269   1
   0  -2   4 196325. 2877.32   1
   0  -2  -4 197376. 1790.04   3
   0  -2  -4 197474. 2920.17   1
   0   2   5 206.231 190.428   1
   0  -2  -5 169.303 91.6038   3
   0  -2  -5 141.304 129.193   1
   0  -2  -6 328.284 179.844   1
   0   2   6 150.408 141.372   1
   0  -2  -6 224.480 103.085   3
   0  -2  -7 141.080 145.218   1
   0  -2  -7 190.993 112.076   3
   0   2   7 98.1064 140.631   1
   0  -2  -8 136943. 2592.54   1
   0   2   8 134879. 2848.56   1
   0  -2  -8 136065. 1649.74   3
   0  -2  -9 137.386 105.851   3
   0   2   9 164.325 190.136   1
   0  -2  -9-8.20472 129.831   1
   0   2  10 4001.36 549.943   1
   0  -2 -10 3406.23 428.920   1
   0  -2 -10 3722.34 300.386   3
   0  -2 -11-75.5426 216.677   1
   0   2  11-78.2943 222.834   1
   0  -2 -11-73.9670 132.944   3
   0  -2 -12 360536. 4627.76   1
   0  -2 -12 353346. 3083.43   3
   0  -2  12 364938. 4255.84   1
   0   2  13-89.0643 251.480   1
   0  -2 -13 104.732 166.943   1
   0  -2  13 24.6722 142.819   1
   0  -2 -13 106.013 123.087   3
   0  -2  14 161800. 3149.80   1
   0  -2 -14 164347. 2352.28   3
   0  -2  15 378.334 223.710   1
   0  -2 -15 169.158 161.139   3
   0  -2 -15-102.403 243.972   1
   0   2  15 557.822 321.933   1
   0  -2 -16 59642.3 1572.61   3
   0  -2 -17 34.0252 154.833   3
   0  -2 -18 60077.1 1670.39   3
   0  -2 -19 64.1650 169.363   3
   0  -2 -20 1553.54 332.732   3
   0  -2 -21-217.283 175.675   3
   0  -2 -22 214033. 3331.17   3
   0  -2 -23-270.721 205.647   3
   0  -2 -23 362.136 272.920   2
   0  -2 -24 1284.24 304.924   3
   0  -2 -24 538.510 196.572   2
   0  -2 -25 226.167 207.367   3
   0  -2 -25-207.331 225.443   2
   0  -2 -26 54103.4 2124.66   2
   0  -2 -27 160.586 204.678   2
   0  -2 -28 4147.36 623.805   2
   0  -2 -29 147.441 196.110   2
   0  -2 -30 24516.6 1518.73   2
   0   2  30 24980.1 983.479   5
   0  -2  31 110.012 133.057   5
   0   2 -31 102.403 163.823   6
   0  -2 -31-264.172 306.827   2
   0   2  31 78.7585 178.534   5
   0  -2  32 1249.08 240.204   5
   0  -2 -32 1531.63 427.308   2
   0   2  32 1662.38 293.071   5
   0   2 -32 1096.87 216.164   6
   0   2 -32 1442.50 258.411   7
   0  -2  33 403.231 166.533   5
   0   2 -33 372.112 146.527   7
   0   2  33 29.2488 153.681   5
   0   2 -33-103.565 196.149   6
   0  -2 -33-352.212 293.099   2
   0   2 -34 36367.0 979.499   6
   0   2  34 37097.0 1217.36   5
   0  -2 -34 35867.4 1865.01   2
   0  -2  34 38510.6 1153.51   5
   0   2 -34 36106.8 979.057   7
   0   2 -35 270.594 187.721   7
   0  -2  35 182.742 153.910   5
   0   2  35 243.681 212.791   5
   0   2 -35 428.235 176.402   6
   0  -2  36 15143.5 718.590   5
   0   2  36 14484.3 749.919   5
   0   2  37 276.281 209.471   5
   0  -2  37-7.81898 135.282   5
   0   2  38 7158.32 521.453   5
   0  -2  38 7410.16 485.590   5
   0   2  39 160.152 162.428   5
   0  -2  39 397.268 153.713   5
   0   2  40 11356.9 616.308   5
   0  -2  40 10381.0 535.326   5
   0   2  41 182.111 173.326   5
   0   2  42 1879.61 264.296   5
   0   2  43 43.5654 117.556   5
   0   2  44 6340.95 371.307   5
   0   2  45 206.295 107.184   5
   0  -3   0 814.758 159.092   3
   0  -3   0 404.612 171.050   1
   0  -3   1 57.4825 122.061   1
   0  -3  -1-42.6440 101.850   3
   0  -3  -1-133.984 162.509   1
   0  -3   1 86.8247 90.2775   3
   0  -3   2 130953. 2925.70   1
   0  -3  -2 132917. 2930.05   1
   0  -3  -2 126194. 1690.49   3
   0  -3   2 124881. 1683.64   3
   0  -3   3 31.9328 105.316   3
   0  -3   3 12.9090 150.788   1
   0  -3  -3 61.2447 130.569   1
   0   3   3 115.738 150.800   1
   0  -3  -3-21.4250 91.1070   3
   0   3   4 14300.2 1035.62   1
   0  -3   4 14403.2 992.343   1
   0  -3  -4 13693.4 575.449   3
   0  -3   4 14196.5 583.169   3
   0  -3  -4 13791.8 966.828   1
   0   3   5 24.7402 135.316   1
   0  -3   5-108.017 224.962   1
   0  -3  -5-122.334 197.602   1
   0  -3   5-68.1927 102.978   3
   0  -3  -5-81.0631 100.607   3
   0  -3   6 70431.3 2208.93   1
   0  -3   6 68107.7 1309.73   3
   0  -3  -6 70713.6 2188.76   1
   0  -3  -6 69987.5 1321.90   3
   0   3   6 70628.1 2355.47   1
   0  -3   7 205.831 109.628   3
   0  -3   7-189.255 250.222   1
   0  -3  -7-59.5215 130.289   1
   0  -3  -7 94.5819 102.501   3
   0   3   7 4.07247 232.409   1
   0  -3  -8 10305.5 862.006   1
   0   3   8 9219.40 903.147   1
   0  -3  -8 9450.04 510.185   3
   0  -3   8 9645.77 515.954   3
   0  -3   8 9737.87 858.224   1
   0  -3  -9 230.497 146.030   1
   0   3   9 336.000 290.900   1
   0  -3   9 191.762 142.423   1
   0  -3   9 34.7036 95.1928   3
   0  -3  -9 123.216 106.464   3
   0  -3 -10 64294.9 1374.78   3
   0  -3  10 65278.4 2301.83   1
   0  -3  10 63466.7 1328.36   3
   0  -3 -11-13.0050 114.706   3
   0  -3  11-193.834 169.562   1
   0  -3 -12 61805.1 1415.18   3
   0  -3  12 62700.5 2312.66   1
   0  -3 -13 98.1031 136.339   3
   0  -3 -14 33957.6 1121.09   3
   0  -3 -15 192.301 151.646   3
   0  -3 -16 90819.3 1986.84   3
   0  -3 -17 61.9591 146.827   3
   0  -3 -18 5543.12 566.860   3
   0  -3 -19 174.512 200.946   3
   0  -3 -20 57404.9 1780.19   3
   0  -3 -21 216.455 208.200   3
   0  -3 -22 680.958 255.184   3
   0  -3 -23 117.361 162.874   3
   0  -3 -24 30564.5 1382.43   3
   0  -3 -24 28096.5 1590.47   2
   0  -3 -25 117.873 162.003   3
   0  -3 -25 296.178 275.918   2
   0  -3 -26 1027.28 332.958   2
   0  -3 -26 677.532 256.741   3
   0  -3 -27 283.484 179.038   3
   0  -3 -27-388.780 332.333   2
   0  -3 -28 142547. 3122.70   3
   0  -3 -28 131619. 3568.12   2
   0   3  29 119.196 192.558   5
   0   3 -29 141.803 173.038   6
   0  -3 -29 519.553 301.468   2
   0  -3 -30 2899.34 532.998   2
   0   3  30 3754.87 416.728   5
   0   3 -30 3389.15 326.663   6
   0  -3 -31 356.933 282.337   2
   0   3 -31-78.4724 177.983   6
   0   3  31 129.945 179.986   5
   0   3 -32 6464.28 438.392   6
   0   3  32 6282.01 520.692   5
   0  -3 -32 6350.46 805.598   2
   0  -3 -33 281.546 259.948   2
   0   3 -33 103.690 143.974   6
   0   3  33-84.2884 205.053   5
   0   3 -34 4706.05 362.595   6
   0   3 -34 5192.60 399.523   7
   0   3  34 4942.47 456.079   5
   0   3 -35-88.0970 172.552   7
   0   3  35 122.288 161.043   5
   0   3 -35 76.8470 139.724   6
   0   3 -36 122.154 139.233   7
   0   3 -36-99.8567 183.269   6
   0   3  36 359.633 203.551   5
   0   3  37 55.8111 151.333   5
   0   3 -37 15.7337 127.578   6
   0   3 -37 224.717 161.752   7
   0   3  38 38371.3 1146.60   5
   0   3 -38 36028.1 861.301   7
   0   3  39 203.144 164.123   5
   0   3  40 3807.10 365.675   5
   0   3  41 86.4170 163.896   5
   0   3  42 20228.2 703.922   5
   0   3  43-18.4552 108.380   5
   0   3  44 6433.76 343.536   5
   0  -4   0 31981.1 995.419   3
   0  -4   1 81.3189 121.580   3
   0  -4  -1-19.4447 100.481   3
   0  -4  -2 24788.8 878.708   3
   0  -4   2 24012.4 868.984   3
   0  -4   3 178.544 120.291   3
   0  -4  -3 355.493 148.361   3
   0  -4   4 89844.8 1714.43   3
   0  -4  -4 91372.9 1717.01   3
   0  -4   5 245.122 149.219   3
   0  -4  -5 319.989 168.256   3
   0  -4   6 14819.1 708.759   3
   0  -4  -6 14285.2 706.319   3
   0  -4   7-27.8824 153.598   3
   0  -4  -7 6.23417 118.512   3
   0  -4  -8 84878.1 1727.23   3
   0  -4   8 84928.7 1740.17   3
   0  -4  -9 64.2725 154.200   3
   0  -4   9 137.341 118.155   3
   0  -4 -10 5467.92 465.964   3
   0  -4  10 5607.47 474.109   3
   0  -4 -11 29.4354 131.969   3
   0  -4  11-209.451 174.337   3
   0  -4 -12 593.425 216.224   3
   0  -4  12 264.583 170.861   3
   0  -4  13 97.4723 146.379   3
   0  -4 -13 166.752 171.479   3
   0  -4 -14 78931.6 1884.09   3
   0  -4  14 84620.7 1990.82   3
   0  -4 -15 205.850 152.448   3
   0  -4  15 0.82590 152.698   3
   0  -4  16 9534.29 723.976   3
   0  -4 -16 8667.88 664.059   3
   0  -4 -17 129.475 154.555   3
   0  -4 -18 11461.9 843.793   3
   0  -4 -19 66.0553 179.932   3
   0  -4 -20 21183.3 1180.60   3
   0  -4 -21-24.5118 186.521   3
   0  -4 -22 450.786 247.854   3
   0  -4 -23-63.0784 205.025   3
   0  -4 -23-363.814 232.883   2
   0  -4 -24 19019.6 1170.77   3
   0  -4 -24 18276.3 1347.48   2
   0  -4 -25 180.321 277.362   2
   0  -4 -25 251.231 222.316   3
   0  -4 -26 13660.5 1021.60   3
   0  -4 -26 12708.1 1143.17   2
   0   4  27-82.3318 217.182   5
   0  -4 -27 432.288 229.804   3
   0  -4 -27-245.625 215.179   9
   0  -4 -27 168.005 242.962   2
   0   4 -27 259.045 282.625   6
   0   4  28 1181.58 262.052   5
   0  -4 -28 1266.10 365.689   3
   0   4 -28 1405.18 269.442   6
   0  -4 -28 1535.64 408.727   2
   0  -4 -28 1530.29 288.340   9
   0  -4 -29-338.129 312.163   2
   0   4  29 290.573 223.905   5
   0  -4 -29-117.187 162.431   3
   0   4 -29 114.300 176.717   6
   0   4 -30 5524.56 445.752   6
   0   4  30 5884.14 548.439   5
   0  -4 -30 4640.63 731.321   2
   0   4 -31 328.084 185.116   6
   0  -4 -31-99.6822 246.604   2
   0   4  31 224.712 209.095   5
   0   4 -32 15690.9 666.513   6
   0   4  32 15467.4 842.798   5
   0   4 -33 166.093 229.438   6
   0   4  33-107.352 215.061   5
   0   4 -34 3427.00 328.776   6
   0   4  34 3553.37 426.824   5
   0   4 -35 268.988 157.996   6
   0   4  35 32.3437 152.255   5
   0   4 -35 212.210 154.803   7
   0   4 -36 3245.52 303.053   7
   0   4  36 3669.76 396.858   5
   0   4 -37 139.536 151.821   6
   0   4  37 106.131 156.424   5
   0   4 -37-35.0390 144.818   7
   0   4 -38 203.839 159.248   6
   0   4 -38 80.9783 134.454   7
   0   4  38 253.877 166.603   5
   0   4 -39 10.1479 106.272   7
   0   4 -39 60.3304 129.752   6
   0   4  39 140.972 142.112   5
   0   4 -40 375.786 136.087   6
   0   4 -40 194.597 118.803   7
   0   4  40-68.6465 130.423   5
   0   4  41-34.8498 119.575   5
   0   4  42 248.668 123.728   5
   0  -5   0 1003.90 226.190   3
   0  -5  -1 125.952 120.916   3
   0  -5   1 768.880 455.628   3
   0  -5   2 151550. 2495.72   3
   0  -5  -2 148765. 2473.26   3
   0  -5  -3 363.826 281.586   3
   0  -5   3 135.350 192.973   3
   0  -5  -4 595.647 215.832   3
   0  -5   4 333.854 142.608   3
   0  -5  -5-231.980 167.122   3
   0  -5   5 35.9279 143.576   3
   0  -5   6 117063. 2250.07   3
   0  -5  -6 119750. 2281.98   3
   0  -5   7 112.913 238.240   3
   0  -5  -7 276.590 200.836   3
   0  -5   8 3047.33 402.703   3
   0  -5  -8 3869.54 435.177   3
   0  -5  -9 24.4093 134.880   3
   0  -5   9 221.100 163.426   3
   0  -5 -10 6904.25 591.206   3
   0  -5  10 6598.56 577.197   3
   0  -5 -11-105.766 154.348   3
   0  -5  11-94.2408 125.741   3
   0  -5  12 15145.9 894.599   3
   0  -5 -12 15088.7 875.474   3
   0  -5 -13 145.246 162.904   3
   0  -5 -14 21260.2 1086.96   3
   0  -5 -15-41.7447 177.069   3
   0  -5 -16 46047.7 1676.26   3
   0  -5 -17-70.5482 194.868   3
   0  -5 -18 71393.2 2209.83   3
   0  -5 -19 357.700 236.111   3
   0  -5 -20 125483. 3082.43   3
   0  -5 -21-209.596 280.634   3
   0  -5 -22 9003.69 952.055   2
   0  -5 -22 8505.47 853.622   3
   0  -5 -23-207.966 267.675   3
   0  -5 -23 517.942 282.048   9
   0   5  23 122.795 245.957   5
   0   5 -23 362.733 292.328   6
   0  -5 -23 230.636 241.657   2
   0  -5 -24 124341. 2455.50   9
   0  -5 -24 120271. 3134.22   3
   0   5  24 99801.0 2292.62   5
   0   5 -24 114927. 2132.65   6
   0  -5 -24 105766. 3288.19   2
   0   5  25 473.728 286.897   5
   0   5 -25 204.731 221.622   6
   0  -5 -25 485.873 302.305   3
   0  -5 -25 124.744 261.198   2
   0  -5 -25 115.503 214.778   9
   0   5  26 3889.52 493.088   5
   0  -5 -26 4582.22 610.508   3
   0   5 -26 3969.41 426.028   6
   0  -5 -26 4121.20 672.793   2
   0  -5 -27 519.100 300.127   2
   0  -5 -27 217.113 188.985   3
   0   5  27 199.376 214.670   5
   0   5 -27 214.995 252.164   6
   0   5  28 28273.5 1207.86   5
   0   5 -28 31768.8 1078.74   6
   0  -5 -28 25946.7 1636.10   2
   0  -5 -28 27524.5 1485.55   3
   0   5  29-17.7937 255.142   5
   0   5 -29 395.866 198.065   6
   0  -5 -29 67.6388 206.027   3
   0   5  30 3167.67 426.031   5
   0   5 -30 2576.95 319.697   6
   0   5  31-48.0744 201.930   5
   0   5 -31 70.0626 154.754   6
   0   5  32 14842.9 806.452   5
   0   5 -32 14648.0 630.733   6
   0   5  33-134.291 152.248   5
   0   5 -33 38.8954 140.953   6
   0   5  34 2693.53 335.258   5
   0   5 -34 2510.80 267.078   6
   0   5 -35 225.676 155.985   6
   0   5  35 67.7670 165.456   5
   0   5  36 22328.5 830.027   5
   0   5 -36 22198.3 655.377   7
   0   5 -37 123.877 124.558   7
   0   5  37-94.5240 154.062   5
   0   5 -37 260.276 142.429   6
   0   5 -38 8210.38 356.972   7
   0   5 -38 8680.10 375.931   6
   0   5  38 9016.95 484.278   5
   0   5  39 146.057 125.071   5
   0   5 -39 249.868 116.396   7
   0   5 -39 235.236 123.794   6
   0   5 -40 12351.5 365.985   6
   0   5  40 13428.4 500.807   5
   0  -6   0 13729.6 851.586   3
   0  -6   1 952.623 320.728   3
   0  -6  -1 1428.63 368.481   3
   0  -6  -2 7683.48 650.021   3
   0  -6   2 8563.75 689.840   3
   0  -6  -3 601.725 225.254   3
   0  -6   3 1001.30 350.534   3
   0  -6  -4 1068.80 259.771   3
   0  -6   4 1194.34 301.717   3
   0  -6   5 756.743 255.011   3
   0  -6  -5-146.719 152.460   3
   0  -6   6 6671.77 612.539   3
   0  -6  -6 6778.86 614.535   3
   0  -6  -7-74.1613 151.867   3
   0  -6   7-232.228 207.485   3
   0  -6  -8 13817.1 879.175   3
   0  -6   8 14714.6 915.766   3
   0  -6  -9 154.381 181.447   3
   0  -6 -10 2496.54 405.392   3
   0  -6 -11-245.056 231.461   3
   0  -6 -12 8615.18 740.198   3
   0  -6 -13 152.063 181.847   3
   0  -6 -14 60723.1 2000.79   3
   0  -6 -15 399.740 235.799   3
   0  -6 -16 27425.9 1403.83   3
   0  -6 -17 265.598 225.040   3
   0   6 -18 4493.45 435.171   6
   0  -6 -18 3891.15 560.694   3
   0  -6 -18 3982.75 479.552   9
   0  -6 -18 3306.29 579.905   2
   0   6 -18 4544.06 457.310   4
   0  -6 -19 359.350 187.257   9
   0   6 -19 392.868 241.276   6
   0  -6 -19 466.161 279.680   3
   0   6 -19 147.420 216.473   4
   0  -6 -19 269.470 264.133   2
   0   6 -20 442.554 252.979   4
   0   6  20 181.072 202.692   5
   0  -6 -20 576.510 380.337   2
   0  -6 -20-74.0618 202.895   3
   0   6 -20 33.2056 191.165   6
   0   6  21 656.461 306.899   5
   0   6 -21-71.7976 231.529   4
   0   6 -21-160.628 207.803   6
   0  -6 -21 366.095 315.200   2
   0  -6 -21-145.452 233.814   3
   0   6 -22 2891.24 421.349   6
   0  -6 -22 3451.53 568.201   3
   0   6  22 2702.28 404.224   5
   0  -6 -22 2973.16 574.230   2
   0  -6 -23 292.396 229.937   2
   0   6 -23 281.989 263.596   6
   0  -6 -23 18.1834 233.811   3
   0   6  23 642.356 278.996   5
   0  -6 -24 5231.02 691.693   3
   0   6 -24 4382.36 485.118   6
   0   6  24 4157.31 515.160   5
   0  -6 -24 4944.18 736.772   2
   0   6  25 235.197 279.607   5
   0   6 -25 151.166 203.093   6
   0  -6 -25 348.813 303.458   3
   0  -6 -25-189.858 296.576   2
   0   6  26 2984.63 418.236   5
   0   6 -26 4323.65 488.849   6
   0   6  27-15.8523 202.745   5
   0   6 -27-289.677 250.195   6
   0   6 -28 2380.68 353.368   6
   0   6  28 2061.11 357.724   5
   0   6  29-190.758 178.725   5
   0   6 -29 85.7005 215.401   6
   0   6 -30 298.046 173.343   6
   0   6  30 635.685 234.092   5
   0   6  31 181.896 164.516   5
   0   6 -31 105.446 157.067   6
   0   6 -32 223.370 139.685   6
   0   6  32 83.2246 188.093   5
   0   6  33-103.011 167.998   5
   0   6 -33-26.4943 122.360   6
   0   6  34 787.270 207.803   5
   0   6 -34 533.392 178.778   6
   0   6 -35-18.1844 126.403   6
   0   6  35-12.1497 128.833   5
   0   6 -35 155.621 136.083   7
   0   6  36 372.385 130.076   5
   0   6 -36 268.069 128.681   6
   0   6 -36 391.385 133.569   7
   0   6 -37-27.7936 132.644   6
   0   6 -37 20.9673 202.153   7
   0   6  37-251.343 124.964   5
   0   6 -38-25.9693 124.066   6
   0   6  38-56.0457 90.7632   5
   0   6 -38 159.837 122.691   7
   0  -7   0 2016.45 395.735   3
   0  -7  -1 7388.58 823.255   3
   0  -7   1 23611.2 1272.76   3
   0  -7  -2 100808. 2505.91   3
   0  -7   2 105196. 2557.08   3
   0  -7   3 27808.4 1365.48   3
   0  -7  -3 23009.6 1272.49   3
   0  -7  -4 40263.0 1598.66   3
   0  -7  -5 5814.65 741.505   3
   0  -7  -6 31455.8 1432.31   3
   0  -7  -7 850.979 314.644   3
   0  -7  -8 17811.0 1086.92   3
   0  -7  -9 144.932 255.381   3
   0   7 -10 13186.1 635.948   6
   0  -7 -10 14682.1 1006.74   3
   0   7 -10 13343.1 652.697   4
   0   7 -11-2.70197 191.370   4
   0  -7 -11 132.234 237.408   3
   0   7 -11-52.3156 167.305   6
   0   7 -12 3474.60 390.523   4
   0  -7 -12 3672.91 542.776   3
   0   7 -12 2843.43 319.900   6
   0   7 -13 174.078 189.187   4
   0   7 -13 30.4126 172.042   6
   0  -7 -13-2.46451 186.341   3
   0   7 -14 10695.1 627.525   4
   0  -7 -14 9344.37 864.958   3
   0   7 -14 8934.34 547.450   6
   0  -7 -15-6.59592 186.297   3
   0   7 -15 324.164 192.159   4
   0   7 -15-20.7804 178.567   6
   0   7 -16 24907.9 955.908   4
   0   7 -16 24199.3 910.744   6
   0   7 -17 359.359 227.673   6
   0  -7 -17 654.413 348.933   3
   0   7 -17-154.055 171.948   4
   0  -7 -18 5289.46 694.366   3
   0   7 -18 5847.51 490.213   4
   0   7 -18 5063.62 462.876   6
   0   7 -19-14.0402 181.556   4
   0   7 -19 129.887 201.165   6
   0  -7 -19 228.279 252.209   3
   0   7 -20 39958.2 1200.15   6
   0  -7 -20 40957.6 1871.37   3
   0   7 -20 41119.8 1288.66   4
   0   7 -21 128.888 201.775   6
   0   7 -22 992.491 277.729   6
   0   7  23 211.649 247.671   5
   0   7 -23 779.982 300.440   6
   0   7 -24 62890.3 1536.37   6
   0   7  24 40581.2 1390.36   5
   0   7  25 226.318 176.841   5
   0   7 -25 230.227 206.555   6
   0   7 -26 620.330 258.836   6
   0   7  26 686.718 241.291   5
   0   7 -27 0.47033 176.483   6
   0   7  27-527.797 251.067   5
   0   7 -28 5753.75 425.980   6
   0   7  28 4695.82 421.995   5
   0   7  29 97.8224 154.540   5
   0   7 -29 215.803 161.032   6
   0   7 -30 3091.17 281.719   6
   0   7  30 3112.08 298.100   5
   0   7 -31-50.3697 120.298   6
   0   7  31-288.771 158.808   5
   0   7 -32 5021.38 302.743   6
   0   7  32 4979.30 341.194   5
   0   7  33 182.954 106.501   5
   0   7 -33 141.794 112.834   6
   0   7  34 3964.15 244.921   5
   0   7 -34 4181.66 234.222   6
   0   7 -34 3498.54 214.660   7
   0   7 -35 62.5408 83.0813   6
   0   7 -35 272.774 99.7745   7
   0  -8  -4 8891.99 788.997   3
   0   8  -5 611.243 216.264   6
   0  -8  -5 1940.76 465.703   3
   0  -8  -6 683.313 276.214   3
   0   8  -6 404.438 206.655   4
   0   8  -6 509.840 220.863   6
   0   8  -7 809.957 221.283   4
   0  -8  -7 328.691 244.401   3
   0  -8  -8 22473.2 1285.95   3
   0   8  -8 19986.7 821.577   4
   0   8  -8 20058.3 807.276   6
   0   8  -9 1509.44 360.203   6
   0   8  -9 1736.03 335.576   4
   0  -8 -10 7696.39 747.445   3
   0   8 -10 7545.44 514.323   6
   0   8 -10 7751.58 537.562   4
   0   8 -11 4.88789 169.302   6
   0   8 -11 322.379 237.891   4
   0  -8 -11 79.5192 282.086   3
   0   8 -12 797.350 248.031   4
   0   8 -12 1141.33 279.450   6
   0   8 -13 555.830 299.272   4
   0   8 -13 1052.00 342.520   6
   0   8 -14 28199.7 1020.69   4
   0   8 -14 27300.3 973.714   6
   0   8 -15-29.6588 186.379   4
   0   8 -15-6.17005 199.716   6
   0   8 -16 752.904 241.216   6
   0   8 -16 481.890 200.010   4
   0   8 -17 74.5276 209.342   6
   0   8 -17 212.931 185.466   4
   0   8 -18 12946.2 687.472   6
   0   8 -18 13230.4 742.779   4
   0   8 -19 302.605 220.838   6
   0   8 -20 4905.54 446.794   6
   0   8 -21 51.0049 192.210   6
   0   8 -22 7331.06 522.690   6
   0   8 -23 187.276 195.968   6
   0   8 -24 3579.77 369.428   6
   0   8 -25 115.811 164.299   6
   0   8 -26 16887.9 625.314   6
   0   8 -27 31.4844 129.479   6
   0   8 -28 215.370 122.329   6
   0   8 -29 101.567 122.323   6
   0   8 -30 8412.92 334.021   6
   0   8 -31 130.156 95.0102   6
   0   9   0 422.047 176.166   6
   0   9   0 133.762 142.084   4
   0   9  -1 489.943 179.846   4
   0   9   1 611.992 218.098   6
   0   9  -1 507.140 203.343   6
   0   9  -2 1260.11 231.032   4
   0   9  -2 1040.47 226.849   6
   0   9  -3 2014.31 291.205   4
   0   9  -3 1561.76 277.360   6
   0   9  -4 2364.78 274.194   6
   0   9  -4 2738.67 309.871   4
   0   9  -5 2880.86 361.701   4
   0   9  -5 5332.00 465.607   6
   0   9  -6 9507.19 550.011   4
   0   9  -6 9469.77 518.611   6
   0   9  -7 1078.91 230.437   6
   0   9  -7 1387.07 259.578   4
   0   9  -8 1359.19 249.054   4
   0   9  -8 644.840 171.861   6
   0   9  -9 4151.55 449.537   4
   0   9  -9 3647.19 436.665   6
   0   9 -10 24453.2 864.566   6
   0   9 -10 25696.3 920.901   4
   0   9 -11 2182.16 348.234   6
   0   9 -11 1932.29 340.117   4
   0   9 -12 11182.0 629.001   4
   0   9 -12 11112.5 602.345   6
   0   9 -13 364.881 221.550   6
   0   9 -13 128.737 220.466   4
   0   9 -14 461.621 181.218   6
   0   9 -14 362.160 201.515   4
   0   9 -15 365.269 225.486   6
   0   9 -15 494.557 219.533   4
   0   9 -16 12885.1 634.211   6
   0   9 -17 208.648 193.658   6
   0   9 -18 137.285 177.299   6
   0   9 -19 304.058 186.973   6
   0   9 -20 7755.28 483.721   6
   0   9 -21 69.5919 159.441   6
   0   9 -22 1460.37 241.819   6
   0   9 -23 237.815 139.744   6
   0   9 -24 8606.32 385.049   6
   0   9 -25 239.423 113.703   6
   0   9 -26 3630.57 228.853   6
   0  10   0 7250.89 411.983   4
   0  10   0 7450.39 396.423   6
   0  10  -1 4325.55 374.501   4
   0  10   1 5137.71 365.710   4
   0  10  -1 3894.84 349.027   6
   0  10  -2 2882.19 291.465   6
   0  10  -2 2592.02 270.543   4
   0  10   2 2966.90 280.761   4
   0  10   3 12649.3 561.383   4
   0  10   3 12095.1 547.198   6
   0  10  -4 22052.2 673.982   6
   0  10  -4 22947.5 716.109   4
   0  10  -5 5830.27 420.418   4
   0  10  -5 4494.13 395.703   6
   0  10  -6 1630.61 229.094   4
   0  10  -6 1983.31 231.309   6
   0  10  -7 3749.36 364.559   4
   0  10  -7 3897.22 370.146   6
   0  10  -8 8854.76 432.002   6
   0  10  -8 8701.81 460.136   4
   0  10  -9 892.854 212.418   4
   0  10  -9 833.537 190.451   6
   0  10 -10 554.441 159.888   6
   0  10 -10 663.020 185.493   4
   0  10 -11 269.588 155.937   6
   0  10 -12 4420.24 324.268   6
   0  10 -13 422.047 176.619   6
   0  10 -14 4998.39 324.717   6
   0  10 -15 118.043 140.225   6
   0  10 -16 1409.25 186.614   6
   0  10 -17 126.487 134.636   6
   0  10 -18 26426.1 610.335   6
  -1   0  -1 22.6233 33.9509   1
  -1   0  -2-14.6212 61.6966   1
  -1   0  -3 114.980 83.3834   1
  -1   0  -4-43.3309 118.951   1
   1   0  -4 107.008 60.5465   1
  -1   0   4-26.2320 41.6016   1
  -1   0  -5 173.453 142.810   1
   1   0  -5-62.4789 77.2251   1
   1   0   5 57.3028 132.815   1
  -1   0   5 40.2725 48.3079   1
  -1   0   6 77.1452 63.7278   1
   1   0   6 63.1716 120.536   1
   1   0  -6 68.2361 90.8089   1
  -1   0  -6-37.1324 198.735   1
  -1   0  -7 140.322 167.113   1
   1   0   7 96.7741 129.021   1
  -1   0   7 155.747 97.3054   1
   1   0  -7-68.4363 100.131   1
   1   0   8 28.8169 149.825   1
  -1   0  -8-43.7607 190.858   1
  -1   0   8 66.3471 87.8176   1
   1   0  -8 57.1442 130.308   1
  -1   0   9-1.61943 93.8644   1
   1   0   9 52.1545 152.656   1
   1   0  -9 2.11213 128.998   1
  -1   0  -9 153.141 188.947   1
  -1   0  10 7.89474 105.103   1
  -1   0 -10 32.6728 153.918   2
  -1   0 -10 113.991 186.645   1
  -1   0 -10 109.631 124.046   3
   1   0 -10 85.4470 141.575   1
   1   0  10-49.8226 160.909   1
   1   0  11 118.840 130.080   1
   1   0 -11 13.5526 111.737   1
   1   0 -11 53.2136 94.2041   3
  -1   0 -11 107.798 169.011   2
  -1   0 -11 114.363 99.7854   3
  -1   0  11-4.62565 86.1510   1
  -1   0 -11 55.2697 149.324   1
   1   0  12 3.20362 119.273   1
   1   0 -12 182.868 128.251   1
  -1   0 -12 41.9603 132.168   1
  -1   0 -12-84.9287 148.780   2
   1   0 -12-31.5581 106.376   3
  -1   0  12 62.0061 105.708   1
   1   0 -13-47.1018 94.2181   3
   1   0  13-119.752 132.929   1
  -1   0 -13 37.5042 145.096   2
  -1   0 -13-74.9301 139.606   1
   1   0 -13 218.843 142.447   1
  -1   0  13 251.250 148.126   1
  -1   0 -14-14.0163 144.363   1
   1   0 -14 34.3434 98.6522   3
   1   0  14 2.62652 110.023   1
  -1   0 -14 52.1762 136.839   2
   1   0 -14 139.898 101.705   1
  -1   0  14 252.727 172.846   1
   1   0 -15 226.613 138.335   1
   1   0  15-115.124 131.807   1
  -1   0 -15 10.4684 135.983   2
   1   0 -15 70.6108 116.872   3
  -1   0  15 25.3052 124.140   1
  -1   0 -15 150.786 137.485   1
  -1   0  16 271.625 167.349   1
   1   0  16 250.905 165.520   1
  -1   0 -16 32.4411 150.065   2
  -1   0 -17 171.781 153.958   2
   1   0  17 164.644 131.455   1
  -1   0  17 22.6101 106.349   1
   1   0  18 15.3012 162.528   1
  -1   0 -18-22.9826 143.278   2
   1   0 -19 177.822 185.474   2
  -1   0 -19 52.4875 159.501   2
   1   0 -20-242.618 170.337   2
  -1   0 -20 9.34010 170.771   2
   1   0 -21 10.4133 127.869   2
  -1   0 -21-144.841 147.546   2
  -1   0 -22-101.615 189.807   2
   1   0 -22 286.714 177.499   2
  -1   0 -23 281.994 238.515   2
   1   0 -23 199.471 189.119   2
  -1   0 -24 101.985 181.245   2
   1   0 -24 123.369 183.594   2
   1   0 -25 14.8913 130.045   2
  -1   0 -25 133.454 214.363   2
  -1   0 -26-55.2050 126.240   2
   1   0 -26-68.3058 174.193   2
   1   0 -27 2.35329 158.828   2
  -1   0 -27 459.295 286.181   2
  -1   0 -28-131.801 153.619   2
   1   0 -28-293.446 321.254   2
  -1   0 -29 48.8899 181.591   2
   1   0 -29-9.01415 200.316   2
  -1   0 -30 115.159 197.519   2
   1   0 -30 393.054 264.069   2
  -1   0 -31 293.033 202.066   2
  -1   0 -32-61.3505 222.186   2
   1   0  32 303.508 187.324   5
  -1   0  32-185.778 163.180   5
   1   0  33 33.7634 159.073   5
  -1   0  33 344.050 202.087   5
  -1   0  34-513.624 228.092   5
   1   0  34 180.038 156.921   5
   1   0  35 2.58666 156.722   5
  -1   0  35 88.3107 166.969   5
  -1   0  36-81.3201 173.309   5
   1   0  36 277.676 192.495   5
   1   0  37-10.0002 170.438   5
  -1   0  37 85.7684 181.658   5
  -1   0  38-99.7439 157.995   5
   1   0  38 139.572 160.827   5
   1   0  39 13.6993 142.930   5
  -1   0  39 43.5655 140.046   5
   1   0  40 114.100 162.236   5
  -1   0  40 45.7138 154.303   5
  -1   0  41 214.356 161.023   5
   1   0  41 18.6293 152.640   5
  -1   0  42-343.731 159.501   5
   1   0  42 43.8793 138.754   5
  -1   0  43-184.130 141.406   5
   1   0  43 24.8457 136.891   5
  -1   0  44 302.139 136.420   5
   1   0  44-231.812 139.785   5
   1   0  45 230.858 122.644   5
  -1   0  45 107.924 91.4883   5
   1   0  46-40.8296 78.1479   5
   1  -1  45 6093.30 305.517   5
  -1   1  45 6114.64 332.247   5
  -1   1  44 1797.98 216.157   5
   1  -1  44 1375.74 183.296   5
   1  -1  43 11016.7 492.205   5
  -1   1  43 11404.5 535.982   5
   1  -1  42 12335.9 561.363   5
  -1   1  42 12078.6 581.026   5
  -1   1  41 3454.66 348.704   5
   1  -1  41 3136.82 320.471   5
   1  -1  40 9154.91 544.144   5
  -1   1  40 9829.18 575.321   5
   1  -1  39 18931.1 795.675   5
  -1   1  39 20024.8 844.200   5
   1  -1  38 4477.13 421.422   5
  -1   1  38 5091.89 460.271   5
  -1   1  37 3053.09 371.086   5
   1  -1  37 3106.95 375.017   5
  -1   1  36 12648.8 726.300   5
   1  -1  36 13634.8 729.144   5
   1  -1  35 20566.9 891.865   5
  -1   1  35 20544.7 913.528   5
  -1   1  34 424.182 223.769   5
  -1  -1 -34 248.760 177.002   2
   1  -1  34 442.209 236.568   5
  -1   1  33 6234.24 506.400   5
   1  -1  33 7194.63 538.287   5
  -1  -1 -32 19886.4 911.593   8
  -1   1  32 20792.7 918.390   5
  -1  -1 -32 20539.6 1384.30   2
   1  -1  32 21963.8 907.723   5
  -1   1  31 18294.6 834.631   5
  -1  -1 -31 18690.3 1314.48   2
   1  -1  31 20140.7 860.881   5
  -1  -1 -30 5203.60 679.298   2
  -1  -1 -29 2952.62 525.172   2
  -1  -1 -28 14047.2 1083.85   2
  -1  -1 -27 16870.9 1170.12   2
  -1  -1 -26 15287.9 1078.68   2
  -1  -1 -25 20801.0 1241.13   2
  -1  -1 -24 26616.9 1350.32   2
  -1  -1 -23 9207.84 798.058   2
   1   1 -23 9822.23 704.843   2
   1   1 -22 4577.63 500.054   2
  -1  -1 -22 4843.41 582.942   2
   1   1 -21 15690.3 849.539   2
  -1  -1 -21 16910.0 1017.10   2
   1   1 -20 13744.3 791.681   2
  -1  -1 -20 12498.1 749.596   3
  -1  -1 -20 13321.0 893.531   2
  -1  -1 -19 731.438 213.769   3
  -1  -1 -19 876.978 276.241   2
   1   1 -19 640.595 199.516   2
  -1  -1 -18 15685.9 772.600   3
   1   1 -18 15109.7 776.066   2
   1  -1  18 15796.5 1063.81   1
  -1  -1 -18 16081.1 932.067   2
  -1  -1 -17 88111.6 1747.61   3
  -1   1  17 88638.2 2577.85   1
   1   1 -17 87564.3 1803.84   2
  -1  -1 -17 84329.9 2653.71   1
  -1  -1 -16 59263.9 1385.32   3
   1   1 -16 59507.9 1446.36   2
  -1  -1 -16 65495.8 2266.19   1
  -1   1  16 59167.5 2041.43   1
   1  -1  16 65182.4 2153.63   1
   1  -1  15 12047.8 923.602   1
  -1  -1 -15 10305.1 902.761   1
   1   1 -15 12108.4 652.729   2
  -1   1  15 10300.9 851.738   1
  -1  -1 -15 11403.1 597.640   3
  -1  -1 -14 41606.4 1768.61   1
   1   1 -14 46399.2 1208.34   2
  -1  -1 -14 44186.2 1134.80   3
  -1   1  14 42508.8 1639.60   1
  -1   1  13 122137. 2685.37   1
  -1  -1 -13 126817. 1862.73   3
  -1  -1 -13 123977. 2966.76   1
   1  -1  13 120584. 2855.16   1
  -1  -1 -12 36615.2 1546.89   1
   1  -1  12 35813.1 1445.02   1
  -1  -1 -12 37155.2 975.787   3
  -1   1  12 39171.8 1448.35   1
  -1  -1 -11 16135.9 970.099   1
  -1  -1 -11 15144.4 610.381   3
  -1   1  11 14905.4 874.034   1
   1  -1  11 13202.7 856.049   1
  -1   1  10 193844. 2934.72   1
  -1  -1 -10 189741. 2075.02   3
   1  -1  10 190211. 2912.84   1
  -1  -1  -9 191813. 2942.42   1
  -1  -1  -9 188370. 1939.19   3
   1  -1   9 194460. 2814.22   1
  -1  -1  -8 25614.8 1034.33   1
  -1  -1  -8 26497.4 700.067   3
  -1   1   8 24454.4 945.130   1
   1  -1   8 26192.5 952.691   1
  -1   1   7 100877. 1816.27   1
  -1  -1  -7 102744. 1862.86   1
  -1   1   6 231903. 2611.36   1
  -1  -1  -6 233732. 2641.49   1
  -1  -1  -5 273621. 2703.05   1
  -1   1   5 269308. 2694.24   1
  -1  -1  -4 59639.0 1233.56   1
  -1   1   4 61865.7 1237.56   1
  -1   1   3 28842.1 833.753   1
  -1  -1  -3 28786.7 820.366   1
  -1  -1  -2 145706. 1768.71   1
   1   1  -1 135139. 1585.14   1
  -1  -1  -1 135696. 1638.39   1
  -1  -1   0 67835.5 1123.46   1
  -1  -1   1 137838. 1575.84   1
   1  -1  -1 139370. 1754.28   1
   1  -1  -2 144003. 1794.08   1
  -1  -1   2 144515. 1616.51   1
  -1  -1   3 28432.3 712.489   1
   1  -1  -3 28293.0 803.705   1
   1  -1  -4 58431.7 1182.76   1
   1  -1  -5 269428. 2539.03   1
   1  -1  -6 229513. 2427.78   1
   1   1   6 204350. 2761.49   1
   1   1   7 105013. 2078.41   1
   1  -1  -7 99774.1 1673.49   1
   1   1   8 26806.9 1121.95   1
  -1  -1   8 25953.8 762.915   1
   1  -1  -8 24071.2 854.582   1
  -1  -1   9 189428. 2203.39   1
   1  -1  -9 187130. 1778.35   3
   1  -1  -9 186897. 2454.75   1
   1   1   9 184694. 3095.41   1
  -1  -1  10 184869. 2360.16   1
   1  -1 -10 195863. 2666.12   1
   1   1  10 187558. 3230.54   1
   1  -1 -10 200685. 1952.44   3
  -1  -1  11 14499.1 730.992   1
   1  -1 -11 16024.4 592.065   3
  -1   1 -11 16131.3 687.784   2
   1   1  11 15497.8 980.693   1
   1  -1 -11 15967.2 842.373   1
   1  -1 -12 40629.5 998.813   3
   1   1  12 38878.0 1591.11   1
  -1  -1  12 37306.7 1212.51   1
   1  -1 -12 42361.0 1462.14   1
  -1   1 -12 41051.7 1124.78   2
  -1  -1  13 128532. 2310.87   1
  -1   1 -13 134749. 2131.11   2
   1  -1 -13 132682. 1897.35   3
   1   1  13 131092. 2961.83   1
   1   1  14 43914.3 1764.15   1
   1  -1 -14 42737.3 1136.29   3
  -1  -1  14 46262.7 1389.95   1
   1  -1 -14 40103.6 1627.05   1
  -1   1 -14 43708.1 1284.96   2
  -1  -1  15 10818.1 675.114   1
   1   1  15 12014.6 956.483   1
   1  -1 -15 11753.6 621.098   3
  -1   1 -15 12440.1 725.082   2
   1  -1 -15 11354.7 901.737   1
   1  -1 -16 54398.4 1995.07   1
  -1  -1  16 55689.3 1522.49   1
   1  -1 -16 57398.6 1402.13   3
   1   1  16 60207.8 2180.85   1
  -1   1 -16 59782.8 1584.31   2
   1  -1 -17 88375.3 1767.55   3
   1   1  17 86337.5 2681.72   1
   1  -1 -17 86968.8 2530.22   1
  -1   1 -17 92921.1 2034.15   2
  -1   1 -18 14727.8 847.950   2
   1   1  18 16796.6 1205.28   1
   1  -1 -18 16337.7 789.004   3
   1  -1 -19 675.616 201.766   3
  -1   1 -19 1208.43 268.309   2
  -1   1 -20 12714.5 818.381   2
   1  -1 -20 13974.3 776.578   3
  -1   1 -21 16239.5 941.170   2
   1  -1 -21 19130.9 928.635   3
   1  -1 -22 4559.88 489.379   3
  -1   1 -22 4772.75 534.371   2
  -1   1 -23 8794.62 735.973   2
   1  -1 -23 11267.3 884.012   2
   1  -1 -24 24303.4 1291.78   2
  -1   1 -24 26791.0 1274.11   2
   1  -1 -25 20846.9 1245.30   2
  -1   1 -25 21255.4 1144.48   2
  -1   1 -26 13432.7 929.779   2
   1  -1 -26 13738.9 1033.04   2
  -1   1 -27 17208.8 1099.24   2
   1  -1 -27 16553.5 1165.56   2
   1  -1 -28 11324.9 978.414   2
   1  -1 -29 2879.66 508.405   2
   1  -1 -30 4791.39 661.804   2
   1  -1 -31 17023.1 1231.46   2
   1   1  31 18584.0 846.804   5
   1  -1 -32 20730.1 1357.27   2
  -1   1 -32 21875.2 790.807   7
   1   1  32 20786.1 907.473   5
  -1   1 -32 19706.6 752.763   6
  -1  -1  32 20743.4 871.562   5
   1   1  33 6430.74 523.027   5
  -1   1 -33 6191.66 450.870   7
  -1  -1  33 6644.90 515.360   5
  -1   1 -33 5820.92 430.613   6
   1  -1 -33 5052.95 687.502   2
  -1   1 -34 133.698 152.651   6
  -1   1 -34 240.097 149.392   7
   1   1  34 273.468 205.673   5
   1  -1 -34-193.224 368.934   2
  -1  -1  34 278.976 160.269   5
  -1   1 -35 20722.6 765.753   6
   1   1  35 20550.0 909.792   5
  -1   1 -35 19245.9 744.180   7
  -1  -1  35 21198.1 884.581   5
  -1  -1  36 13386.1 705.663   5
   1   1  36 13634.5 739.539   5
   1   1  37 2942.12 363.265   5
  -1  -1  37 3320.75 365.457   5
  -1  -1  38 4723.69 410.248   5
   1   1  38 4703.47 442.225   5
   1   1  39 19479.9 839.807   5
  -1  -1  39 19511.8 783.238   5
  -1  -1  40 9064.10 519.983   5
   1   1  40 9086.19 559.628   5
  -1  -1  41 2148.28 239.080   5
   1   1  41 2547.52 303.512   5
  -1  -1  42 11991.5 531.160   5
   1   1  42 12094.6 587.538   5
  -1  -1  43 11102.4 470.337   5
   1   1  43 11460.3 547.988   5
   1   1  44 1354.25 192.160   5
   1   1  45 6846.19 360.848   5
  -1   2  45 2851.44 230.604   5
  -1   2  44 3639.90 292.776   5
  -1   2  43 2042.93 249.937   5
  -1   2  42 3466.41 324.583   5
   1  -2  42 3159.46 275.585   5
  -1   2  41 3646.65 351.171   5
   1  -2  41 3586.10 310.071   5
  -1   2  40 2700.66 315.433   5
   1  -2  40 2578.16 283.175   5
   1  -2  39 4060.61 369.434   5
  -1   2  39 4582.74 411.704   5
  -1   2  38 3319.94 377.676   5
   1  -2  38 3439.39 352.452   5
  -1   2  37 6864.78 526.736   5
   1  -2  37 6982.30 498.531   5
   1  -2  36 4152.90 399.782   5
  -1   2  36 3955.70 419.243   5
   1  -2  35 7679.27 537.050   5
  -1   2  35 6848.10 544.240   5
  -1   2  34 7025.70 541.232   5
  -1  -2 -34 5454.48 744.590   2
   1  -2  34 7135.51 508.521   5
   1  -2  33 9520.61 588.244   5
  -1   2  33 8257.92 590.564   5
  -1  -2 -33 7538.51 892.556   2
   1  -2  32 3212.85 366.914   5
  -1   2  32 3056.32 393.797   5
  -1  -2 -32 2296.21 514.100   2
  -1  -2 -31 3047.80 609.112   2
   1  -2  31 3116.84 328.024   5
  -1   2  31 2981.28 375.874   5
  -1   2  30 18989.3 869.197   5
  -1  -2 -30 18724.2 1339.52   2
  -1  -2 -29 14656.4 1161.16   2
  -1  -2 -28 13552.7 1113.48   2
  -1  -2 -27 13811.8 1110.37   2
  -1  -2 -26 2599.35 478.477   2
  -1  -2 -25 121.314 215.854   2
  -1  -2 -24 14262.5 1062.26   2
  -1  -2 -24 14823.0 924.057   3
  -1  -2 -23 13033.0 854.549   3
  -1  -2 -23 10445.5 895.702   2
  -1  -2 -22 4477.08 595.119   2
  -1  -2 -22 4219.55 494.572   3
  -1  -2 -21 3927.56 556.195   2
  -1  -2 -21 4558.64 507.021   3
  -1  -2 -20 1135.69 269.994   3
  -1  -2 -19 4287.91 457.610   3
  -1  -2 -18 14270.5 797.034   3
  -1  -2 -17 13523.6 763.126   3
   1  -2  16 675.076 262.155   1
  -1  -2 -16 1124.76 273.985   3
  -1   2  15 12682.4 1114.55   1
   1  -2  15 13929.2 1049.72   1
  -1  -2 -15 13409.3 727.946   3
  -1  -2 -14 103434. 1903.77   3
   1  -2  14 107481. 2723.63   1
  -1   2  14 100128. 2998.04   1
   1  -2  13 95574.2 2486.94   1
  -1  -2 -13 93138.1 1742.27   3
  -1   2  13 90710.9 2758.50   1
  -1  -2 -12 3438.03 481.776   1
  -1  -2 -12 3881.46 361.326   3
  -1   2  12 3159.00 520.829   1
   1  -2  12 2864.32 437.797   1
  -1  -2 -11 108416. 1689.89   3
  -1  -2 -11 113770. 2608.37   1
  -1   2  11 107426. 2801.41   1
  -1   2  10 102387. 2618.04   1
  -1  -2 -10 101483. 1592.81   3
  -1  -2  -9 29617.5 811.563   3
  -1   2   9 28544.9 1333.76   1
  -1  -2  -9 28199.2 1210.71   1
  -1   2   8 138938. 2849.15   1
  -1  -2  -8 141565. 1706.99   3
  -1  -2  -8 141909. 2641.14   1
  -1  -2  -7 116054. 2354.49   1
  -1   2   7 110382. 2454.69   1
  -1  -2  -7 114821. 1472.14   3
  -1  -2  -6 7453.99 374.412   3
  -1  -2  -6 7654.64 601.429   1
  -1   2   6 7204.28 631.775   1
  -1  -2  -5 28896.9 1147.87   1
  -1  -2  -5 28243.8 695.038   3
  -1   2   5 28426.3 1189.45   1
  -1   2   4 73358.4 1856.97   1
  -1  -2  -4 72238.6 1059.64   3
  -1  -2  -4 74035.7 1778.79   1
  -1  -2  -3 80793.9 1835.34   1
  -1  -2  -2 38714.2 1260.22   1
   1  -2   2 37790.9 1290.22   1
  -1  -2  -1 11091.2 676.401   1
   1   2  -1 10319.9 653.217   1
   1  -2   1 10444.7 694.584   1
   1   2   0 42406.3 1327.23   1
  -1  -2   0 42039.3 1294.74   1
   1  -2   0 43340.2 1375.66   1
  -1  -2   1 10566.2 653.768   1
   1   2   1 10673.5 690.207   1
   1  -2  -1 11148.3 710.219   1
   1  -2  -2 36554.6 1266.77   1
  -1  -2   2 36811.1 1210.75   1
  -1  -2   3 81366.5 1773.70   1
   1  -2  -3 78304.2 1849.92   1
   1  -2  -3 76670.3 1152.61   3
   1  -2  -4 72401.8 1121.36   3
   1  -2  -4 73190.4 1804.34   1
  -1  -2   4 75051.3 1722.12   1
  -1  -2   5 28817.0 1085.21   1
   1  -2  -5 27053.7 1105.02   1
   1  -2  -5 29228.4 722.805   3
   1  -2  -6 7649.58 392.178   3
   1   2   6 7639.57 645.252   1
   1  -2  -6 8136.67 616.819   1
  -1  -2   6 7513.37 561.036   1
   1  -2  -7 113465. 1473.01   3
  -1  -2   7 112898. 2183.83   1
   1  -2  -7 110162. 2271.55   1
   1   2   7 108207. 2510.75   1
   1   2   8 140287. 2963.06   1
   1  -2  -8 141964. 2602.73   1
   1  -2  -8 138290. 1684.23   3
   1  -2  -9 29131.8 1196.35   1
   1  -2  -9 29320.5 795.234   3
   1   2   9 29726.6 1433.76   1
   1  -2 -10 105476. 1543.00   3
   1  -2 -10 105458. 2304.36   1
   1   2  10 105209. 2809.55   1
   1  -2 -11 105222. 2340.80   1
   1   2  11 104680. 2943.71   1
   1  -2 -11 103252. 1585.49   3
   1  -2 -12 3408.89 319.933   3
  -1  -2  12 2977.99 370.460   1
  -1   2 -12 3684.95 326.614   2
   1  -2 -12 3170.77 413.835   1
   1   2  12 3521.25 588.110   1
   1  -2 -13 92757.9 1634.81   3
  -1  -2  13 94101.4 2120.75   1
  -1   2 -13 99339.3 1748.11   2
   1  -2 -13 93223.0 2365.84   1
   1   2  14 99414.6 3113.72   1
   1  -2 -14 103678. 1810.01   3
  -1  -2  14 99129.7 2268.58   1
  -1   2 -14 97925.2 1857.10   2
   1  -2 -14 98016.1 2551.81   1
  -1  -2  15 11116.3 799.430   1
   1  -2 -15 13356.1 706.716   3
   1  -2 -15 14494.1 1062.96   1
  -1   2 -15 12773.6 718.440   2
  -1   2 -16 1562.34 296.439   2
   1  -2 -16 1517.24 277.853   3
   1  -2 -16 1718.51 437.237   1
   1  -2 -17 13594.0 769.736   3
  -1   2 -17 12204.1 764.354   2
   1  -2 -18 13418.2 807.028   3
   1  -2 -19 4140.42 456.028   3
   1  -2 -20 821.669 268.458   3
   1  -2 -21 3950.94 464.695   3
   1  -2 -22 4926.65 532.230   3
   1  -2 -23 10857.8 805.103   3
   1  -2 -24 13573.1 912.981   3
   1  -2 -25 251.268 209.495   3
   1  -2 -25 388.966 210.206   2
   1  -2 -26 2526.52 473.914   2
   1  -2 -26 2523.72 402.887   3
   1  -2 -27 13766.8 1103.62   2
   1  -2 -28 14939.5 1183.74   2
   1  -2 -29 14724.0 1164.66   2
   1  -2 -30 17727.7 1282.34   2
   1   2  30 18495.7 846.625   5
   1   2  31 2779.41 345.738   5
   1  -2 -31 3437.69 644.363   2
  -1   2 -31 3145.79 346.216   6
   1  -2 -32 2064.36 486.664   2
  -1   2 -32 2821.76 304.896   6
  -1   2 -32 2771.78 317.216   7
   1   2  32 2986.14 371.547   5
   1   2  33 8012.14 583.470   5
   1  -2 -33 7424.34 848.012   2
  -1   2 -33 7638.56 490.367   7
  -1   2 -33 7949.27 487.819   6
  -1   2 -34 7337.12 471.288   7
  -1   2 -34 5961.95 435.527   6
   1   2  34 7073.64 559.301   5
   1  -2 -34 5616.24 733.706   2
   1   2  35 6659.35 534.028   5
  -1   2 -35 6964.23 462.624   7
  -1   2 -35 6211.30 436.566   6
   1   2  36 3799.80 396.051   5
  -1   2 -36 2847.16 323.835   7
  -1   2 -36 2879.55 324.037   6
   1   2  37 6690.07 526.162   5
  -1   2 -37 7123.92 438.386   7
  -1   2 -37 6355.91 440.576   6
  -1   2 -38 3103.14 296.998   7
  -1   2 -38 2653.45 294.031   6
  -1   2 -39 3454.23 310.471   6
   1   2  39 4257.31 416.001   5
  -1   2 -39 3537.02 302.297   7
   1   2  40 2674.95 325.071   5
   1   2  41 3957.21 368.450   5
   1   2  42 3691.44 339.701   5
   1   2  43 1955.13 244.445   5
   1   2  44 3617.32 286.188   5
   1   2  45 2862.82 232.592   5
  -1   3  44 569.447 134.037   5
  -1   3  43 517.439 143.328   5
  -1   3  42 20.0378 116.051   5
  -1   3  41 408.383 157.175   5
  -1   3  40 952.153 212.787   5
  -1   3  39 1091.15 245.634   5
  -1   3  38 384.679 147.233   5
  -1   3  37 288.598 202.881   5
  -1   3  36 1350.41 278.839   5
   1   3 -35 4573.57 350.417   7
   1   3 -35 4408.69 352.426   6
  -1   3  35 4921.79 464.572   5
  -1   3  34 12260.8 715.528   5
   1   3 -34 11086.6 546.602   7
   1   3 -34 11445.4 534.378   6
  -1  -3 -33 3238.88 657.481   2
   1   3 -33 2753.89 294.389   6
  -1   3  33 2647.60 369.369   5
  -1   3  32 10616.1 692.573   5
   1   3 -32 11058.8 554.675   6
  -1   3  31 15759.1 820.071   5
  -1  -3 -31 15316.6 1257.35   2
   1   3 -31 14981.4 649.812   6
  -1   3  30 3704.80 404.442   5
   1   3 -30 4425.73 366.606   6
  -1   3  29 9022.17 650.551   5
  -1  -3 -29 8040.21 896.451   2
   1   3 -29 8183.04 519.753   6
  -1  -3 -28 17236.8 1307.95   2
  -1  -3 -27 18659.4 1123.08   3
  -1  -3 -27 17066.8 1280.04   2
  -1  -3 -26 5606.87 743.001   2
  -1  -3 -26 6784.28 688.629   3
  -1  -3 -25 23172.2 1230.93   3
  -1  -3 -25 19608.2 1332.81   2
  -1  -3 -24 8644.27 877.459   2
  -1  -3 -24 9904.51 795.153   3
  -1  -3 -23 2153.91 397.267   3
  -1  -3 -23 2094.32 458.687   2
  -1  -3 -22 11744.5 869.637   3
  -1  -3 -22 11948.3 1011.31   2
  -1  -3 -21 34377.1 1449.83   3
  -1  -3 -20 5742.06 594.052   3
  -1  -3 -19 7837.48 681.110   3
  -1  -3 -18 49501.6 1602.03   3
  -1  -3 -17 43496.0 1457.65   3
  -1  -3 -16 22938.1 1037.46   3
  -1  -3 -15 17219.0 867.035   3
  -1  -3 -14 17527.2 827.738   3
  -1  -3 -13 55556.6 1410.56   3
  -1  -3 -12 28336.9 972.840   3
  -1  -3 -11 2607.39 292.828   3
  -1   3  10 80402.9 2780.78   1
  -1  -3 -10 76510.3 1499.89   3
  -1  -3  -9 90505.6 1582.50   3
  -1   3   9 92215.2 2907.91   1
  -1  -3  -9 92141.5 2595.32   1
   1  -3   9 86524.9 1574.93   3
  -1  -3  -8 13856.0 611.807   3
   1  -3   8 14333.7 1102.10   1
  -1  -3  -8 14315.4 1019.14   1
  -1   3   8 14290.5 1129.23   1
   1  -3   8 12949.4 614.334   3
  -1  -3  -7 5593.43 385.674   3
   1  -3   7 6594.29 729.633   1
   1  -3   7 5984.27 415.805   3
  -1  -3  -7 6048.92 640.966   1
  -1   3   7 5625.36 703.940   1
  -1   3   6 31156.3 1561.64   1
   1  -3   6 30682.0 1540.03   1
  -1  -3  -6 31238.2 875.932   3
   1  -3   6 29496.9 906.425   3
  -1  -3  -6 32387.2 1492.99   1
  -1   3   5 16035.1 1098.66   1
  -1  -3  -5 15402.8 609.960   3
   1  -3   5 17005.9 685.563   3
  -1  -3  -5 15565.5 1035.88   1
   1  -3   5 17495.2 1136.49   1
   1  -3   4 3704.85 331.663   3
  -1  -3  -4 3470.66 291.653   3
   1  -3   4 3766.52 531.017   1
  -1  -3  -4 3363.13 480.265   1
  -1  -3  -3 6413.59 381.401   3
   1  -3   3 6013.80 408.172   3
  -1  -3  -3 6857.12 684.063   1
   1  -3   3 5965.40 658.486   1
  -1  -3  -2 2500.38 242.346   3
   1  -3   2 3459.53 513.750   1
   1  -3   2 2598.91 271.009   3
  -1  -3  -2 2841.81 445.398   1
  -1  -3  -1 4886.96 339.243   3
   1  -3   1 4530.48 577.488   1
  -1  -3  -1 5224.10 573.771   1
   1  -3   1 4452.48 348.389   3
   1  -3   0 195.515 198.311   1
  -1  -3   0-42.3087 158.693   1
  -1  -3   0 151.001 102.045   3
   1  -3   0 96.5933 120.408   3
  -1  -3   1 5268.36 606.998   1
   1  -3  -1 4782.62 358.943   3
   1  -3  -1 5608.95 616.573   1
   1   3   1 5006.92 600.841   1
  -1  -3   1 4727.48 327.368   3
   1   3   2 2904.24 484.111   1
   1  -3  -2 2896.57 295.673   3
  -1  -3   2 2790.49 445.107   1
   1  -3  -2 3375.07 493.713   1
  -1  -3   2 2796.00 251.324   3
   1  -3  -3 5975.45 400.683   3
  -1  -3   3 6666.33 384.226   3
   1  -3  -3 6554.09 674.856   1
  -1  -3   3 6228.59 642.853   1
   1   3   3 6879.90 713.653   1
  -1  -3   4 3085.41 451.602   1
   1   3   4 3189.65 506.903   1
   1  -3  -4 3217.46 493.322   1
   1  -3  -4 3264.85 305.178   3
  -1  -3   4 3596.74 288.518   3
   1  -3  -5 15811.6 638.660   3
  -1  -3   5 16823.9 1043.14   1
   1  -3  -5 16859.3 1079.24   1
   1   3   5 16906.8 1143.42   1
  -1  -3   5 15803.9 596.455   3
   1   3   6 29431.1 1547.96   1
   1  -3  -6 32661.8 1501.65   1
  -1  -3   6 28927.6 1375.58   1
   1  -3  -6 30812.1 903.528   3
  -1  -3   6 29351.8 820.764   3
  -1  -3   7 5750.91 628.252   1
   1   3   7 6010.29 719.135   1
   1  -3  -7 5544.72 400.585   3
   1  -3  -7 5478.45 631.305   1
  -1  -3   7 5750.77 378.707   3
   1   3   8 14423.7 1131.74   1
   1  -3  -8 14438.6 1027.68   1
   1  -3  -8 13964.9 629.176   3
  -1  -3   8 12897.8 565.208   3
  -1  -3   8 14223.2 997.727   1
  -1  -3   9 89825.1 2513.70   1
   1  -3  -9 91831.6 1620.10   3
   1   3   9 92528.0 2953.88   1
   1  -3  -9 95245.0 2619.16   1
  -1  -3   9 90061.9 1497.32   3
  -1  -3  10 74071.5 1394.12   3
  -1  -3  10 79431.6 2395.24   1
   1  -3 -10 79519.2 2423.63   1
   1  -3 -10 76649.9 1511.08   3
   1  -3 -11 2735.36 313.151   3
  -1  -3  11 3097.32 306.757   3
  -1  -3  11 3412.66 538.872   1
  -1  -3  12 24956.6 1395.77   1
   1  -3 -12 27003.8 942.311   3
  -1  -3  13 51112.5 2021.74   1
   1  -3 -13 54722.9 1362.79   3
   1  -3 -14 16795.7 785.376   3
   1  -3 -15 16237.0 805.302   3
   1  -3 -16 22547.5 972.928   3
   1  -3 -17 44913.3 1442.74   3
   1  -3 -18 51484.3 1584.95   3
   1  -3 -19 7045.87 660.087   3
   1  -3 -20 8077.79 692.141   3
   1  -3 -21 32471.1 1399.92   3
   1  -3 -22 10977.3 855.662   3
   1  -3 -23 1849.50 369.958   3
   1  -3 -24 9260.00 777.140   3
   1  -3 -25 19362.3 1150.36   3
   1  -3 -26 5790.26 628.913   3
   1  -3 -26 4564.61 667.944   2
   1  -3 -27 17809.8 1095.27   3
   1  -3 -27 16575.1 1282.82   2
   1  -3 -28 18257.5 1113.84   3
   1  -3 -28 17228.7 1325.01   2
  -1   3 -29 8741.31 533.215   6
   1  -3 -29 8258.13 942.109   2
   1   3  29 9105.23 656.994   5
   1  -3 -30 3976.13 660.043   2
  -1   3 -30 3360.00 339.294   6
   1   3  30 3945.65 451.771   5
   1   3  31 15977.1 831.054   5
  -1   3 -31 15365.9 657.869   6
   1  -3 -31 15333.0 1259.80   2
  -1   3 -32 10174.9 547.771   6
   1   3  32 9789.52 664.864   5
   1  -3 -32 9979.43 1020.00   2
   1   3  33 2569.44 360.763   5
  -1   3 -33 2482.00 277.838   6
   1  -3 -33 2554.67 526.860   2
  -1   3 -34 11973.7 574.224   6
  -1   3 -34 12782.6 600.903   7
   1   3  34 12307.6 720.868   5
   1   3  35 3913.54 412.073   5
  -1   3 -35 4997.33 381.422   6
  -1   3 -35 3802.99 358.470   7
  -1   3 -36 1387.27 219.841   7
   1   3  36 1341.01 282.944   5
  -1   3 -36 1380.70 237.223   6
   1   3  37 620.327 217.272   5
  -1   3 -37 273.425 157.682   7
  -1   3 -37 167.341 148.423   6
  -1   3 -38 418.697 171.593   7
   1   3  38 433.702 193.162   5
  -1   3 -38 595.430 213.439   6
  -1   3 -39 995.515 191.319   7
  -1   3 -39 1083.61 207.463   6
   1   3  39 1008.68 223.557   5
  -1   3 -40 861.831 164.710   7
   1   3  40 949.396 214.744   5
  -1   3 -40 479.872 146.557   6
   1   3  41 525.176 161.557   5
  -1   3 -41 526.646 136.798   6
  -1   3 -41 533.327 128.962   7
   1   3  42 357.205 173.277   5
   1   3  43 371.754 145.793   5
   1   3  44 439.397 132.583   5
  -1   4  42 1317.37 185.697   5
  -1   4  41 4377.54 322.618   5
  -1   4  40 2221.51 275.608   5
  -1   4  39 710.714 190.427   5
   1   4 -38 2896.17 272.114   6
  -1   4  38 2982.59 334.530   5
   1   4 -38 2650.08 247.145   7
   1   4 -37 7442.57 398.054   6
   1   4 -37 6879.84 382.190   7
   1   4 -36 2264.66 255.555   7
   1   4 -36 1830.18 248.759   6
  -1   4  36 2120.91 313.110   5
  -1   4  35 1363.65 262.428   5
   1   4 -35 1325.94 215.927   6
   1   4 -35 1330.14 220.981   7
   1   4 -34 12789.4 573.658   6
  -1   4  34 14019.6 761.801   5
  -1   4  33 40565.3 1307.79   5
   1   4 -33 39897.4 994.756   6
   1   4 -32 8503.16 502.898   6
  -1   4  32 10952.4 709.427   5
   1   4 -31 842.528 236.735   6
  -1   4  31 405.999 229.585   5
   1   4 -30 12332.8 612.330   6
  -1  -4 -30 12756.7 1158.08   2
  -1   4  30 11744.8 756.336   5
  -1   4  29 23012.8 1068.32   5
  -1  -4 -29 21413.5 1498.13   2
   1   4 -29 25052.9 909.367   6
  -1  -4 -29 23263.0 1005.28   9
   1   4 -28 14932.6 741.681   6
  -1  -4 -28 12834.1 1156.11   2
  -1  -4 -28 13008.2 1000.62   3
  -1  -4 -28 13230.9 785.868   9
  -1   4  28 14033.4 834.788   5
   1   4 -27 14413.8 757.950   6
  -1  -4 -27 12518.1 763.133   9
  -1  -4 -27 10907.6 1050.10   2
  -1   4  27 12636.9 800.547   5
  -1  -4 -27 12667.7 967.221   3
  -1  -4 -26 33850.4 1843.69   2
  -1  -4 -26 38661.8 1679.53   3
  -1  -4 -25 15666.4 1075.75   3
  -1  -4 -25 15629.8 1242.60   2
  -1  -4 -24 3029.38 578.558   2
  -1  -4 -24 3823.30 551.569   3
  -1  -4 -23 16266.3 1242.88   2
  -1  -4 -23 18837.8 1166.06   3
  -1  -4 -22 23761.1 1307.01   3
  -1  -4 -22 23628.3 1475.38   2
  -1  -4 -21 10549.9 863.323   3
  -1  -4 -21 11822.4 1038.87   2
  -1  -4 -20 6756.69 692.539   3
   1  -4  19 26411.5 1400.23   3
  -1  -4 -19 25181.0 1267.63   3
  -1  -4 -18 19486.9 1091.67   3
   1  -4  18 19451.2 1173.44   3
   1  -4  17 15118.3 968.476   3
  -1  -4 -17 16162.9 962.714   3
  -1  -4 -16 24554.2 1150.73   3
   1  -4  16 25947.7 1218.08   3
  -1  -4 -15 33699.3 1309.42   3
   1  -4  15 36194.1 1402.11   3
   1  -4  14 13832.3 836.181   3
  -1  -4 -14 15096.3 836.148   3
  -1  -4 -13 9747.80 658.402   3
   1  -4  13 9881.94 691.238   3
  -1  -4 -12 19624.7 907.511   3
   1  -4  12 18104.6 921.177   3
   1  -4  11 54655.4 1527.88   3
  -1  -4 -11 55370.6 1472.10   3
  -1  -4 -10 7866.58 557.846   3
   1  -4  10 7990.81 580.164   3
   1  -4   9 2227.97 316.653   3
  -1  -4  -9 1859.69 281.691   3
  -1  -4  -8 48641.1 1301.82   3
   1  -4   8 48739.8 1373.92   3
   1  -4   7 90688.8 1852.35   3
  -1  -4  -7 93357.7 1776.28   3
   1  -4   6 15560.9 774.901   3
  -1  -4  -6 15775.9 724.878   3
  -1  -4  -5 9652.61 562.131   3
   1  -4   5 9331.07 594.276   3
  -1  -4  -4 33178.8 1018.60   3
   1  -4   4 32842.3 1074.66   3
   1  -4   3 4837.54 433.904   3
  -1  -4  -3 4638.02 386.817   3
   1  -4   2 1848.10 268.570   3
  -1  -4  -2 1988.26 262.270   3
  -1  -4  -1 11112.1 582.100   3
   1  -4   1 11435.0 622.176   3
  -1  -4   0 2307.60 281.706   3
   1  -4   0 1910.10 277.769   3
   1  -4  -1 11642.1 629.675   3
  -1  -4   1 11907.8 596.058   3
   1  -4  -2 1887.40 271.992   3
  -1  -4   2 1724.95 253.872   3
  -1  -4   3 4664.34 386.879   3
   1  -4  -3 4318.37 392.886   3
  -1  -4   4 30662.6 953.473   3
   1  -4  -4 30727.6 1022.52   3
  -1  -4   5 9285.41 537.531   3
   1  -4  -5 9042.40 562.106   3
   1  -4  -6 16441.7 760.890   3
  -1  -4   6 15589.8 699.036   3
  -1  -4   7 90505.2 1698.65   3
   1  -4  -7 93538.3 1825.52   3
  -1  -4   8 48606.7 1262.85   3
   1  -4  -8 46444.8 1305.21   3
   1  -4  -9 1902.76 294.879   3
  -1  -4   9 2287.67 288.183   3
  -1  -4  10 7879.53 539.713   3
   1  -4 -10 8270.06 568.403   3
   1  -4 -11 54698.1 1471.24   3
  -1  -4  11 56760.6 1454.19   3
  -1  -4  12 20220.2 888.408   3
   1  -4 -12 19232.2 891.587   3
   1  -4 -13 9716.72 646.158   3
   1  -4 -14 14233.2 813.952   3
   1  -4 -15 34769.3 1278.24   3
   1  -4 -16 23808.0 1099.10   3
   1  -4 -17 15822.7 919.738   3
   1  -4 -18 19465.7 1076.44   3
   1  -4 -19 25022.1 1252.68   3
   1  -4 -20 7602.04 710.547   3
   1  -4 -21 9961.40 850.147   3
   1  -4 -22 21605.7 1271.55   3
   1  -4 -23 17659.8 1129.36   3
   1  -4 -24 3410.54 509.929   3
   1  -4 -25 15388.7 1085.06   3
   1  -4 -25 14082.1 1201.23   2
   1  -4 -26 36173.8 1637.07   3
   1  -4 -26 34542.8 1891.42   2
   1   4  27 12572.2 774.736   5
   1  -4 -27 13047.7 997.488   3
  -1   4 -27 13499.8 729.002   6
   1  -4 -27 11108.8 1087.55   2
   1  -4 -28 11913.0 1136.90   2
   1   4  28 13379.0 808.890   5
   1  -4 -28 14201.4 1037.19   3
  -1   4 -28 13718.5 686.071   6
  -1   4 -29 24973.1 884.970   6
   1   4  29 23293.2 1055.81   5
   1  -4 -29 22675.8 1315.94   3
   1   4  30 13063.0 786.352   5
   1  -4 -30 13004.2 975.930   3
  -1   4 -30 12158.0 634.681   6
   1   4  31 1087.30 299.299   5
  -1   4 -31 735.961 216.961   6
  -1   4 -32 8851.67 537.857   6
   1   4  32 10271.2 682.255   5
   1   4  33 40864.9 1308.70   5
  -1   4 -33 41065.3 1033.79   6
   1   4  34 14180.2 771.116   5
  -1   4 -34 12725.8 589.841   6
   1   4  35 1047.11 246.953   5
  -1   4 -35 1021.94 209.310   7
  -1   4 -35 1338.35 236.559   6
  -1   4 -36 2028.95 262.995   6
  -1   4 -36 1910.12 259.570   7
   1   4  36 2100.61 318.877   5
   1   4  37 8371.50 544.992   5
  -1   4 -37 7548.63 407.218   7
  -1   4 -37 7242.69 413.269   6
   1   4  38 3357.53 341.830   5
  -1   4 -38 3119.15 289.069   6
  -1   4 -38 2996.30 274.492   7
  -1   4 -39 1056.61 176.601   6
   1   4  39 956.213 214.299   5
  -1   4 -39 522.262 165.091   7
   1   4  40 1758.48 237.230   5
  -1   4 -40 1676.33 185.005   7
  -1   4 -40 1542.79 189.392   6
  -1   4 -41 4508.23 258.883   6
   1   4  41 4603.90 334.573   5
  -1   4 -41 4899.76 257.386   7
   1   4  42 1277.90 182.235   5
  -1   5  40 354.343 129.998   5
  -1   5  39 784.837 175.403   5
  -1   5  38 1182.38 214.566   5
   1   5 -38 977.799 222.802   6
   1   5 -38 795.178 156.577   7
  -1   5  37 1257.85 212.214   5
   1   5 -37 1499.90 208.568   6
   1   5 -37 1491.41 202.080   7
   1   5 -36 516.865 172.422   7
   1   5 -36 610.715 219.553   6
  -1   5  36 622.181 183.235   5
   1   5 -35 566.758 180.709   6
  -1   5  35 830.285 227.411   5
  -1   5  34 1466.12 282.556   5
   1   5 -34 1081.13 193.973   6
  -1   5  33 2087.79 329.399   5
   1   5 -33 1340.92 241.859   6
  -1   5  32 2503.56 381.044   5
   1   5 -32 1996.38 278.996   6
  -1   5  31 2290.99 396.244   5
   1   5 -31 1445.30 246.362   6
  -1   5  30 2586.30 395.816   5
   1   5 -30 2623.46 340.117   6
   1   5 -29 8435.08 561.265   6
  -1   5  29 8003.81 669.923   5
  -1   5  28 574.356 274.492   5
  -1  -5 -28 331.878 255.051   2
  -1  -5 -28 861.415 287.602   3
   1   5 -28 143.989 221.111   6
   1   5 -27 1732.36 318.971   6
  -1  -5 -27 2149.99 370.044   9
  -1  -5 -27 2188.46 435.922   3
  -1   5  27 1597.58 333.008   5
  -1  -5 -27 1761.81 460.895   2
  -1  -5 -26 5407.38 692.625   3
   1   5 -26 5473.53 518.363   6
  -1  -5 -26 4710.26 500.736   9
  -1  -5 -26 3961.90 655.599   2
  -1   5  26 4514.14 517.436   5
  -1   5  25 8498.06 704.803   5
  -1  -5 -25 9150.54 681.137   9
   1   5 -25 10055.6 675.594   6
  -1  -5 -25 9494.70 893.681   3
  -1  -5 -25 7258.73 862.246   2
  -1  -5 -24 8586.26 938.532   2
  -1  -5 -24 11504.6 771.715   9
   1   5 -24 8673.67 638.132   6
  -1  -5 -24 9478.08 899.175   3
  -1   5  24 9266.17 725.119   5
  -1  -5 -23 8602.02 866.266   3
  -1  -5 -23 7781.66 876.751   2
   1   5 -23 7679.32 592.202   6
  -1  -5 -23 10042.5 726.771   9
  -1   5  23 8053.08 672.269   5
  -1  -5 -22 682.851 282.679   3
  -1  -5 -22 509.574 204.781   2
  -1  -5 -21 3281.37 540.052   3
  -1  -5 -21 2314.63 513.885   2
  -1  -5 -20 3451.47 547.846   3
  -1  -5 -20 2426.14 493.082   2
  -1  -5 -19 982.963 300.950   3
  -1  -5 -19 1238.34 366.081   2
  -1  -5 -18 11435.7 915.255   3
  -1  -5 -17 9447.34 812.608   3
  -1  -5 -16 2072.15 374.082   3
   1  -5  15 926.055 287.383   3
  -1  -5 -15 1281.01 331.438   3
  -1  -5 -14 4639.84 522.672   3
   1  -5  14 4964.78 584.172   3
  -1  -5 -13 5393.51 547.206   3
   1  -5  13 4369.42 530.737   3
  -1  -5 -12 7264.05 631.620   3
   1  -5  12 7403.54 655.971   3
   1  -5  11 5543.29 584.823   3
  -1  -5 -11 4498.71 493.548   3
  -1  -5 -10 19535.0 975.268   3
   1  -5  10 21493.0 1069.16   3
  -1  -5  -9 32763.6 1236.92   3
   1  -5   9 33063.7 1294.26   3
  -1  -5  -8 24375.4 1038.57   3
   1  -5   8 23098.9 1067.36   3
  -1  -5  -7 9198.15 644.271   3
   1  -5   7 9224.07 675.334   3
  -1  -5  -6 11054.9 689.255   3
   1  -5   6 11401.5 738.598   3
   1  -5   5 2844.75 386.865   3
  -1  -5  -5 2877.70 359.198   3
   1  -5   4 2150.26 335.396   3
  -1  -5  -4 1918.12 311.911   3
  -1  -5  -3 14975.1 780.048   3
   1  -5   3 15383.4 836.495   3
   1  -5   2 15315.0 828.994   3
  -1  -5  -2 15057.8 776.703   3
   1  -5   1 32427.5 1194.94   3
  -1  -5  -1 31891.1 1117.01   3
  -1  -5   0 15784.0 796.021   3
   1  -5   0 14813.7 823.407   3
  -1  -5   1 31919.3 1113.36   3
   1  -5  -1 32028.0 1188.31   3
  -1  -5   2 16613.7 806.501   3
   1  -5  -2 16391.8 855.517   3
   1  -5  -3 14287.1 802.287   3
  -1  -5   3 15019.0 771.383   3
   1  -5  -4 1600.03 284.299   3
  -1  -5   4 1916.20 301.788   3
  -1  -5   5 2755.28 344.363   3
   1  -5  -5 2747.99 367.550   3
  -1  -5   6 11596.6 692.487   3
   1  -5  -6 11978.2 737.631   3
  -1  -5   7 10052.5 657.263   3
   1  -5  -7 9061.71 656.722   3
  -1  -5   8 23305.8 990.493   3
   1  -5  -8 24242.9 1060.61   3
   1  -5  -9 33352.4 1253.16   3
  -1  -5   9 32406.9 1191.92   3
   1  -5 -10 21090.1 1016.22   3
   1  -5 -11 5046.96 516.007   3
   1  -5 -12 6402.13 581.132   3
   1  -5 -13 4235.41 491.113   3
   1  -5 -14 4105.91 501.360   3
   1  -5 -15 902.112 278.395   3
   1  -5 -16 1325.66 316.093   3
   1  -5 -17 8514.10 753.362   3
   1  -5 -18 11832.4 896.704   3
   1  -5 -19 1523.15 343.506   3
   1  -5 -20 3412.39 533.050   3
   1  -5 -21 2421.53 491.843   3
   1  -5 -22 1262.71 382.834   3
   1  -5 -23 9690.80 907.158   3
  -1   5 -23 8358.41 602.908   6
   1  -5 -24 10244.5 916.689   3
   1  -5 -24 10287.4 1054.55   2
   1   5  24 8623.84 691.610   5
  -1   5 -24 10834.0 696.204   6
   1   5  25 8038.54 673.589   5
   1  -5 -25 7885.80 916.467   2
  -1   5 -25 10061.9 681.712   6
   1  -5 -25 8634.43 867.069   3
   1  -5 -26 4414.06 710.656   2
   1   5  26 4892.80 542.867   5
   1  -5 -26 3962.78 591.138   3
  -1   5 -26 5469.13 544.634   6
   1  -5 -27 1253.73 326.370   3
   1   5  27 1848.24 347.862   5
  -1   5 -27 1949.84 367.446   6
   1  -5 -27 889.660 355.367   2
   1  -5 -28 953.125 339.248   3
  -1   5 -28 475.580 232.115   6
   1  -5 -28 1170.81 425.375   2
   1   5  28 664.493 257.229   5
   1   5  29 7587.33 627.141   5
  -1   5 -29 7824.09 567.218   6
   1   5  30 2581.68 395.353   5
  -1   5 -30 2086.97 283.112   6
   1   5  31 1595.60 328.198   5
  -1   5 -31 1474.76 265.262   6
  -1   5 -32 2135.01 291.133   6
   1   5  32 2410.83 371.319   5
   1   5  33 1582.96 284.100   5
  -1   5 -33 1390.72 224.301   6
   1   5  34 2054.77 335.375   5
  -1   5 -34 1202.78 228.670   6
   1   5  35 633.691 217.941   5
  -1   5 -35 649.154 182.897   6
  -1   5 -36 427.411 168.410   7
  -1   5 -36 325.013 154.861   6
   1   5  36 155.311 151.947   5
  -1   5 -37 1438.32 198.959   7
  -1   5 -37 1509.81 198.418   6
   1   5  37 1373.20 234.583   5
  -1   5 -38 793.039 177.728   6
  -1   5 -38 896.996 176.991   7
   1   5  38 894.001 196.739   5
   1   5  39 135.234 123.699   5
  -1   5 -39 382.922 151.386   7
  -1   5 -39 453.416 172.881   6
  -1   5 -40 510.693 123.036   7
  -1   5 -40 420.813 176.984   6
   1   5  40 206.892 114.500   5
  -1   6  38 8961.48 377.254   5
   1   6 -37 12837.1 373.024   7
  -1   6  37 13551.8 506.408   5
   1   6 -37 13152.0 387.255   6
  -1   6  36 2463.81 256.747   5
   1   6 -36 2160.57 200.247   6
   1   6 -36 2250.23 192.957   7
  -1   6  35 4638.42 361.188   5
   1   6 -35 4388.01 282.782   6
   1   6 -35 4484.67 276.678   7
   1   6 -34 13817.9 503.674   6
  -1   6  34 13671.7 628.625   5
   1   6 -33 8312.15 419.272   6
  -1   6  33 7795.45 520.891   5
   1   6 -32 517.862 158.242   6
  -1   6  32 593.030 217.466   5
   1   6 -31 1776.18 245.423   6
  -1   6  31 2414.04 361.166   5
  -1   6  30 13366.0 753.928   5
   1   6 -30 12949.1 612.547   6
  -1   6  29 11641.1 727.728   5
   1   6 -29 13802.9 678.824   6
   1   6 -28 2503.70 350.329   6
  -1   6  28 2076.50 380.765   5
   1   6 -27 3013.77 389.352   6
  -1   6  27 2516.46 385.244   5
   1   6 -26 6206.51 542.792   6
  -1   6  26 5229.55 539.456   5
  -1  -6 -25 16835.5 1176.98   3
  -1  -6 -25 15239.1 1232.75   2
  -1   6  25 14265.8 877.081   5
   1   6 -25 16621.0 834.143   6
  -1  -6 -24 7308.43 867.723   2
   1   6 -24 8653.78 623.366   6
  -1   6  24 7538.81 670.148   5
  -1  -6 -23 15744.4 1151.63   3
  -1  -6 -23 11317.7 1042.51   2
   1   6 -23 14163.6 775.716   6
  -1   6  23 11966.7 829.565   5
  -1  -6 -23 14829.8 870.902   9
  -1  -6 -22 19861.5 1004.61   9
  -1   6  22 18223.9 1039.03   5
  -1  -6 -22 20797.4 1329.77   3
   1   6 -22 20170.9 878.174   6
  -1  -6 -22 19052.3 1387.11   2
   1   6 -21 8801.94 622.263   4
  -1  -6 -21 7607.30 884.661   2
  -1  -6 -21 8533.70 670.887   9
  -1  -6 -21 9431.40 906.908   3
   1   6 -21 8193.47 586.506   6
  -1   6  21 8719.79 725.335   5
  -1   6  20 5098.31 561.512   5
   1   6 -20 4262.22 431.254   4
  -1  -6 -20 4459.84 615.727   3
  -1  -6 -20 5842.18 578.841   9
   1   6 -20 4028.57 400.523   6
  -1  -6 -20 3626.42 603.192   2
   1   6 -19 4587.48 428.536   6
   1   6 -19 5332.71 488.417   4
  -1   6  19 4766.03 516.206   5
  -1  -6 -19 5351.51 577.737   9
  -1  -6 -19 5316.94 693.152   3
  -1  -6 -19 4585.06 672.118   2
   1   6 -18 15379.0 738.799   6
   1   6 -18 15806.5 767.688   4
  -1  -6 -18 15266.1 1124.38   3
  -1  -6 -18 15788.3 938.338   9
  -1  -6 -18 15524.1 1216.90   2
  -1  -6 -17 2947.93 524.489   3
  -1  -6 -17 2639.10 500.471   2
  -1  -6 -16 6742.49 785.138   2
  -1  -6 -16 8473.03 795.093   3
  -1  -6 -15 29501.8 1602.92   2
  -1  -6 -15 32345.9 1514.76   3
  -1  -6 -14 6854.97 697.647   3
  -1  -6 -13 1067.23 310.208   3
  -1  -6 -12 22492.0 1183.98   3
   1  -6  11 58515.0 1961.73   3
  -1  -6 -11 53834.3 1783.46   3
   1  -6  10 11597.2 869.669   3
  -1  -6 -10 10490.2 784.352   3
   1  -6   9 670.499 260.493   3
  -1  -6  -9 700.512 240.390   3
   1  -6   8 23957.1 1206.25   3
  -1  -6  -8 24937.1 1173.56   3
   1  -6   7 31931.4 1370.88   3
  -1  -6  -7 31698.5 1307.75   3
  -1  -6  -6 32312.0 1310.93   3
   1  -6   6 34976.7 1434.57   3
   1  -6   5 12501.0 860.822   3
  -1  -6  -5 13206.1 839.739   3
   1  -6   4 21523.9 1104.30   3
  -1  -6  -4 20869.3 1043.76   3
  -1  -6  -3 33959.2 1313.59   3
   1  -6   3 34768.4 1396.73   3
   1  -6   2 5770.12 611.361   3
  -1  -6  -2 8756.87 743.845   3
   1  -6   1 41499.7 1509.56   3
  -1  -6  -1 42499.9 1464.46   3
   1  -6   0 48418.6 1645.38   3
  -1  -6   0 43928.9 1488.42   3
   1  -6  -1 44998.2 1588.19   3
  -1  -6   1 41633.8 1443.96   3
   1  -6  -2 9243.86 768.561   3
  -1  -6   2 6956.09 636.534   3
   1  -6  -3 33736.0 1369.98   3
  -1  -6   3 29950.8 1210.27   3
  -1  -6   4 19846.9 1005.19   3
   1  -6  -4 21503.7 1098.73   3
   1  -6  -5 13379.2 880.175   3
  -1  -6   5 10951.7 745.281   3
   1  -6  -6 32023.1 1354.86   3
   1  -6  -7 31802.6 1367.18   3
   1  -6  -8 22675.2 1158.31   3
   1  -6  -9 874.916 272.182   3
   1  -6 -10 10603.8 816.828   3
   1  -6 -11 50780.9 1770.44   3
   1  -6 -12 20445.6 1144.27   3
   1  -6 -13 870.226 331.088   3
   1  -6 -14 6774.68 703.317   3
   1  -6 -15 32243.4 1493.79   3
   1  -6 -16 8465.46 788.194   3
   1  -6 -17 2900.64 475.450   3
  -1   6 -18 15657.5 740.895   6
  -1   6 -18 15649.9 773.736   4
   1  -6 -18 17172.3 1163.93   3
   1  -6 -19 5944.04 711.357   3
  -1   6 -19 4610.79 448.457   6
  -1   6 -19 5321.27 500.699   4
  -1   6 -20 4147.25 480.031   4
   1  -6 -20 4840.23 675.482   3
  -1   6 -20 4726.90 478.152   6
   1  -6 -21 7430.79 870.275   2
  -1   6 -21 7681.56 579.498   6
   1  -6 -21 7890.15 843.135   3
   1   6  22 19731.3 1112.45   5
   1  -6 -22 17426.0 1356.52   2
  -1   6 -22 17906.2 865.205   6
   1  -6 -22 18694.8 1305.45   3
   1  -6 -23 12770.3 1172.29   2
   1  -6 -23 15570.1 1178.65   3
   1   6  23 11458.4 862.868   5
  -1   6 -23 14861.1 799.386   6
   1  -6 -24 6346.67 809.434   2
  -1   6 -24 9815.59 654.290   6
   1   6  24 5844.26 584.086   5
   1  -6 -24 9300.64 902.257   3
   1  -6 -25 17129.9 1202.90   3
   1  -6 -25 14213.9 1224.93   2
  -1   6 -25 19048.4 903.443   6
   1   6  25 13741.0 863.323   5
   1   6  26 5759.27 551.855   5
  -1   6 -26 7346.81 589.832   6
   1   6  27 2300.52 342.185   5
  -1   6 -27 3221.27 368.323   6
  -1   6 -28 2416.58 342.185   6
   1   6  28 1914.83 322.098   5
   1   6  29 11780.7 714.585   5
  -1   6 -29 13682.7 662.079   6
   1   6  30 13244.5 730.395   5
  -1   6 -30 13315.5 606.215   6
  -1   6 -31 2385.02 293.261   6
   1   6  31 2489.96 332.838   5
  -1   6 -32 518.952 159.946   6
   1   6  32 500.074 192.333   5
  -1   6 -33 7496.92 406.206   6
   1   6  33 7794.11 497.529   5
  -1   6 -34 13408.4 511.221   6
   1   6  34 13089.9 598.041   5
  -1   6 -35 4596.56 296.835   6
  -1   6 -35 4727.92 305.907   7
   1   6  35 4599.57 338.491   5
  -1   6 -36 2561.04 217.630   7
  -1   6 -36 2646.88 214.819   6
   1   6  36 2676.41 251.379   5
   1   6  37 12688.6 474.360   5
  -1   6 -37 13961.3 420.751   7
  -1   6 -37 12980.7 411.556   6
  -1   6 -38 9639.12 314.491   7
   1   6  38 9143.75 362.394   5
  -1   6 -38 8474.99 312.509   6
   1   7 -35 1516.26 145.171   6
   1   7 -35 1881.44 157.892   7
  -1   7  35 1660.32 160.569   5
   1   7 -34-13.9293 106.025   6
  -1   7  34-24.9856 86.7138   5
   1   7 -34 97.1422 97.1604   7
  -1   7  33 761.990 133.803   5
   1   7 -33 1035.06 157.561   6
  -1   7  32 2832.60 265.366   5
   1   7 -32 3568.83 254.764   6
   1   7 -31 7273.23 374.324   6
  -1   7  31 6594.18 423.698   5
  -1   7  30 1407.84 245.105   5
   1   7 -30 1028.22 202.816   6
   1   7 -29 1349.48 234.346   6
  -1   7  29 1648.09 251.668   5
   1   7 -28 2600.16 296.886   6
  -1   7  28 2349.86 324.317   5
  -1   7  27 1524.73 263.741   5
   1   7 -27 1691.96 306.435   6
  -1   7  26 3842.84 428.301   5
   1   7 -26 4814.47 441.820   6
  -1   7  25 2200.06 374.633   5
   1   7 -25 1887.76 328.404   6
  -1   7  24 1140.63 304.079   5
   1   7 -24 1214.57 302.083   6
  -1   7  23 684.234 256.937   5
   1   7 -23 756.055 244.953   6
   1   7 -22 1024.76 253.508   6
  -1   7  22 1215.04 313.614   5
   1   7 -21 1040.15 247.189   6
   1   7 -21 1645.55 275.382   4
  -1   7  21 1868.62 403.477   5
   1   7 -20 1191.39 268.369   6
  -1  -7 -20 2035.15 489.393   3
   1   7 -20 1595.29 312.836   4
  -1   7  20 1822.78 384.134   5
   1   7 -19 5077.82 499.711   4
   1   7 -19 4867.79 467.756   6
  -1  -7 -19 6392.18 758.942   3
  -1   7  19 6734.87 625.387   5
  -1  -7 -18 5434.46 686.076   3
   1   7 -18 5353.81 485.769   6
   1   7 -18 5189.31 495.978   4
  -1  -7 -17-268.324 287.151   3
   1   7 -17 221.608 196.166   6
   1   7 -17 45.1548 189.962   4
   1   7 -16 1582.12 272.069   4
   1   7 -16 1611.64 274.897   6
  -1  -7 -16 1120.72 363.533   3
   1   7 -15 3653.06 391.002   6
  -1  -7 -15 3734.45 552.482   3
   1   7 -15 3285.63 353.111   4
   1   7 -14 17.0013 173.048   4
   1   7 -14 245.019 197.345   6
  -1  -7 -14-5.19541 222.298   3
   1   7 -13 3696.22 372.080   4
   1   7 -13 4287.16 381.481   6
  -1  -7 -13 4112.79 577.932   3
   1   7 -12 8745.41 539.913   6
  -1  -7 -12 9103.63 820.219   3
   1   7 -12 8911.53 566.149   4
   1   7 -11 3093.44 356.281   6
  -1  -7 -11 2645.62 466.771   3
   1   7 -11 3002.09 334.279   4
  -1  -7 -10 8207.08 759.890   3
   1   7 -10 7788.42 501.140   6
   1   7 -10 8070.86 534.031   4
  -1  -7  -9 18494.4 1111.11   3
  -1  -7  -8 2427.29 459.532   3
  -1  -7  -7 7006.34 685.119   3
   1  -7   6 9422.04 814.955   3
  -1  -7  -6 8437.96 737.980   3
   1  -7   5 4835.61 608.598   3
  -1  -7  -5 4412.96 549.511   3
  -1  -7  -4 2764.11 454.519   3
   1  -7   4 2678.26 432.250   3
  -1  -7  -3 642.354 248.452   3
   1  -7   3 1007.28 341.157   3
   1  -7   2 635.123 280.472   3
  -1  -7  -2 906.399 289.316   3
   1  -7   1 2786.54 478.588   3
  -1  -7  -1 1630.93 377.643   3
   1  -7   0 3005.18 481.017   3
  -1  -7   0 2533.68 371.033   3
   1  -7  -1 1362.53 336.745   3
   1  -7  -2 911.196 289.977   3
   1  -7  -3 289.105 257.413   3
   1  -7  -4 2122.30 425.750   3
   1  -7  -5 3854.38 533.023   3
   1  -7  -6 9380.04 808.096   3
   1  -7  -7 8396.12 773.629   3
   1  -7  -8 1846.05 383.327   3
   1  -7  -9 18662.8 1140.03   3
  -1   7 -10 8528.84 528.545   6
  -1   7 -10 8776.67 534.788   4
   1  -7 -10 9384.80 821.750   3
  -1   7 -11 2990.00 332.565   4
  -1   7 -11 3214.52 336.356   6
   1  -7 -11 3068.79 503.555   3
  -1   7 -12 8676.47 553.233   4
  -1   7 -12 8502.72 539.608   6
   1  -7 -12 9354.28 852.267   3
   1  -7 -13 4447.36 594.832   3
  -1   7 -13 3628.85 405.616   4
  -1   7 -13 3605.76 374.189   6
  -1   7 -14 268.949 229.792   6
   1  -7 -14-70.6041 199.259   3
  -1   7 -14 236.067 196.276   4
  -1   7 -15 2980.07 343.069   4
   1  -7 -15 3666.54 551.302   3
  -1   7 -15 3213.66 370.497   6
  -1   7 -16 1480.17 261.775   4
  -1   7 -16 1606.78 266.959   6
   1  -7 -16 1280.28 310.908   3
  -1   7 -17 331.964 223.451   6
  -1   7 -17 470.416 236.256   4
   1  -7 -17 630.819 301.870   3
  -1   7 -18 6408.90 529.792   6
   1  -7 -18 6619.80 765.038   3
  -1   7 -18 5738.06 533.088   4
   1  -7 -19 5322.56 676.741   3
  -1   7 -19 5309.16 498.543   6
  -1   7 -19 4773.48 489.803   4
  -1   7 -20 1400.90 271.423   6
   1  -7 -20 821.393 317.616   3
  -1   7 -21 1606.56 305.170   6
  -1   7 -22 1544.50 319.483   6
  -1   7 -23 768.350 255.092   6
  -1   7 -24 1700.99 326.764   6
  -1   7 -25 2231.54 342.427   6
  -1   7 -26 4665.06 439.335   6
  -1   7 -27 1505.88 277.993   6
   1   7  27 1011.67 241.833   5
   1   7  28 1796.40 271.467   5
  -1   7 -28 2156.48 281.239   6
  -1   7 -29 1827.44 259.209   6
   1   7  29 1657.07 246.693   5
   1   7  30 1083.03 204.895   5
  -1   7 -30 983.529 185.710   6
  -1   7 -31 6900.47 363.096   6
   1   7  31 6750.67 400.701   5
   1   7  32 3580.43 272.283   5
  -1   7 -32 3370.87 254.212   6
   1   7  33 703.018 126.367   5
  -1   7 -33 999.179 147.105   6
  -1   7 -34 118.201 102.848   7
  -1   7 -34 100.065 91.9249   6
  -1   7 -35 1840.42 161.702   7
  -1   7 -35 1535.37 151.861   6
   1   8 -31 1908.20 156.718   6
   1   8 -30 3839.73 246.012   6
   1   8 -29 6568.81 318.815   6
   1   8 -28 406.439 139.679   6
   1   8 -27 5464.04 342.801   6
   1   8 -26 12777.0 557.105   6
   1   8 -25 5018.14 407.161   6
   1   8 -24 3017.54 344.611   6
   1   8 -23 5120.61 450.002   6
   1   8 -22 10474.4 604.367   6
   1   8 -21 6977.33 522.760   6
   1   8 -20 6169.81 501.410   6
   1   8 -19 17076.6 782.613   6
   1   8 -19 17604.6 830.159   4
   1   8 -18 9796.45 632.321   4
   1   8 -18 8870.41 596.718   6
   1   8 -17 2382.27 335.933   4
   1   8 -17 2358.30 354.383   6
   1   8 -16 541.137 233.960   6
   1   8 -16 893.039 274.040   4
   1   8 -15 10415.2 618.027   6
   1   8 -15 10481.1 673.749   4
   1   8 -14 6680.06 533.158   6
   1   8 -14 6184.48 521.914   4
   1   8 -13 633.582 248.360   6
   1   8 -13 790.238 262.233   4
   1   8 -12 11763.3 667.928   4
   1   8 -12 11052.2 623.647   6
   1   8 -11 10414.1 619.668   4
   1   8 -11 10769.2 619.279   6
  -1  -8 -10 4865.05 634.391   3
   1   8 -10 5142.81 479.916   4
   1   8 -10 5909.49 516.781   6
   1   8  -9 3936.74 411.649   6
  -1  -8  -9 3529.09 515.525   3
   1   8  -9 3822.71 404.056   4
   1   8  -8 5895.40 446.833   6
   1   8  -8 6446.15 497.126   4
   1   8  -7 7995.58 539.030   6
  -1  -8  -7 6641.13 708.731   3
   1   8  -7 7365.22 530.540   4
   1  -8   0 14597.8 1023.08   3
   1  -8  -1 11723.0 945.928   3
   1  -8  -2 8337.55 831.283   3
   1  -8  -3 4932.44 600.311   3
  -1   8  -4 6655.17 495.028   4
  -1   8  -4 5215.08 434.337   6
   1  -8  -4 5218.11 633.202   3
  -1   8  -5 5960.37 487.155   6
  -1   8  -5 6113.42 466.368   4
   1  -8  -5 5932.74 677.408   3
  -1   8  -6 6368.50 497.458   4
   1  -8  -6 4680.31 600.757   3
  -1   8  -6 5969.65 476.100   6
  -1   8  -7 8493.71 544.346   6
   1  -8  -7 7743.61 768.120   3
   1  -8  -8 7117.99 726.982   3
  -1   8  -8 6998.27 516.379   4
  -1   8  -8 6551.89 494.866   6
   1  -8  -9 3544.81 545.079   3
  -1   8  -9 3905.58 421.824   6
  -1   8  -9 4335.66 433.808   4
  -1   8 -10 4937.02 452.927   4
   1  -8 -10 4878.74 629.848   3
  -1   8 -10 5664.29 459.241   6
   1  -8 -11 9877.75 879.852   3
  -1   8 -11 11779.0 674.585   4
  -1   8 -11 10729.3 638.578   6
  -1   8 -12 10237.7 640.153   4
  -1   8 -12 9934.97 621.532   6
  -1   8 -13 882.736 261.215   4
  -1   8 -13 670.022 283.586   6
  -1   8 -14 7087.01 536.133   4
  -1   8 -14 6620.31 504.118   6
  -1   8 -15 10079.2 610.034   6
  -1   8 -15 10597.8 656.828   4
  -1   8 -16 507.247 245.268   6
  -1   8 -16 344.611 229.651   4
  -1   8 -17 2119.05 351.744   6
  -1   8 -17 2390.41 360.876   4
  -1   8 -18 9018.71 598.803   6
  -1   8 -19 17102.2 790.343   6
  -1   8 -20 5804.20 485.308   6
  -1   8 -21 9090.06 583.378   6
  -1   8 -22 13149.9 687.285   6
  -1   8 -23 5865.21 463.834   6
  -1   8 -24 3119.89 345.598   6
  -1   8 -25 5264.27 396.508   6
  -1   8 -26 11408.0 529.870   6
  -1   8 -27 5706.97 345.249   6
  -1   8 -28 344.777 140.632   6
  -1   8 -29 6747.08 326.624   6
  -1   8 -30 3924.66 237.039   6
  -1   8 -31 1860.97 167.608   6
   1   9 -25 4622.58 276.703   6
   1   9 -24 2987.56 246.565   6
   1   9 -23 1503.74 219.616   6
   1   9 -22 1607.20 248.059   6
   1   9 -21 4419.79 363.228   6
   1   9 -20 4831.59 399.472   6
   1   9 -19 1277.66 249.371   6
   1   9 -18 56.0810 199.148   6
   1   9 -17 2600.64 337.317   6
   1   9 -16 5095.70 456.437   4
   1   9 -16 5246.90 446.690   6
   1   9 -15 3235.75 367.721   4
   1   9 -15 2482.70 334.168   6
   1   9 -14 1716.60 303.954   6
   1   9 -14 1737.17 321.936   4
   1   9 -13 16472.1 754.984   4
   1   9 -13 15483.8 699.522   6
   1   9 -12 5114.46 474.841   4
   1   9 -12 5406.49 471.633   6
   1   9 -11 965.271 301.558   4
   1   9 -11 1549.28 327.641   6
   1   9 -10 11281.0 622.369   4
   1   9 -10 11460.4 615.972   6
   1   9  -9 14899.0 707.613   4
   1   9  -9 14943.7 699.596   6
   1   9  -8 4049.39 421.886   4
   1   9  -8 4529.01 415.059   6
   1   9  -7 3929.29 384.754   6
   1   9  -7 4210.35 401.043   4
   1   9  -6 7453.27 503.590   4
   1   9  -6 6568.01 454.265   6
   1   9  -5 3618.04 426.368   6
   1   9  -5 4211.17 403.856   4
   1   9  -4 4314.53 363.482   6
   1   9  -4 4473.75 405.708   4
  -1   9   3 8859.54 483.760   6
  -1   9   3 8913.26 506.654   4
   1   9  -3 8329.47 502.488   6
   1   9  -3 8784.12 535.233   4
  -1   9   2 4349.44 392.019   6
   1   9  -2 5342.67 432.944   4
  -1   9   2 5341.23 431.327   4
   1   9  -2 5722.04 474.680   6
   1   9  -1 2145.68 291.421   4
  -1   9   1 2566.24 316.013   6
   1   9  -1 2585.86 325.395   6
  -1   9   1 2720.95 306.832   4
  -1   9   0 2327.49 309.333   6
  -1   9   0 2389.66 293.007   4
  -1   9  -1 3030.45 315.307   4
  -1   9  -1 2625.31 307.884   6
  -1   9  -2 5444.72 427.133   6
  -1   9  -2 6121.50 433.636   4
  -1   9  -3 8422.74 507.370   4
  -1   9  -3 8491.11 476.619   6
  -1   9  -4 5288.79 414.116   4
  -1   9  -4 4960.98 389.197   6
  -1   9  -5 4548.42 403.175   4
  -1   9  -5 4399.00 418.415   6
  -1   9  -6 6911.51 481.884   4
  -1   9  -6 6794.44 453.527   6
  -1   9  -7 3629.87 358.952   4
  -1   9  -7 4392.80 392.095   6
  -1   9  -8 5413.85 460.063   4
  -1   9  -8 5915.96 474.354   6
  -1   9  -9 12533.6 638.957   4
  -1   9  -9 13125.5 633.095   6
  -1   9 -10 13393.3 675.383   4
  -1   9 -10 10892.0 592.513   6
  -1   9 -11 705.516 228.508   6
  -1   9 -11 531.024 203.805   4
  -1   9 -12 4619.12 432.444   4
  -1   9 -12 4790.58 440.740   6
  -1   9 -13 14415.4 674.179   6
  -1   9 -13 14873.1 708.493   4
  -1   9 -14 1643.92 289.898   4
  -1   9 -14 1831.81 279.416   6
  -1   9 -15 3024.60 350.375   6
  -1   9 -16 4688.78 421.012   6
  -1   9 -17 2736.52 338.741   6
  -1   9 -18-26.0479 183.703   6
  -1   9 -19 1066.17 225.603   6
  -1   9 -20 5254.02 411.764   6
  -1   9 -21 4191.25 344.009   6
  -1   9 -22 1092.20 211.115   6
  -1   9 -23 1648.16 200.847   6
  -1   9 -24 2945.32 246.719   6
  -1   9 -25 4877.58 275.120   6
   1  10 -18 135.262 118.124   6
   1  10 -17 1598.50 203.848   6
   1  10 -16 1486.77 214.685   6
   1  10 -15 1778.64 226.155   6
   1  10 -14 3885.87 307.505   6
   1  10 -13 1892.32 237.442   6
   1  10 -12 1543.17 220.482   6
   1  10 -11 4292.48 343.768   4
   1  10 -11 4597.69 336.772   6
   1  10 -10 6188.17 395.725   6
   1  10 -10 6175.80 416.371   4
   1  10  -9 3088.03 319.395   4
   1  10  -9 3188.56 317.891   6
   1  10  -8 3592.12 308.526   6
   1  10  -8 3284.30 308.719   4
   1  10  -7 4351.11 344.370   6
   1  10  -7 3662.83 313.150   4
   1  10  -6 2735.52 278.398   6
   1  10  -6 2228.63 264.680   4
   1  10  -5 1437.86 219.249   4
   1  10  -5 1929.58 232.226   6
   1  10  -4 1173.16 192.452   4
   1  10  -4 1506.21 218.189   6
   1  10  -3 814.185 179.744   6
   1  10  -3 792.715 176.418   4
   1  10  -2 659.412 168.273   4
   1  10  -2 878.528 188.517   6
   1  10  -1 590.094 161.974   4
   1  10  -1 1003.28 206.843   6
   1  10   0 990.071 201.056   6
  -1  10   0 736.951 170.276   4
  -1  10   0 853.219 162.624   6
   1  10   0 640.083 166.741   4
  -1  10  -1 521.416 152.283   6
   1  10   1 738.812 177.475   6
   1  10   1 659.463 168.612   4
  -1  10  -1 751.773 165.014   4
   1  10   2 432.874 146.035   4
  -1  10  -2 666.057 178.629   6
  -1  10  -2 723.288 171.694   4
   1  10   2 659.928 165.602   6
  -1  10  -3 977.833 191.475   4
   1  10   3 1247.18 205.693   6
   1  10   3 995.425 185.315   4
  -1  10  -3 1204.21 200.970   6
  -1  10  -4 1816.51 227.671   6
   1  10   4 1699.58 215.150   6
   1  10   4 1634.10 217.769   4
  -1  10  -4 1356.49 204.222   4
  -1  10  -5 1811.38 229.343   4
   1  10   5 2353.53 246.103   6
  -1  10  -5 2162.26 243.864   6
   1  10   5 1777.51 242.822   4
  -1  10  -6 2943.88 276.561   6
   1  10   6 2363.74 257.957   4
  -1  10  -6 2720.01 282.961   4
   1  10   6 3036.07 278.220   6
  -1  10  -7 3764.60 315.929   4
  -1  10  -7 4154.59 311.202   6
  -1  10  -8 3478.59 286.103   6
  -1  10  -8 3108.52 287.084   4
  -1  10  -9 3162.65 304.156   6
  -1  10 -10 5766.58 362.686   6
  -1  10 -11 4084.09 315.059   6
  -1  10 -12 1701.30 222.585   6
  -1  10 -13 1855.37 234.323   6
  -1  10 -14 4668.14 316.916   6
  -1  10 -15 1686.73 205.851   6
  -1  10 -16 1313.22 192.364   6
  -1  10 -17 1691.94 191.634   6
  -1  10 -18 157.687 105.292   6
   2   0   0 3297.75 222.666   1
  -2   0   0 3024.56 193.700   1
   2   0  -1 28976.6 541.786   1
  -2   0  -1 30412.4 722.816   1
  -2   0  -2 91864.6 1455.27   1
  -2   0  -3 214419. 2481.01   1
  -2   0  -4 23686.5 901.587   1
  -2   0   5 30021.1 438.843   1
   2   0  -5 29360.1 416.390   1
  -2   0   6 25329.4 472.072   1
  -2   0  -6 27495.2 1151.47   1
   2   0   6 27758.6 1104.23   1
   2   0  -6 24704.1 527.254   1
   2   0  -7 806172. 3647.33   1
  -2   0   7 845804. 3178.15   1
  -2   0  -8 23747.7 1199.81   1
   2   0  -8 20625.1 651.682   1
   2   0   8 22633.4 1093.44   1
  -2   0  -9 15459.3 959.914   1
  -2   0  -9 14258.1 625.417   2
   2   0   9 15368.8 928.583   1
   2   0  -9 16332.9 632.871   1
   2   0  10 5691.22 588.754   1
  -2   0 -10 6246.17 444.160   2
  -2   0  10 4758.34 336.382   1
   2   0 -10 4940.33 426.081   1
  -2   0 -10 6374.21 636.911   1
  -2   0 -11 2384.06 430.482   1
  -2   0  11 2110.34 260.222   1
  -2   0 -11 2422.58 304.800   2
   2   0 -11 2070.67 284.033   1
   2   0  11 1645.32 364.765   1
  -2   0 -12 2254.05 445.458   1
   2   0 -12 2741.21 335.464   1
   2   0 -12 3459.28 268.487   3
  -2   0  12 2967.34 317.413   1
   2   0  12 2984.92 479.963   1
  -2   0 -12 3548.88 384.892   2
   2   0  13 412.948 224.144   1
   2   0 -13 513.594 139.655   3
   2   0 -13 573.526 184.572   1
  -2   0  13 599.653 147.345   1
  -2   0 -13 283.433 198.176   1
  -2   0 -13 605.245 183.296   2
   2   0  14 3587.70 504.913   1
  -2   0 -14 3612.74 515.962   1
  -2   0  14 3806.73 379.906   1
  -2   0 -14 3541.06 403.253   2
   2   0 -14 3317.61 280.064   3
   2   0 -15 96929.0 1510.48   3
  -2   0 -15 100353. 2603.59   1
   2   0  15 101087. 2603.58   1
  -2   0  15 103693. 2045.14   1
  -2   0 -15 107416. 2147.47   2
  -2   0 -16 435.051 191.106   2
   2   0 -16 402.244 129.859   3
  -2   0  16 434.992 162.771   1
   2   0  16 721.874 271.746   1
   2   0  17 1269.98 319.730   1
  -2   0 -17 875.023 223.194   2
  -2   0 -18 4989.13 521.297   2
   2   0  18 4611.66 587.459   1
  -2   0 -19 148405. 2761.77   2
  -2   0 -20 72843.0 1998.50   2
  -2   0 -21 11349.8 821.275   2
   2   0 -21 10222.6 753.728   2
  -2   0 -22 2065.73 394.152   2
   2   0 -22 1664.23 347.182   2
   2   0 -23 31450.9 1368.84   2
  -2   0 -23 28732.9 1347.12   2
  -2   0 -24 14471.8 985.507   2
   2   0 -24 13098.0 906.553   2
  -2   0 -25 25788.3 1334.07   2
   2   0 -25 24043.1 1247.83   2
   2   0 -26 7962.73 742.108   2
  -2   0 -26 7376.14 737.031   2
   2   0 -27 850.738 249.945   2
  -2   0 -27 497.721 227.479   2
   2   0 -28 2630.97 429.367   2
  -2   0 -28 2857.67 497.157   2
   2   0 -29 3386.51 508.048   2
  -2   0 -29 3564.13 563.744   2
  -2   0 -30 1090.78 340.789   2
  -2   0 -31 3895.51 611.379   2
   2   0  31 3414.07 386.538   5
   2   0  32 12536.6 695.207   5
  -2   0 -32 11558.2 594.300   7
  -2   0  32 11173.5 662.591   5
  -2   0 -32 11551.2 598.702   6
  -2   0  33 30836.4 1098.52   5
   2   0  33 33351.4 1139.93   5
  -2   0 -33 30058.2 947.399   6
  -2   0 -33 29407.9 1629.68   2
  -2   0 -33 33311.5 982.070   7
  -2   0 -34 2989.26 350.809   7
  -2   0 -34 3124.22 337.826   6
   2   0  34 3107.17 375.254   5
  -2   0  34 2948.77 374.289   5
  -2   0  35 10374.4 655.282   5
   2   0  35 10236.2 653.796   5
  -2   0 -35 9773.84 555.933   6
  -2   0 -35 10265.4 579.436   7
   2   0  36 21637.1 940.016   5
  -2   0  36 23524.9 949.745   5
  -2   0 -36 22111.9 790.579   7
  -2   0 -36 20179.7 774.755   6
  -2   0  37 31634.9 1078.29   5
   2   0  37 33334.8 1140.76   5
   2   0  38 3536.45 397.591   5
  -2   0  38 3285.86 361.246   5
  -2   0  39 802.200 185.734   5
   2   0  39 872.520 226.929   5
  -2   0  40 3253.89 321.210   5
   2   0  40 3292.14 364.495   5
  -2   0  41 27632.0 877.733   5
   2   0  41 29429.8 939.227   5
  -2   0  42 5586.17 385.960   5
   2   0  42 5252.82 395.509   5
   2   0  43 5186.14 370.385   5
  -2   0  43 4920.46 343.895   5
  -2   0  44 2259.10 218.579   5
   2   0  44 2392.47 243.423   5
  -2   0  45 10943.7 402.323   5
   2   0  45 12838.7 480.944   5
  -2   1  45-64.4089 90.6712   5
   2  -1  45-216.545 90.8574   5
   2  -1  44 358.499 127.297   5
  -2   1  44 379.626 129.120   5
  -2   1  43 660.593 176.786   5
   2  -1  43 679.685 158.720   5
   2  -1  42 476.094 152.816   5
  -2   1  42 441.548 159.451   5
  -2   1  41-63.5259 155.779   5
   2  -1  41 583.406 189.743   5
  -2   1  40 578.510 197.806   5
   2  -1  40 162.929 149.715   5
  -2   1  39 388.571 170.032   5
   2  -1  39 497.510 187.867   5
  -2   1  38 886.407 218.410   5
   2  -1  38 634.420 182.789   5
   2  -1  37 2197.20 317.573   5
  -2   1  37 2251.35 316.409   5
  -2   1  36 155.528 160.301   5
   2  -1  36 457.937 200.168   5
  -2   1  35 797.944 214.595   5
   2  -1  35 1030.30 243.241   5
  -2  -1 -34-293.515 286.213   2
   2  -1  34 164.121 151.237   5
  -2   1  34 177.752 158.937   5
  -2  -1 -33 3880.12 637.391   2
  -2   1  33 3685.01 406.252   5
  -2  -1 -33 4041.44 414.873   8
   2  -1  33 3650.29 392.264   5
  -2   1  32 7149.54 538.372   5
  -2  -1 -32 7857.82 875.379   2
   2  -1  32 6256.43 506.426   5
  -2  -1 -32 6644.07 519.337   8
   2  -1  31 1310.42 270.883   5
  -2   1  31 1217.86 239.766   5
  -2  -1 -31 1556.24 285.285   8
  -2  -1 -31 1518.04 410.532   2
  -2  -1 -30 1098.40 335.406   2
  -2  -1 -29 1691.95 382.589   2
  -2  -1 -28 1950.24 452.310   2
  -2  -1 -27 322.866 224.301   2
  -2  -1 -26 387.052 215.531   2
  -2  -1 -25 26336.7 1401.10   2
  -2  -1 -24 9693.40 848.227   2
  -2  -1 -23 1852.05 401.675   2
   2   1 -22 2076.99 327.866   2
  -2  -1 -22 2383.69 425.305   2
  -2  -1 -21 2479.60 419.681   2
   2   1 -21 2356.62 333.487   2
  -2  -1 -20 1356.52 356.270   2
   2   1 -20 1688.77 300.659   2
   2   1 -19 564.332 183.013   2
  -2  -1 -19 448.667 223.403   2
  -2  -1 -19 659.510 198.209   3
   2   1 -18 1184.45 250.410   2
  -2  -1 -18 856.452 234.628   3
  -2  -1 -18 890.069 251.918   2
   2  -1  18 975.249 351.846   1
  -2  -1 -17 2994.54 342.969   3
   2   1 -17 2922.23 332.047   2
  -2  -1 -17 3074.53 419.895   2
   2  -1  17 3805.96 597.786   1
  -2   1  16 14501.1 996.157   1
  -2  -1 -16 15512.1 1148.79   1
   2   1 -16 13595.3 679.849   2
  -2  -1 -16 14581.0 857.269   2
   2  -1  16 14204.5 1115.86   1
  -2  -1 -16 12859.7 666.854   3
  -2   1  15 11536.0 874.050   1
   2   1 -15 11509.5 611.805   2
  -2  -1 -15 12562.3 649.248   3
  -2  -1 -15 12829.3 794.432   2
  -2  -1 -15 11834.3 963.095   1
   2  -1  15 11892.1 1029.05   1
  -2  -1 -14 2817.83 488.439   1
  -2  -1 -14 2592.29 298.983   3
   2  -1  14 2168.62 450.671   1
  -2  -1 -14 2658.00 377.923   2
  -2   1  14 1904.67 359.814   1
  -2  -1 -13 29412.7 901.173   3
  -2  -1 -13 31731.3 1161.74   2
  -2   1  13 27026.4 1216.26   1
   2  -1  13 28405.1 1444.83   1
  -2  -1 -13 27218.3 1452.98   1
  -2  -1 -12 18210.9 1165.39   1
  -2  -1 -12 18613.2 715.782   3
   2  -1  12 20023.4 1153.38   1
  -2   1  12 18807.2 958.972   1
  -2   1  11 14177.5 797.431   1
   2  -1  11 13474.9 931.034   1
  -2  -1 -11 14127.4 954.356   1
  -2  -1 -11 13727.0 594.028   3
  -2  -1 -10 42822.3 997.919   3
  -2  -1 -10 39830.8 1604.95   1
   2  -1  10 45177.9 1533.67   1
  -2   1  10 42421.1 1321.61   1
  -2  -1  -9 15144.2 902.210   1
   2  -1   9 13287.8 840.145   1
  -2  -1  -9 13537.8 546.108   3
  -2   1   9 13664.8 727.652   1
  -2  -1  -8 3635.40 470.254   1
   2  -1   8 3429.52 407.888   1
  -2  -1  -8 3692.62 290.121   3
  -2   1   8 3968.79 378.923   1
  -2  -1  -7 9339.33 648.650   1
   2  -1   7 8805.22 572.658   1
  -2   1   7 7955.57 508.890   1
  -2  -1  -6 130925. 2214.62   1
  -2   1   6 124623. 1906.52   1
  -2   1   5 2412.90 267.787   1
  -2  -1  -5 2461.09 307.631   1
  -2   1   4 3025.73 290.805   1
  -2  -1  -4 2852.57 303.176   1
   2   1  -3 442.800 99.6570   1
  -2  -1  -3 622.417 142.504   1
  -2  -1  -2 23174.9 731.704   1
   2   1  -2 22927.2 621.236   1
   2   1  -1 141326. 1616.38   1
  -2  -1  -1 139998. 1722.46   1
   2   1   0 2995.09 252.596   1
  -2  -1   0 3358.86 261.747   1
  -2  -1   1 141498. 1579.61   1
   2   1   1 136829. 1751.96   1
   2  -1  -2 23359.7 754.005   1
  -2  -1   2 23032.7 604.356   1
   2  -1  -3 403.402 140.324   1
  -2  -1   3 414.005 93.3320   1
  -2  -1   4 3134.37 220.364   1
   2  -1  -4 3008.42 281.342   1
  -2  -1   5 2567.84 203.023   1
   2  -1  -5 2459.12 261.888   1
   2  -1  -6 120752. 1745.99   1
  -2  -1   6 124787. 1376.97   1
   2   1   7 7981.13 653.077   1
   2  -1  -7 8283.57 480.662   1
   2   1   8 3320.67 444.234   1
  -2  -1   8 3302.24 252.362   1
   2  -1  -8 3472.56 331.306   1
   2   1   9 12797.2 880.268   1
   2  -1  -9 13461.0 479.435   3
  -2  -1   9 13309.3 505.470   1
   2  -1  -9 12749.2 628.229   1
   2  -1 -10 41964.8 1160.83   1
  -2   1 -10 46618.4 1118.24   2
  -2  -1  10 38039.2 940.258   1
   2  -1 -10 45144.7 923.881   3
   2   1  10 41329.6 1576.96   1
  -2   1 -11 15108.3 678.779   2
   2  -1 -11 14772.8 562.557   3
   2   1  11 13914.0 961.499   1
   2  -1 -11 14659.6 756.251   1
  -2  -1  11 14413.2 622.317   1
   2  -1 -12 21365.4 725.638   3
   2   1  12 21011.7 1191.54   1
   2  -1 -12 20028.0 949.729   1
  -2   1 -12 20402.2 831.860   2
  -2  -1  12 20334.9 745.381   1
  -2  -1  13 28269.3 872.465   1
  -2   1 -13 30219.2 1059.98   2
   2   1  13 29758.6 1491.13   1
   2  -1 -13 32098.3 1274.57   1
   2  -1 -13 30047.9 906.416   3
  -2  -1  14 2534.90 271.411   1
   2  -1 -14 2393.69 427.187   1
  -2   1 -14 3019.35 378.580   2
   2  -1 -14 2580.70 302.774   3
   2   1  14 3164.52 538.822   1
  -2  -1  15 11357.3 575.059   1
  -2   1 -15 12405.3 740.426   2
   2   1  15 13869.2 1068.17   1
   2  -1 -15 10498.2 868.752   1
   2  -1 -15 12960.3 663.619   3
   2  -1 -16 13411.4 958.975   1
  -2   1 -16 13646.7 812.825   2
   2  -1 -16 13950.3 702.053   3
   2   1  16 15304.5 1160.29   1
  -2   1 -17 3034.94 416.143   2
   2  -1 -17 3106.68 367.064   3
   2  -1 -18 922.519 235.272   3
  -2   1 -18 800.391 275.795   2
  -2   1 -19 192.101 163.128   2
   2  -1 -19 643.755 237.203   3
  -2   1 -20 1159.73 319.278   2
   2  -1 -20 1041.09 269.108   3
   2  -1 -21 2755.55 373.134   3
  -2   1 -21 2284.30 395.719   2
   2  -1 -22 2431.94 353.814   3
  -2   1 -22 2450.75 415.458   2
   2  -1 -23 2371.06 377.005   3
  -2   1 -23 1802.34 352.257   2
  -2   1 -24 9408.74 771.100   2
  -2   1 -25 25262.5 1289.58   2
   2  -1 -25 24890.9 1363.07   2
  -2   1 -26-12.1073 189.228   2
   2  -1 -26 312.129 266.076   2
   2  -1 -27 823.703 324.213   2
  -2   1 -27 123.536 157.218   2
  -2   1 -28 2185.12 435.459   2
   2  -1 -28 1956.41 414.498   2
   2  -1 -29 1683.88 366.236   2
   2  -1 -30 905.574 317.902   2
  -2   1 -31 1186.27 250.130   6
   2   1  31 1143.87 239.079   5
  -2   1 -31 1314.73 271.979   7
   2  -1 -31 1302.41 337.450   2
  -2   1 -32 6873.16 463.163   6
  -2  -1  32 7744.50 550.187   5
  -2   1 -32 6253.84 472.646   7
   2  -1 -32 6072.20 737.456   2
   2   1  32 6484.76 524.974   5
  -2  -1  33 4633.45 428.759   5
   2  -1 -33 3616.92 571.622   2
   2   1  33 3980.40 417.734   5
  -2   1 -33 4003.03 378.733   6
  -2   1 -33 3179.52 347.430   7
   2   1  34 179.747 218.547   5
  -2  -1  34 464.337 207.641   5
  -2   1 -34 248.293 148.765   6
  -2   1 -34 28.1783 156.517   7
   2   1  35 629.452 201.654   5
  -2  -1  35 703.359 231.143   5
  -2   1 -35 669.799 217.392   6
  -2   1 -35 943.046 245.790   7
   2   1  36 127.794 155.600   5
  -2   1 -36-76.7352 167.601   6
  -2   1 -36-82.7374 160.088   7
  -2  -1  36 78.9215 142.878   5
  -2  -1  37 1870.46 270.513   5
   2   1  37 1963.42 327.713   5
  -2   1 -37 1707.41 273.057   7
  -2   1 -37 1745.15 292.429   6
  -2   1 -38 899.274 228.893   6
  -2   1 -38 640.112 199.604   7
  -2  -1  38 773.635 210.255   5
   2   1  38 300.174 167.160   5
  -2   1 -39 271.397 172.660   6
  -2  -1  39 532.423 165.550   5
  -2   1 -39 390.212 171.245   7
   2   1  39 548.979 188.463   5
  -2  -1  40-72.7981 153.963   5
   2   1  40 224.416 150.186   5
  -2  -1  41 101.841 119.461   5
   2   1  41 435.608 171.437   5
   2   1  42 592.999 180.691   5
   2   1  43 863.622 174.605   5
   2   1  44 116.237 117.314   5
   2   1  45-4.15331 92.6201   5
  -2   2  45 3922.42 256.751   5
  -2   2  44 373.228 135.255   5
   2  -2  44 232.396 91.8204   5
   2  -2  43 3205.85 257.118   5
  -2   2  43 3352.06 296.581   5
   2  -2  42 1728.17 210.191   5
  -2   2  42 1936.55 256.633   5
   2  -2  41 12431.5 566.001   5
  -2   2  41 13287.3 630.356   5
   2  -2  40 1483.81 237.662   5
  -2   2  40 1205.46 225.882   5
  -2   2  39 2068.50 291.257   5
   2  -2  39 1826.46 262.615   5
  -2   2  38 614.101 224.480   5
   2  -2  38 619.176 186.714   5
  -2   2  37 7301.02 546.177   5
   2  -2  37 7672.68 514.651   5
  -2   2  36 17957.1 838.793   5
   2  -2  36 18528.6 807.210   5
   2  -2  35 6447.78 483.705   5
  -2   2  35 6601.66 530.218   5
  -2   2  34 2627.64 350.776   5
  -2  -2 -34 3184.53 636.617   2
   2  -2  34 2493.50 314.553   5
   2  -2  33 11231.7 649.405   5
  -2  -2 -33 10944.1 1057.90   2
  -2   2  33 10909.1 675.200   5
   2  -2  32 30405.9 1043.76   5
  -2   2  32 29930.6 1094.57   5
  -2  -2 -32 30218.6 1727.61   2
   2  -2  31 1166.00 236.737   5
  -2   2  31 931.877 258.132   5
  -2  -2 -31 878.665 321.549   2
  -2  -2 -30 14254.4 1181.80   2
  -2   2  30 15355.3 791.454   5
  -2  -2 -29 46958.5 2082.43   2
  -2  -2 -28 6917.73 815.635   2
  -2  -2 -27 6770.39 783.287   2
  -2  -2 -26 5960.69 713.223   2
  -2  -2 -25 12611.6 1013.65   2
  -2  -2 -24 2811.86 474.088   2
  -2  -2 -23 28563.6 1468.97   2
  -2  -2 -23 31599.8 1332.92   3
  -2  -2 -22 1276.22 275.775   3
  -2  -2 -22 1303.25 330.572   2
  -2  -2 -21 3991.71 537.917   2
  -2  -2 -21 3772.15 462.591   3
  -2  -2 -20 2959.00 461.518   2
  -2  -2 -20 3049.26 419.716   3
  -2  -2 -19 106597. 2605.59   2
  -2  -2 -19 108927. 2251.45   3
  -2  -2 -18 3011.04 443.583   2
  -2  -2 -18 2957.03 370.995   3
  -2  -2 -17 2424.83 394.132   2
  -2  -2 -17 2948.43 378.190   3
  -2   2  16 32184.1 1758.22   1
  -2  -2 -16 31749.5 1132.86   3
   2  -2  16 31544.0 1738.48   1
  -2  -2 -15 132081. 2237.15   3
  -2   2  15 129376. 3417.49   1
   2  -2  15 136590. 3565.92   1
  -2   2  14 11423.1 994.069   1
  -2  -2 -14 11147.5 643.035   3
   2  -2  14 11478.8 972.348   1
  -2   2  13 24337.9 1397.75   1
  -2  -2 -13 27001.3 1558.46   1
  -2  -2 -13 25075.3 938.092   3
   2  -2  13 26440.7 1388.05   1
  -2  -2 -12 70445.7 1496.22   3
   2  -2  12 73693.1 2249.32   1
  -2   2  12 71720.7 2310.05   1
   2  -2  11 78617.1 2263.39   1
  -2  -2 -11 85141.7 1551.66   3
  -2  -2 -11 85582.3 2433.34   1
  -2   2  11 81269.9 2369.26   1
  -2  -2 -10 23876.2 1229.08   1
  -2   2  10 22474.7 1214.84   1
  -2  -2 -10 23017.6 785.154   3
  -2   2   9 26218.8 1269.55   1
  -2  -2  -9 27649.9 799.529   3
  -2  -2  -9 28802.0 1280.29   1
  -2   2   8 9045.64 734.616   1
  -2  -2  -8 10455.6 744.536   1
  -2  -2  -8 10039.7 466.106   3
  -2   2   7 26149.9 1200.65   1
  -2  -2  -7 27447.4 727.585   3
  -2  -2  -7 28648.0 1187.40   1
  -2  -2  -6 32206.5 756.330   3
  -2   2   6 32704.8 1302.08   1
  -2  -2  -6 32896.4 1241.23   1
  -2   2   5 65967.6 1810.50   1
  -2  -2  -5 66129.4 1734.78   1
  -2  -2  -5 67589.0 1056.24   3
  -2  -2  -4 17573.4 884.825   1
  -2   2   4 18227.7 713.431   2
  -2  -2  -3 143428. 2453.71   1
   2  -2   3 144961. 1670.14   3
   2   2  -2 1999.15 293.446   1
  -2  -2  -2 1779.93 280.752   1
   2  -2   2 1776.11 205.697   3
   2  -2   1 37982.9 839.382   3
  -2  -2  -1 38127.4 1225.49   1
   2   2  -1 35758.6 1206.35   1
  -2  -2   0 324.529 166.592   1
   2  -2   0 78.7022 150.263   1
   2  -2   0 26.0948 97.5108   3
   2   2   0 136.047 146.377   1
   2  -2  -1 36078.4 813.659   3
   2   2   1 35240.9 1226.75   1
   2  -2  -1 37185.0 1312.31   1
  -2  -2   1 38341.4 1202.16   1
   2  -2  -2 1849.91 299.098   1
   2   2   2 1481.30 276.704   1
  -2  -2   2 2002.57 282.220   1
   2  -2  -2 2080.14 211.610   3
   2  -2  -3 143850. 2553.12   1
   2   2   3 138837. 2532.30   1
  -2  -2   3 138988. 2287.21   1
   2  -2  -3 136855. 1597.63   3
  -2  -2   4 17485.8 800.128   1
   2  -2  -4 17189.3 573.552   3
   2  -2  -4 17408.6 901.812   1
   2  -2  -5 66684.9 1748.97   1
  -2  -2   5 67196.5 1565.00   1
   2  -2  -5 65729.9 1113.10   3
   2   2   6 30821.4 1319.93   1
  -2  -2   6 32791.0 1100.03   1
   2  -2  -6 32342.8 795.074   3
   2  -2  -6 32080.8 1221.62   1
  -2  -2   7 27742.7 1029.23   1
   2   2   7 26837.9 1279.13   1
   2  -2  -7 26081.3 735.231   3
   2  -2  -7 27026.9 1133.07   1
  -2  -2   8 9003.51 593.038   1
   2  -2  -8 9572.97 450.702   3
   2  -2  -8 9199.71 672.037   1
   2   2   8 9912.43 826.274   1
   2   2   9 26804.2 1416.45   1
  -2  -2   9 26313.2 1020.23   1
   2  -2  -9 27198.1 1150.68   1
   2  -2  -9 25550.0 744.914   3
   2   2  10 24555.7 1409.57   1
   2  -2 -10 23525.8 1090.71   1
   2  -2 -10 23441.9 734.371   3
  -2   2 -10 22377.3 786.500   2
  -2  -2  10 22538.9 963.322   1
  -2   2 -11 81004.9 1537.76   2
   2   2  11 79939.0 2667.54   1
  -2  -2  11 80006.0 1822.51   1
   2  -2 -11 78197.2 1395.80   3
   2  -2 -11 81076.3 2038.19   1
  -2  -2  12 69626.8 1588.91   1
   2  -2 -12 71481.6 1357.06   3
  -2   2 -12 75682.0 1545.01   2
  -2  -2  12 67936.9 1708.64   1
   2   2  12 68825.3 2566.09   1
   2  -2 -12 69158.5 1907.40   1
  -2   2 -13 24707.7 938.310   2
  -2  -2  13 24889.9 991.062   1
   2  -2 -13 23966.2 1153.88   1
   2   2  13 23063.0 1510.64   1
   2  -2 -13 25016.4 838.601   3
  -2  -2  14 10789.6 688.756   1
   2  -2 -14 11509.7 599.241   3
   2  -2 -14 10084.3 773.213   1
   2  -2 -15 139774. 2166.98   3
  -2   2 -15 144165. 2462.27   2
   2  -2 -16 32338.0 1103.13   3
   2  -2 -16 31451.9 1562.02   1
  -2   2 -16 35030.3 1271.59   2
  -2   2 -17 2437.08 365.543   2
   2  -2 -17 3272.28 383.528   3
   2  -2 -18 2850.68 389.526   3
  -2   2 -18 2375.07 403.892   2
   2  -2 -19 101094. 2178.76   3
  -2   2 -19 94526.8 2358.08   2
   2  -2 -20 2852.58 423.736   3
  -2   2 -20 2982.33 453.191   2
   2  -2 -21 4408.37 490.383   3
   2  -2 -22 1687.73 349.768   3
   2  -2 -23 30651.9 1287.22   3
   2  -2 -24 2695.82 427.681   3
   2  -2 -25 13182.4 900.252   3
   2  -2 -26 5773.64 723.801   2
   2  -2 -26 6851.32 647.112   3
   2  -2 -27 7096.18 803.362   2
   2  -2 -28 8001.42 861.695   2
   2  -2 -29 43029.3 1983.33   2
  -2   2 -30 15793.9 662.206   6
   2   2  30 15549.6 793.616   5
   2  -2 -30 14137.4 1158.15   2
   2   2  31 1210.71 254.060   5
  -2   2 -31 901.575 219.585   6
   2  -2 -31 1068.53 336.532   2
  -2   2 -31 1146.96 214.990   7
  -2   2 -32 30005.1 913.172   6
   2   2  32 30448.7 1113.19   5
   2  -2 -32 28473.6 1646.63   2
  -2   2 -33 10607.6 569.598   6
   2  -2 -33 9882.33 977.193   2
  -2   2 -33 10431.8 573.545   7
   2   2  33 10536.1 665.461   5
   2   2  34 2513.72 357.485   5
  -2   2 -34 2277.08 292.851   7
   2  -2 -34 2044.83 456.789   2
  -2   2 -34 2485.47 315.031   6
  -2   2 -35 5993.85 443.621   6
   2   2  35 6864.20 532.640   5
  -2   2 -35 5947.14 435.189   7
   2   2  36 17172.0 824.844   5
  -2   2 -36 18079.5 703.862   7
  -2   2 -36 16473.7 694.583   6
  -2   2 -37 6759.16 431.205   6
  -2   2 -37 6828.92 452.369   7
   2   2  37 7588.55 558.163   5
  -2   2 -38 544.322 172.373   7
   2   2  38 327.652 193.229   5
  -2   2 -38 98.7687 142.461   6
  -2   2 -39 1708.48 242.485   6
  -2   2 -39 1626.32 223.742   7
  -2   2 -40 1530.89 219.772   7
  -2   2 -40 1234.24 206.856   6
   2   2  40 1503.33 254.733   5
   2   2  41 12733.8 621.059   5
   2   2  42 2113.65 264.599   5
   2   2  43 3398.17 304.226   5
   2   2  44 491.946 130.552   5
   2   2  45 4287.93 280.105   5
  -2   3  44 4845.01 289.554   5
  -2   3  43 1596.48 194.486   5
  -2   3  42 601.848 165.739   5
  -2   3  41 1037.30 196.698   5
  -2   3  40 1024.84 209.504   5
   2  -3  39 1318.57 210.199   5
  -2   3  39 1332.28 248.385   5
  -2   3  38 536.424 173.405   5
   2  -3  38 519.162 164.436   5
   2  -3  37 536.897 169.533   5
  -2   3  37 534.555 210.829   5
   2  -3  36 1189.93 235.401   5
  -2   3  36 1218.63 259.495   5
   2  -3  35 39446.1 1114.85   5
  -2   3  35 37179.7 1200.02   5
   2  -3  34 8512.01 561.214   5
  -2   3  34 7997.03 587.046   5
   2  -3  33 601.319 174.440   5
  -2   3  33 528.009 211.090   5
  -2  -3 -33 1096.64 400.441   2
  -2   3  32 5164.37 489.534   5
   2  -3  32 6159.71 477.109   5
  -2  -3 -32 6378.97 801.914   2
  -2  -3 -31 25229.3 1621.97   2
  -2   3  31 24297.2 1026.18   5
   2  -3  31 26851.3 952.706   5
   2  -3  30 2387.95 293.448   5
  -2   3  30 2976.14 396.462   5
  -2  -3 -30 2039.75 496.239   2
  -2   3  29 3480.86 415.883   5
  -2  -3 -29 3363.10 631.660   2
  -2  -3 -28 933.284 305.594   2
  -2  -3 -27 4019.77 654.247   2
  -2  -3 -26 3619.32 624.464   2
  -2  -3 -26 4004.09 542.984   3
  -2  -3 -25 12306.8 902.145   3
  -2  -3 -25 10167.6 961.329   2
  -2  -3 -24 6762.86 659.483   3
  -2  -3 -24 5856.29 732.411   2
  -2  -3 -23 13750.7 1070.22   2
  -2  -3 -23 14512.6 953.041   3
  -2  -3 -22 509.638 216.798   3
  -2  -3 -22 522.574 301.466   2
  -2  -3 -21 39798.7 1773.18   2
  -2  -3 -21 43732.0 1581.05   3
  -2  -3 -20 6064.77 589.282   3
  -2  -3 -20 5106.00 647.291   2
  -2  -3 -19 2939.39 418.638   3
  -2  -3 -19 2873.88 482.498   2
  -2  -3 -18 4414.79 478.904   3
  -2  -3 -17 22727.9 1072.47   3
  -2  -3 -16 36985.8 1324.93   3
  -2  -3 -15 7247.36 582.408   3
  -2  -3 -14 32107.5 1154.97   3
  -2  -3 -13 80921.4 1744.93   3
  -2  -3 -12 15304.3 741.490   3
  -2  -3 -11 1149.05 229.753   3
  -2  -3 -10 21295.1 797.789   3
  -2   3  10 21573.1 1419.27   1
  -2   3   9 99618.9 2991.89   1
  -2  -3  -9 96535.2 1659.59   3
  -2  -3  -8 28928.2 875.269   3
  -2   3   8 30319.8 1613.02   1
   2  -3   8 26825.6 913.995   3
  -2  -3  -8 29609.9 1479.53   1
   2  -3   7 13251.8 634.915   3
  -2  -3  -7 15078.7 1027.32   1
  -2  -3  -7 14039.6 596.372   3
   2  -3   6 1763.27 249.809   3
  -2  -3  -6 2043.92 385.996   1
  -2  -3  -6 2044.46 234.675   3
  -2  -3  -5 41442.4 978.487   3
   2  -3   5 43507.7 1843.54   1
   2  -3   5 43499.8 1124.29   3
  -2  -3  -5 45024.6 1737.88   1
  -2  -3  -4 31197.1 1436.67   1
   2  -3   4 31510.9 961.785   3
   2  -3   4 33123.8 1595.68   1
  -2  -3  -4 29831.9 812.251   3
  -2  -3  -3 10713.7 848.451   1
  -2  -3  -3 10078.3 467.750   3
   2  -3   3 10268.1 545.039   3
   2  -3   3 10503.7 891.214   1
  -2   3   2 6255.60 449.151   2
  -2  -3  -2 5890.34 358.242   3
   2  -3   2 6012.71 417.482   3
  -2  -3  -2 6415.19 649.782   1
   2  -3   2 5888.60 666.975   1
  -2  -3  -1 9845.06 447.265   3
   2  -3   1 10086.2 521.474   3
   2   3  -1 10279.1 816.528   1
  -2   3   1 10489.0 555.772   2
  -2  -3  -1 10832.3 834.250   1
   2  -3   1 11497.3 915.860   1
   2  -3   0 764.264 179.722   3
   2  -3   0 791.358 244.246   1
  -2   3   0 752.485 168.530   2
  -2  -3   0 857.834 263.318   1
   2   3   0 1155.45 280.162   1
  -2  -3   0 758.580 143.334   3
   2  -3  -1 9829.90 511.369   3
  -2   3  -1 10272.0 521.160   2
  -2  -3   1 9873.74 439.851   3
   2   3   1 10024.3 834.425   1
  -2  -3   1 9813.95 775.324   1
   2  -3  -1 10623.4 861.377   1
  -2  -3   2 6683.73 655.289   1
   2   3   2 7004.55 719.159   1
  -2  -3   2 6100.85 341.138   3
  -2   3  -2 6756.23 419.251   2
   2  -3  -2 5780.35 395.575   3
   2  -3  -2 6031.91 664.538   1
  -2  -3   3 9237.63 425.325   3
   2  -3  -3 9843.35 844.787   1
   2   3   3 10208.8 872.799   1
  -2  -3   3 9597.71 765.461   1
   2  -3  -3 9730.20 508.931   3
   2  -3  -4 31678.5 1488.12   1
  -2  -3   4 32223.3 1400.94   1
   2  -3  -4 29304.3 884.179   3
   2   3   4 30902.9 1526.85   1
  -2  -3   4 29262.8 744.319   3
   2   3   5 41813.3 1801.27   1
   2  -3  -5 42087.3 1712.01   1
   2  -3  -5 39984.9 1047.94   3
  -2  -3   5 40064.9 880.147   3
  -2  -3   5 41944.2 1616.32   1
   2  -3  -6 1959.59 247.285   3
  -2  -3   6 1990.42 383.277   1
  -2  -3   6 1699.29 189.942   3
   2   3   6 1957.35 419.749   1
   2  -3  -6 2144.67 395.110   1
  -2  -3   7 13629.1 539.567   3
   2  -3  -7 14137.9 1001.71   1
   2  -3  -7 13603.5 622.565   3
   2   3   7 14280.8 1103.96   1
  -2  -3   7 14168.7 944.804   1
  -2  -3   8 28860.2 785.171   3
   2  -3  -8 29279.7 921.852   3
   2   3   8 28148.3 1593.63   1
   2  -3  -8 29206.5 1455.83   1
  -2  -3   8 30409.4 1373.57   1
  -2  -3   9 96994.5 1482.22   3
  -2  -3   9 100396. 2527.75   1
   2  -3  -9 96019.2 1692.34   3
  -2  -3  10 21689.7 1171.68   1
   2  -3 -10 20688.7 1252.99   1
  -2  -3  10 21350.9 713.929   3
   2  -3 -10 20696.0 797.507   3
  -2  -3  11 953.439 155.007   3
  -2  -3  11 1188.41 319.824   1
   2  -3 -11 930.197 197.721   3
   2  -3 -12 14115.8 685.233   3
  -2  -3  12 15353.2 1017.43   1
   2  -3 -13 75113.3 1599.82   3
   2  -3 -14 30425.7 1045.08   3
   2  -3 -15 6981.49 523.084   3
   2  -3 -16 36509.9 1218.95   3
   2  -3 -17 23825.8 1036.40   3
   2  -3 -18 5075.13 504.542   3
   2  -3 -19 2486.57 407.607   3
   2  -3 -20 5069.22 550.565   3
   2  -3 -21 36819.7 1503.67   3
   2  -3 -22 454.847 229.470   3
   2  -3 -23 13322.7 915.771   3
   2  -3 -24 5683.19 624.312   3
   2  -3 -25 9778.02 793.803   3
   2  -3 -26 3378.87 484.298   3
   2  -3 -27 3842.11 654.681   2
   2  -3 -27 3390.74 513.477   3
   2  -3 -28 1701.38 471.022   2
   2  -3 -28 2107.34 406.047   3
  -2   3 -29 4061.55 370.779   6
   2  -3 -29 3621.17 614.159   2
   2   3  29 3856.93 431.550   5
   2  -3 -29 3721.55 541.684   3
   2  -3 -30 3319.50 587.759   2
  -2   3 -30 3126.95 340.419   6
   2   3  30 2802.79 359.967   5
  -2   3 -31 26846.0 862.069   6
   2   3  31 27014.2 1071.29   5
   2  -3 -32 5527.27 761.563   2
  -2   3 -32 5268.36 419.115   6
   2   3  32 5353.63 489.615   5
   2   3  33 441.840 193.441   5
   2  -3 -33 486.769 271.235   2
  -2   3 -33 336.632 167.792   6
   2   3  34 7624.46 573.143   5
  -2   3 -34 8519.55 495.632   6
  -2   3 -34 8344.12 502.067   7
  -2   3 -35 37335.3 991.537   7
  -2   3 -35 37335.5 981.075   6
   2   3  35 37974.7 1213.01   5
   2   3  36 1411.64 284.590   5
  -2   3 -36 1050.69 211.475   6
  -2   3 -36 1091.81 219.788   7
  -2   3 -37 294.459 176.982   6
   2   3  37 292.059 177.687   5
  -2   3 -37 362.495 167.187   7
   2   3  38 425.779 161.289   5
  -2   3 -38 569.884 170.061   6
  -2   3 -38 424.342 142.539   7
  -2   3 -39 1498.59 216.060   6
   2   3  39 1607.34 278.273   5
  -2   3 -39 1511.30 219.257   7
   2   3  40 972.074 214.222   5
  -2   3 -40 846.512 175.068   6
  -2   3 -40 953.773 170.979   7
   2   3  41 880.847 202.442   5
  -2   3 -41 759.960 158.997   7
  -2   3 -41 902.322 171.248   6
   2   3  42 701.085 168.754   5
   2   3  43 1865.51 216.059   5
   2   3  44 4542.72 286.866   5
  -2   4  42 182.050 94.8368   5
  -2   4  41 428.868 127.051   5
  -2   4  40 414.968 154.430   5
  -2   4  39 2123.84 274.670   5
  -2   4  38 3921.76 362.296   5
  -2   4  37 241.820 147.213   5
  -2   4  36 315.310 176.765   5
   2   4 -35 561.535 169.970   7
  -2   4  35 786.007 216.841   5
   2   4 -35 830.092 182.827   6
  -2   4  34 6656.40 538.196   5
   2   4 -34 6389.29 414.268   6
  -2   4  33 9456.80 644.839   5
   2   4 -33 9985.12 524.046   6
  -2   4  32 5842.81 528.544   5
   2   4 -32 5284.90 391.520   6
   2   4 -31 12780.4 604.634   6
  -2  -4 -31 11036.5 1075.17   2
  -2   4  31 12397.4 761.449   5
  -2  -4 -30 2922.10 565.806   2
  -2   4  30 3047.18 424.269   5
  -2  -4 -30 3139.44 386.922   9
   2   4 -30 3757.31 377.394   6
  -2   4  29 1224.07 289.215   5
   2   4 -29 934.920 239.481   6
  -2  -4 -29 1159.50 267.375   9
  -2  -4 -29 1256.70 400.627   2
  -2   4  28 18465.4 958.332   5
   2   4 -28 21873.5 884.302   6
  -2  -4 -28 20420.6 1225.33   3
  -2  -4 -28 17470.2 914.575   9
  -2  -4 -28 17637.7 1349.54   2
   2   4 -27 2396.41 344.985   6
  -2  -4 -27 2145.67 533.816   2
  -2   4  27 3144.07 468.923   5
  -2  -4 -27 2494.78 371.744   9
  -2  -4 -27 1937.38 409.788   3
  -2  -4 -26 2463.67 451.776   3
  -2   4  26 2486.48 360.583   5
  -2  -4 -26 2920.31 549.314   2
  -2  -4 -25 4325.49 567.989   3
  -2  -4 -25 3549.10 591.525   2
  -2  -4 -24 2926.01 477.343   3
  -2  -4 -24 3219.16 574.879   2
  -2  -4 -23 6812.94 812.346   2
  -2  -4 -23 6976.95 724.408   3
  -2  -4 -22 2163.97 465.627   2
   2  -4  22 1726.79 429.697   3
  -2  -4 -22 2076.16 408.700   3
  -2  -4 -21 16.5712 210.432   3
  -2  -4 -21 196.627 222.900   2
  -2  -4 -20-4.23785 238.555   2
  -2  -4 -20 112.043 183.558   3
   2  -4  20-214.290 304.385   3
  -2  -4 -19 5334.77 619.941   3
   2  -4  19 5782.12 720.106   3
  -2  -4 -19 5069.90 682.832   2
  -2  -4 -18 3385.98 461.993   3
  -2  -4 -18 3460.39 544.267   2
   2  -4  18 3107.50 497.826   3
   2  -4  17 13480.8 965.309   3
  -2  -4 -17 13550.2 903.346   3
   2  -4  16 1297.21 324.875   3
  -2  -4 -16 817.707 261.669   3
   2  -4  15 3319.34 467.560   3
  -2  -4 -15 3167.85 444.436   3
  -2  -4 -14 10249.9 718.100   3
   2  -4  14 10450.0 750.029   3
  -2  -4 -13 1748.30 310.690   3
   2  -4  13 1706.55 352.233   3
  -2  -4 -12 1223.71 280.992   3
   2  -4  12 624.084 238.484   3
   2  -4  11 84548.0 1951.74   3
  -2  -4 -11 86760.8 1858.77   3
   2  -4  10 35861.1 1248.10   3
  -2  -4 -10 34804.2 1155.15   3
  -2  -4  -9 1928.58 285.848   3
   2  -4   9 1552.30 290.633   3
  -2  -4  -8 23308.8 896.376   3
   2  -4   8 23739.5 996.281   3
  -2  -4  -7 49301.9 1282.30   3
   2  -4   7 51040.1 1437.34   3
   2  -4   6 14853.7 773.270   3
  -2  -4  -6 14670.7 692.915   3
  -2  -4  -5 18809.3 763.774   3
   2  -4   5 19909.2 901.946   3
   2  -4   4 608.787 194.518   3
  -2  -4  -4 756.884 185.873   3
  -2  -4  -3 524.009 145.910   3
   2  -4   3 631.809 209.663   3
  -2  -4  -2 809.859 174.425   3
   2  -4   2 689.560 208.634   3
   2  -4   1 13934.2 720.410   3
  -2  -4  -1 14083.1 642.929   3
  -2  -4   0 37.2286 99.0209   3
   2  -4   0 43.7275 116.700   3
   2  -4  -1 15071.6 735.922   3
  -2  -4   1 14316.0 625.503   3
  -2  -4   2 799.810 176.780   3
  -2   4  -2 973.623 202.665   2
   2  -4  -2 700.171 191.985   3
   2  -4  -3 589.077 169.992   3
  -2  -4   3 697.744 163.268   3
  -2  -4   4 334.325 126.805   3
   2  -4  -4 388.417 156.977   3
   2  -4  -5 19020.7 831.971   3
  -2  -4   5 18233.6 711.978   3
  -2  -4   6 14802.8 647.917   3
   2  -4  -6 14831.4 736.616   3
  -2  -4   7 50239.7 1193.84   3
   2  -4  -7 51984.3 1384.10   3
  -2  -4   8 24398.2 852.289   3
   2  -4  -8 24765.3 966.701   3
   2  -4  -9 1431.09 265.842   3
   2  -4 -10 36052.2 1197.72   3
   2  -4 -11 85454.9 1858.59   3
   2  -4 -12 1115.58 259.793   3
   2  -4 -13 1964.12 322.544   3
   2  -4 -14 9906.19 677.528   3
   2  -4 -15 3185.89 414.305   3
   2  -4 -16 594.033 223.767   3
   2  -4 -17 13080.8 831.665   3
   2  -4 -18 3307.28 451.446   3
   2  -4 -19 5393.61 590.281   3
   2  -4 -20-17.9466 151.747   3
   2  -4 -21 111.355 192.081   3
   2  -4 -22 1903.06 391.892   3
   2  -4 -23 6493.45 712.991   3
   2  -4 -24 3296.92 520.540   3
   2  -4 -25 5140.50 641.017   3
  -2   4 -26 3144.42 379.578   6
   2   4  26 2785.71 413.202   5
   2  -4 -26 2728.21 484.300   3
  -2   4 -27 2274.18 305.749   6
   2  -4 -27 2381.38 448.353   3
   2   4  27 2503.75 387.021   5
   2  -4 -27 1319.94 375.234   2
   2   4  28 18655.3 940.631   5
   2  -4 -28 19289.8 1202.73   3
  -2   4 -28 19537.7 804.968   6
   2  -4 -28 18352.3 1404.63   2
  -2   4 -29 1549.31 249.318   6
   2  -4 -29 1786.50 425.445   3
   2   4  29 1537.78 322.506   5
   2  -4 -29 949.852 305.865   2
   2   4  30 3476.02 421.663   5
   2  -4 -30 3259.67 496.673   3
   2  -4 -30 3004.50 571.788   2
  -2   4 -30 3189.48 348.364   6
   2  -4 -31 11601.6 1117.91   2
  -2   4 -31 12231.0 605.896   6
   2   4  31 11574.4 738.677   5
   2   4  32 5151.84 503.005   5
  -2   4 -32 4727.57 404.836   6
  -2   4 -33 9449.51 520.069   6
   2   4  33 9792.41 648.008   5
  -2   4 -34 6111.30 421.237   6
   2   4  34 6426.75 540.234   5
  -2   4 -35 660.234 179.158   7
   2   4  35 364.750 171.369   5
  -2   4 -35 131.845 153.483   6
  -2   4 -36 284.195 179.339   7
  -2   4 -36 214.981 140.454   6
   2   4  36 453.923 171.048   5
   2   4  37 491.707 192.284   5
  -2   4 -37 208.780 142.465   7
  -2   4 -37 464.953 157.884   6
  -2   4 -38 4287.01 328.370   6
  -2   4 -38 3567.16 313.975   7
   2   4  38 3640.35 345.350   5
  -2   4 -39 1934.55 210.676   6
   2   4  39 1709.84 245.426   5
  -2   4 -39 1626.67 209.065   7
   2   4  40 496.633 174.488   5
  -2   4 -40 527.728 155.307   6
  -2   4 -40 341.102 142.598   7
   2   4  41 457.961 125.518   5
  -2   4 -41 453.518 132.369   6
  -2   4 -41 676.232 168.406   7
  -2   4 -42 270.836 118.579   6
   2   4  42 192.422 115.301   5
  -2   5  40 1641.48 192.127   5
  -2   5  39 27612.7 767.738   5
  -2   5  38 5154.14 377.383   5
  -2   5  37 3092.67 319.945   5
   2   5 -37 3073.97 220.772   7
   2   5 -37 2923.07 231.493   6
  -2   5  36 976.833 223.120   5
   2   5 -36 756.724 180.373   7
   2   5 -36 1167.48 196.384   6
   2   5 -35 12818.2 504.085   6
  -2   5  35 12364.6 662.804   5
   2   5 -34 2972.63 284.475   6
  -2   5  34 3570.67 388.022   5
  -2   5  33 6435.33 519.548   5
   2   5 -33 5691.71 385.554   6
   2   5 -32 2719.72 298.659   6
  -2   5  32 2707.25 388.987   5
   2   5 -31 12499.5 607.428   6
  -2   5  31 11965.8 760.118   5
  -2   5  30 8292.00 655.395   5
   2   5 -30 7088.86 495.223   6
  -2   5  29 1152.91 286.512   5
   2   5 -29 1562.34 290.177   6
  -2  -5 -29 1191.13 273.700   9
  -2   5  28 238.105 216.789   5
  -2  -5 -28 289.382 187.274   9
   2   5 -28 722.515 223.001   6
  -2  -5 -28 290.349 173.423   3
  -2  -5 -27 22737.0 1332.88   3
  -2  -5 -27 19590.6 1413.60   2
   2   5 -27 24552.6 1005.45   6
  -2   5  27 20996.9 1056.54   5
  -2  -5 -27 21285.2 1015.43   9
  -2  -5 -26 20924.1 1009.37   9
  -2  -5 -26 19952.1 1438.94   2
   2   5 -26 23006.2 991.669   6
  -2  -5 -26 21725.1 1316.37   3
  -2   5  26 21869.4 1100.73   5
  -2   5  25 1501.09 307.001   5
  -2  -5 -25 809.291 310.009   2
  -2  -5 -25 1727.56 290.816   9
  -2  -5 -25 1819.74 401.460   3
   2   5 -25 1619.93 333.075   6
   2   5 -24 2937.22 381.864   6
  -2  -5 -24 3434.89 425.982   9
  -2  -5 -24 3587.64 553.740   3
  -2   5  24 3083.06 395.389   5
  -2  -5 -24 3489.12 623.093   2
  -2   5  23 12114.6 818.731   5
  -2  -5 -23 14319.8 1079.34   3
  -2  -5 -23 14689.0 869.471   9
   2   5 -23 12791.2 736.616   6
  -2  -5 -23 13832.3 1173.80   2
  -2  -5 -22 32925.7 1786.52   2
  -2  -5 -22 35942.7 1668.21   3
  -2  -5 -21 17527.7 1281.60   2
  -2  -5 -21 18126.9 1190.88   3
  -2  -5 -20 1045.76 342.744   2
  -2  -5 -20 1348.34 381.090   3
  -2  -5 -19 6120.40 779.011   2
  -2  -5 -19 6251.43 702.187   3
   2  -5  18 11947.2 1017.43   3
  -2  -5 -18 10469.0 975.772   2
  -2  -5 -18 11124.5 911.230   3
  -2  -5 -17 60737.0 2275.88   2
  -2  -5 -17 64381.0 2107.57   3
  -2  -5 -16 7640.64 805.552   2
  -2  -5 -16 9060.80 783.099   3
   2  -5  16 8311.86 830.863   3
  -2  -5 -15 870.135 292.840   3
   2  -5  15 298.551 208.894   3
  -2  -5 -15 597.899 282.591   2
   2  -5  14 22.0091 163.865   3
  -2  -5 -14 771.792 274.966   3
   2  -5  13 37562.3 1524.24   3
  -2  -5 -13 37860.3 1438.72   3
   2  -5  12 34007.6 1427.10   3
  -2  -5 -12 32946.6 1302.86   3
   2  -5  11 14904.6 946.296   3
  -2  -5 -11 14361.4 841.228   3
   2  -5  10 14458.4 894.762   3
  -2  -5 -10 13974.3 816.930   3
  -2  -5  -9 37139.7 1298.39   3
   2  -5   9 36473.1 1397.73   3
   2  -5   8 35676.4 1356.16   3
  -2  -5  -8 34782.1 1233.05   3
  -2  -5  -7 1131.22 266.878   3
   2  -5   7 1342.05 320.536   3
  -2  -5  -6 15963.0 816.871   3
   2  -5   6 16851.0 924.538   3
  -2  -5  -5 90300.1 1912.01   3
   2  -5   5 90278.9 2105.82   3
  -2  -5  -4 6127.73 512.948   3
   2  -5   4 5312.81 544.573   3
  -2  -5  -3 4307.79 434.850   3
   2  -5   3 3735.83 452.358   3
  -2  -5  -2 23189.2 957.758   3
   2  -5   2 22017.7 1019.47   3
   2  -5   1 83180.7 1969.60   3
  -2  -5  -1 82953.5 1757.33   3
  -2  -5   0 5043.25 447.706   3
   2  -5   0 4712.22 483.994   3
   2  -5  -1 81206.9 1949.09   3
  -2  -5   1 81985.9 1737.37   3
  -2  -5   2 21669.0 899.330   3
   2  -5  -2 23082.3 1067.04   3
   2  -5  -3 3437.38 411.174   3
  -2  -5   3 4027.58 404.167   3
   2  -5  -4 4813.99 495.506   3
  -2  -5   4 5613.87 476.117   3
  -2  -5   5 91398.2 1827.60   3
   2  -5  -5 91605.5 2048.24   3
   2  -5  -6 16967.4 898.070   3
   2  -5  -7 1670.57 326.905   3
   2  -5  -8 35271.7 1309.13   3
   2  -5  -9 38013.1 1366.86   3
   2  -5 -10 13213.4 808.716   3
   2  -5 -11 15178.7 898.810   3
   2  -5 -12 31997.8 1283.07   3
   2  -5 -13 36356.7 1400.99   3
   2  -5 -14 772.619 263.199   3
   2  -5 -15 380.278 186.507   3
   2  -5 -16 7994.52 714.247   3
   2  -5 -17 63369.8 1991.33   3
   2  -5 -18 11970.7 899.738   3
   2  -5 -19 6955.91 723.080   3
   2  -5 -20 1493.01 415.196   3
   2  -5 -21 20013.3 1269.64   3
   2  -5 -22 35905.5 1705.92   3
   2  -5 -23 12411.4 1045.98   3
   2   5  23 11662.3 789.644   5
  -2   5 -23 14025.8 787.196   6
   2  -5 -24 3209.26 553.726   3
   2   5  24 2498.52 380.354   5
  -2   5 -24 3321.89 418.313   6
   2   5  25 2237.39 410.560   5
   2  -5 -25 1618.46 400.520   3
  -2   5 -25 2203.92 373.008   6
   2   5  26 20527.1 1027.04   5
   2  -5 -26 22085.4 1350.46   3
   2  -5 -26 19893.2 1464.29   2
   2   5  27 21894.3 1055.66   5
   2  -5 -27 19659.2 1456.41   2
   2  -5 -27 20753.1 1329.51   3
  -2   5 -28 623.899 241.681   6
   2   5  28 279.653 177.231   5
   2  -5 -28 54.5615 194.400   2
  -2   5 -29 1760.85 318.045   6
   2   5  29 1259.11 315.001   5
  -2   5 -30 7261.71 486.160   6
   2   5  30 7470.72 604.204   5
   2   5  31 11656.4 713.480   5
  -2   5 -31 11546.1 585.334   6
   2   5  32 2552.17 338.023   5
  -2   5 -32 3030.65 313.827   6
   2   5  33 6511.96 519.415   5
  -2   5 -33 5682.60 391.688   6
   2   5  34 3761.84 406.648   5
  -2   5 -34 3326.05 317.036   6
  -2   5 -35 13250.3 541.911   7
  -2   5 -35 12894.6 532.182   6
   2   5  35 13051.7 662.270   5
   2   5  36 1216.86 239.510   5
  -2   5 -36 939.692 178.334   6
  -2   5 -36 890.209 182.463   7
   2   5  37 2957.92 307.455   5
  -2   5 -37 2602.23 254.395   6
  -2   5 -37 3081.90 264.662   7
  -2   5 -38 4782.86 297.127   6
  -2   5 -38 5195.30 304.267   7
   2   5  38 4986.52 363.439   5
  -2   5 -39 26183.4 602.926   7
  -2   5 -39 26254.7 617.757   6
   2   5  40 1860.13 206.571   5
  -2   5 -40 1743.73 165.475   7
  -2   5 -40 1720.09 178.089   6
  -2   6  38 221.752 91.3129   5
   2   6 -37 396.650 169.456   6
  -2   6  37 279.123 129.412   5
  -2   6  36 286.719 126.500   5
   2   6 -36 384.083 146.503   7
   2   6 -36 168.358 142.284   6
  -2   6  35 926.094 196.741   5
   2   6 -35 959.043 180.142   7
   2   6 -35 1289.96 193.953   6
  -2   6  34 1340.99 229.852   5
   2   6 -34 1673.21 256.000   6
   2   6 -33 3301.00 281.128   6
  -2   6  33 2911.26 331.387   5
   2   6 -32 323.062 151.880   6
  -2   6  32-46.0822 161.111   5
   2   6 -31 233.000 163.991   6
  -2   6  31-22.3566 178.778   5
  -2   6  30 3100.19 388.896   5
   2   6 -30 2982.75 338.473   6
   2   6 -29 630.852 214.751   6
  -2   6  29 85.7554 212.542   5
  -2   6  28 4773.80 499.263   5
   2   6 -28 4885.35 443.608   6
   2   6 -27 870.079 267.797   6
  -2   6  27 1207.17 335.134   5
   2   6 -26 841.452 258.383   6
  -2   6  26 1568.27 341.137   5
   2   6 -25-27.5527 256.396   6
  -2   6  25 105.701 203.119   5
  -2  -6 -25 83.3475 182.164   9
  -2  -6 -25-253.808 275.827   3
  -2  -6 -24 157.362 181.804   9
  -2  -6 -24-33.2462 177.683   3
  -2   6  24 216.453 207.053   5
   2   6 -24 229.214 237.112   6
  -2  -6 -24-55.3619 271.548   2
  -2  -6 -23 553.391 273.009   2
  -2  -6 -23 406.981 196.905   9
  -2   6  23 879.853 300.225   5
   2   6 -23 614.056 268.213   6
   2   6 -22 2280.74 332.413   4
  -2  -6 -22 1330.70 290.384   9
  -2  -6 -22 1595.08 386.284   3
  -2  -6 -22 1551.14 388.389   2
   2   6 -22 1766.65 315.602   6
  -2   6  22 1495.57 300.349   5
   2   6 -21 3519.50 431.173   4
  -2   6  21 2320.66 410.055   5
  -2  -6 -21 2838.44 526.282   3
   2   6 -21 3194.31 408.239   6
  -2  -6 -21 3410.06 574.729   2
  -2  -6 -21 3111.84 444.688   9
  -2  -6 -20 848.553 351.727   2
   2   6 -20 1470.45 323.503   4
  -2   6  20 1117.26 286.522   5
   2   6 -20 1636.95 311.000   6
  -2  -6 -20 1453.38 314.968   9
  -2  -6 -20 1725.04 415.598   3
   2   6 -19 477.793 217.335   4
  -2   6  19 778.989 224.910   5
  -2  -6 -19 481.663 166.686   9
   2   6 -19 331.907 172.128   6
  -2  -6 -19 580.896 186.455   2
  -2  -6 -19 412.830 317.152   3
  -2  -6 -18 1217.33 349.424   3
  -2  -6 -18 1775.68 429.595   2
   2   6 -18 1361.45 242.800   6
  -2  -6 -18 1314.19 332.559   9
   2   6 -18 1471.19 262.756   4
  -2  -6 -17 1500.05 418.831   3
  -2  -6 -16 1874.97 406.365   3
  -2  -6 -15 172.046 211.673   3
  -2  -6 -14 272.248 206.908   3
   2  -6  14 612.025 293.461   3
   2  -6  13 726.026 263.904   3
  -2  -6 -13 297.851 186.843   3
   2  -6  12 4321.91 566.834   3
  -2  -6 -12 4406.64 543.602   3
  -2  -6 -11 1390.43 342.850   3
   2  -6  11 1659.97 391.459   3
  -2  -6 -10 849.977 239.509   3
   2  -6  10 929.740 312.594   3
   2  -6   9 2091.56 406.805   3
  -2  -6  -9 1024.68 253.091   3
  -2  -6  -8 3354.29 436.066   3
   2  -6   8 3196.87 475.545   3
  -2  -6  -7 11844.4 795.078   3
   2  -6   7 12100.4 879.071   3
  -2  -6  -6 13802.7 847.746   3
   2  -6   6 16117.1 997.218   3
  -2  -6  -5 4296.59 481.746   3
   2  -6   5 5735.69 645.197   3
  -2  -6  -4 14581.7 855.478   3
   2  -6   4 15169.5 957.947   3
   2  -6   3 1084.52 342.147   3
  -2  -6  -3 1437.10 319.465   3
   2  -6   2 13893.3 904.002   3
  -2  -6  -2 14233.3 839.382   3
  -2  -6  -1 8686.01 645.219   3
   2  -6   1 11358.3 821.859   3
   2  -6   0 862.336 300.025   3
  -2  -6   0 422.557 220.822   3
  -2  -6   1 10793.0 726.021   3
   2  -6  -1 9811.67 765.162   3
   2  -6  -2 13425.6 887.809   3
  -2  -6   2 13497.6 807.338   3
   2  -6  -3 845.286 266.056   3
   2  -6  -4 14787.8 926.969   3
   2  -6  -5 4906.74 552.739   3
   2  -6  -6 14458.9 927.400   3
   2  -6  -7 11480.0 833.543   3
   2  -6  -8 3588.75 486.973   3
   2  -6  -9 1371.33 313.187   3
   2  -6 -10 355.336 191.120   3
   2  -6 -11 1190.06 340.528   3
   2  -6 -12 3278.74 478.815   3
   2  -6 -13 553.472 226.210   3
   2  -6 -14 147.789 179.888   3
   2  -6 -15 382.769 267.753   3
   2  -6 -16 1271.04 320.524   3
   2  -6 -17 1064.44 335.843   3
   2  -6 -18 1213.44 346.006   3
  -2   6 -18 1551.27 281.220   4
  -2   6 -18 1094.64 266.136   6
  -2   6 -19 428.955 218.729   6
  -2   6 -19 740.606 291.495   4
   2  -6 -19 429.518 265.105   3
   2  -6 -20 1166.51 330.884   3
  -2   6 -20 1566.45 291.316   6
  -2   6 -21 2841.67 383.174   6
   2  -6 -21 3528.18 541.237   3
   2  -6 -22 2839.15 530.791   3
  -2   6 -22 2011.70 360.156   6
   2  -6 -23 1381.39 367.797   3
  -2   6 -23 1421.96 325.360   6
   2  -6 -23 929.295 305.953   2
   2   6  24 526.794 261.998   5
  -2   6 -24 568.769 281.843   6
   2  -6 -24 753.194 348.751   2
   2  -6 -25-78.3049 280.013   2
   2  -6 -25 322.734 228.465   3
   2   6  25-92.6501 228.716   5
  -2   6 -25 213.101 234.172   6
  -2   6 -26 960.976 240.153   6
   2   6  26 1335.69 347.489   5
  -2   6 -27 1019.45 249.685   6
   2   6  27 604.094 242.314   5
   2   6  28 3765.50 402.475   5
  -2   6 -28 4196.90 416.136   6
  -2   6 -29 283.478 186.332   6
   2   6  29 989.303 275.206   5
   2   6  30 3146.37 383.669   5
  -2   6 -30 3393.73 330.503   6
  -2   6 -31 283.277 162.398   6
   2   6  31 258.438 160.185   5
  -2   6 -32 219.206 139.066   6
   2   6  32 445.414 151.420   5
   2   6  33 2745.09 302.884   5
  -2   6 -33 2743.57 268.428   6
   2   6  34 1743.35 240.406   5
  -2   6 -34 1599.56 214.627   6
  -2   6 -35 1074.58 186.135   7
  -2   6 -35 997.222 178.950   6
   2   6  35 822.703 181.310   5
  -2   6 -36 328.611 136.059   7
  -2   6 -36 340.462 125.726   6
   2   6  36 323.173 128.739   5
  -2   6 -37 526.684 132.820   7
   2   6  37 425.957 106.602   5
  -2   6 -37 477.935 134.537   6
  -2   6 -38 152.081 108.521   6
  -2   6 -38 148.571 101.416   7
  -2   7  35 4710.65 256.050   5
   2   7 -34 1169.88 143.484   7
   2   7 -34 1277.68 136.402   6
   2   7 -33 2112.19 188.084   6
  -2   7  33 1845.26 210.483   5
  -2   7  32 304.733 127.958   5
   2   7 -32 331.512 122.672   6
  -2   7  31 4296.59 354.816   5
   2   7 -31 4955.67 314.797   6
  -2   7  30 7649.82 491.855   5
   2   7 -30 7618.09 394.352   6
  -2   7  29 1327.39 243.941   5
   2   7 -29 1281.97 229.945   6
   2   7 -28 2298.68 299.057   6
  -2   7  28 2338.37 314.030   5
  -2   7  27 14552.5 752.231   5
   2   7 -27 17555.1 743.560   6
  -2   7  26 6340.62 513.866   5
   2   7 -26 8012.49 559.455   6
   2   7 -25 2087.55 301.092   6
  -2   7  25 1744.09 299.935   5
  -2   7  24 3894.78 461.533   5
   2   7 -24 5789.25 511.437   6
  -2   7  23 10802.7 777.074   5
   2   7 -23 13097.3 724.774   6
   2   7 -22 2501.48 338.566   6
  -2   7  22 2208.25 394.699   5
   2   7 -21 19590.3 882.752   4
   2   7 -21 20137.7 854.579   6
  -2   7  20 9979.50 745.670   5
   2   7 -20 9297.62 604.498   6
   2   7 -20 9397.74 634.477   4
  -2  -7 -19 318.012 197.964   3
  -2   7  19 93.1085 224.317   5
   2   7 -19 231.393 204.466   4
   2   7 -19-3.95656 205.219   6
  -2   7  18 5398.28 544.668   5
   2   7 -18 5103.81 465.879   6
  -2  -7 -18 5115.04 723.946   3
   2   7 -18 4825.76 464.092   4
  -2  -7 -17 41385.7 1868.56   3
   2   7 -17 42631.9 1244.88   4
  -2   7  17 41825.5 1324.10   5
   2   7 -17 40675.0 1165.48   6
   2   7 -16 2216.47 317.043   4
  -2  -7 -16 2174.13 465.894   3
   2   7 -16 2391.32 324.437   6
  -2   7  16 1885.35 301.208   5
   2   7 -15 2991.22 366.929   4
  -2  -7 -15 3076.15 532.023   3
   2   7 -15 3128.86 363.870   6
  -2  -7 -14 1912.27 455.286   3
   2   7 -14 1226.44 215.245   4
   2   7 -14 1210.19 259.015   6
   2   7 -13 2729.18 332.644   6
  -2  -7 -13 2660.65 477.079   3
   2   7 -13 2376.62 287.608   4
   2   7 -12 15901.7 732.535   4
   2   7 -12 15034.8 690.647   6
   2   7 -11 627.039 159.356   6
   2   7 -11 773.119 215.314   4
  -2  -7 -11 1065.75 287.172   3
  -2  -7 -10 6280.99 671.048   3
  -2  -7  -9 9227.79 788.698   3
   2  -7   9 9208.04 864.591   3
  -2  -7  -8 7032.31 676.541   3
   2  -7   8 9190.01 869.545   3
  -2  -7  -7 474.216 197.686   3
   2  -7   7 461.475 235.566   3
  -2  -7  -6 8058.55 726.429   3
   2  -7   6 6307.52 716.377   3
  -2  -7  -5 34316.2 1447.11   3
   2  -7   5 36287.4 1623.83   3
   2  -7   4 28594.5 1415.60   3
  -2  -7  -4 28166.4 1305.82   3
  -2  -7  -3 9658.90 771.088   3
   2  -7   3 13367.8 987.529   3
   2  -7   2 10668.8 886.125   3
   2  -7   1 44011.5 1746.64   3
   2  -7   0 57426.5 2004.88   3
   2  -7  -1 48875.1 1824.77   3
   2  -7  -2 6848.87 847.624   3
   2  -7  -3 9936.83 883.628   3
   2  -7  -4 25699.7 1336.31   3
   2  -7  -5 34120.7 1544.77   3
   2  -7  -6 8236.87 820.966   3
   2  -7  -7 434.092 266.348   3
   2  -7  -8 7526.39 736.239   3
   2  -7  -9 9238.02 819.796   3
  -2   7 -10 4874.56 400.702   6
  -2   7 -10 4978.03 433.077   4
   2  -7 -10 5388.45 643.761   3
  -2   7 -11 700.025 235.797   4
  -2   7 -11 993.527 288.678   6
   2  -7 -11 1327.11 371.519   3
  -2   7 -12 16460.4 738.349   6
   2  -7 -12 16674.1 1125.63   3
  -2   7 -12 17607.0 787.138   4
  -2   7 -13 3120.58 356.511   4
   2  -7 -13 2473.34 468.059   3
  -2   7 -13 2606.02 340.393   6
  -2   7 -14 936.650 211.903   6
   2  -7 -14 1280.96 336.744   3
  -2   7 -14 1073.01 253.614   4
   2  -7 -15 2746.91 491.615   3
  -2   7 -15 2644.35 352.925   4
  -2   7 -15 2434.92 335.255   6
  -2   7 -16 2667.78 376.554   6
  -2   7 -16 2788.00 382.757   4
   2  -7 -16 2062.33 417.730   3
   2  -7 -17 43314.5 1898.87   3
  -2   7 -17 40519.8 1224.10   6
  -2   7 -17 41609.4 1294.68   4
   2  -7 -18 5732.54 707.693   3
  -2   7 -18 5213.65 498.106   6
  -2   7 -18 4987.39 479.006   4
  -2   7 -19 249.078 236.769   6
   2  -7 -19 297.683 260.704   3
   2  -7 -20 9643.77 942.224   3
  -2   7 -20 9646.27 642.304   6
  -2   7 -21 19163.2 872.771   6
  -2   7 -22 2428.49 402.555   6
  -2   7 -23 15994.2 817.006   6
  -2   7 -24 6842.64 555.068   6
  -2   7 -25 2534.62 352.973   6
  -2   7 -26 7989.11 523.988   6
  -2   7 -27 17669.2 709.353   6
  -2   7 -28 2907.54 314.225   6
  -2   7 -29 1409.60 226.000   6
  -2   7 -30 7661.13 403.715   6
  -2   7 -31 4982.18 306.655   6
  -2   7 -32 96.2786 108.673   6
  -2   7 -33 2163.89 193.483   6
  -2   7 -34 1034.89 146.489   6
  -2   7 -34 1026.75 142.881   7
  -2   7 -35 4942.83 241.423   6
  -2   7 -35 5222.96 238.200   7
   2   8 -31 1343.86 141.656   6
   2   8 -30 1117.86 147.995   6
   2   8 -29 6046.05 305.840   6
   2   8 -28 4147.61 273.155   6
   2   8 -27 2387.20 257.131   6
  -2   8  26 191.630 131.120   5
   2   8 -26 349.444 175.791   6
   2   8 -25 786.951 222.699   6
  -2   8  25 388.022 180.545   5
   2   8 -24 362.923 180.107   6
  -2   8  24 290.913 193.260   5
   2   8 -23 1764.21 297.039   6
  -2   8  23 968.477 248.543   5
  -2   8  22 6177.61 513.091   5
   2   8 -22 11440.1 617.171   6
   2   8 -21 404.131 203.809   6
   2   8 -20 3711.98 400.984   6
   2   8 -19 1839.86 332.590   4
   2   8 -19 1368.27 297.973   6
   2   8 -18 1631.90 283.677   6
   2   8 -18 1779.75 317.318   4
   2   8 -17 4110.30 417.372   4
   2   8 -17 3668.14 386.145   6
   2   8 -16 15407.2 752.547   4
   2   8 -16 15321.5 731.655   6
   2   8 -15 4036.88 416.427   4
   2   8 -15 4424.11 430.599   6
   2   8 -14 4537.03 443.896   4
   2   8 -14 4229.01 443.076   6
   2   8 -13 439.819 230.596   6
   2   8 -13 511.051 242.216   4
   2   8 -12 2207.89 312.270   6
   2   8 -12 2265.12 355.714   4
   2   8 -11 8632.19 579.648   4
   2   8 -11 8713.07 553.073   6
   2   8 -10 3286.40 352.648   4
   2   8 -10 3555.72 382.155   6
   2   8  -9 410.954 257.587   6
   2   8  -9 198.360 162.430   4
   2   8  -8 3135.07 390.022   4
   2   8  -8 2304.88 334.132   6
   2  -8   2 1982.21 435.999   3
   2  -8   1 5104.18 634.848   3
   2  -8   0 2057.53 454.976   3
   2  -8  -1 3064.94 510.191   3
   2  -8  -2 2323.08 490.540   3
  -2   8  -2 1744.72 287.051   6
  -2   8  -2 2252.54 311.837   4
  -2   8  -3 1929.25 256.924   4
   2  -8  -3 2027.59 383.319   3
  -2   8  -3 1708.57 237.615   6
  -2   8  -4 1770.76 295.124   6
  -2   8  -4 1480.52 267.700   4
  -2   8  -5 1785.91 269.608   4
  -2   8  -5 1533.36 291.893   6
   2  -8  -5 1531.77 387.001   3
   2  -8  -6 2190.09 425.073   3
  -2   8  -6 1737.78 306.645   4
  -2   8  -7 10548.1 587.727   6
   2  -8  -7 11481.9 933.239   3
  -2   8  -7 10360.3 595.706   4
  -2   8  -8 2555.00 326.836   4
  -2   8  -8 2198.07 302.579   6
  -2   8  -9 729.670 254.446   6
   2  -8  -9 707.445 277.993   3
  -2   8  -9 566.111 199.079   4
   2  -8 -10 3153.23 527.187   3
  -2   8 -10 3983.09 403.251   4
  -2   8 -10 4468.67 432.520   6
  -2   8 -11 9386.29 591.395   4
  -2   8 -11 9045.04 555.666   6
   2  -8 -11 9578.92 883.082   3
  -2   8 -12 2517.49 356.821   6
  -2   8 -12 2426.31 355.119   4
  -2   8 -13 480.749 226.167   6
  -2   8 -13 916.807 249.468   4
  -2   8 -14 4744.92 450.779   4
  -2   8 -14 4274.46 408.984   6
  -2   8 -15 4580.46 432.597   6
  -2   8 -15 4798.64 461.287   4
  -2   8 -16 13371.3 738.058   4
  -2   8 -16 13848.3 723.965   6
  -2   8 -17 3688.13 401.603   6
  -2   8 -18 1853.26 320.284   6
  -2   8 -19 1803.03 333.818   6
  -2   8 -20 4379.92 429.812   6
  -2   8 -21 294.688 200.326   6
  -2   8 -22 13727.5 687.108   6
  -2   8 -23 2271.29 320.650   6
  -2   8 -24 353.806 182.810   6
  -2   8 -25 378.695 174.300   6
  -2   8 -26 13.9155 137.922   6
  -2   8 -27 2368.77 242.172   6
  -2   8 -28 3708.46 264.536   6
  -2   8 -29 6275.59 317.083   6
  -2   8 -30 1260.25 164.540   6
  -2   8 -31 1225.93 145.389   6
   2   9 -25 9176.23 371.642   6
   2   9 -24 672.325 166.172   6
   2   9 -23 3733.29 299.954   6
   2   9 -22 765.353 196.332   6
   2   9 -21 719.879 203.332   6
   2   9 -20 1243.23 248.423   6
   2   9 -19 679.146 227.976   6
   2   9 -18 1511.19 286.221   6
   2   9 -17 6756.42 481.726   6
   2   9 -16 3049.81 357.953   6
   2   9 -16 2962.55 365.265   4
   2   9 -15 2679.42 368.169   4
   2   9 -15 2558.00 344.247   6
   2   9 -14 11259.3 607.468   6
   2   9 -14 11663.7 650.855   4
   2   9 -13 12230.8 666.312   4
   2   9 -13 11548.0 627.681   6
   2   9 -12 5705.28 453.113   6
   2   9 -12 5850.28 475.863   4
   2   9 -11 1738.58 319.816   4
   2   9 -11 1351.63 301.111   6
   2   9 -10 7800.93 541.158   4
   2   9 -10 7574.62 526.212   6
   2   9  -9 6100.07 467.664   6
   2   9  -9 5649.65 477.998   4
   2   9  -8 8675.07 558.983   4
   2   9  -8 9900.83 572.786   6
   2   9  -7 5447.84 450.820   4
   2   9  -7 5729.17 433.447   6
   2   9  -6 2129.97 318.686   4
   2   9  -6 2186.34 325.765   6
   2   9  -5 3350.62 380.211   4
   2   9  -5 3569.63 354.278   6
   2   9  -4 5748.35 457.567   4
   2   9  -4 4816.21 427.601   6
   2   9  -3 4188.34 383.269   6
   2   9  -3 4382.17 389.033   4
  -2   9   0 650.419 180.808   6
  -2   9   0 569.461 187.381   4
  -2   9  -1 870.866 204.286   4
  -2   9  -1 953.106 250.014   6
  -2   9  -2 3395.54 359.961   6
  -2   9  -2 2949.87 330.632   4
  -2   9  -3 6221.00 425.309   4
  -2   9  -3 5330.52 420.302   6
  -2   9  -4 6252.35 435.141   4
  -2   9  -4 4908.50 392.714   6
  -2   9  -5 3986.74 356.758   6
  -2   9  -5 3664.65 365.594   4
  -2   9  -6 2614.35 325.846   4
  -2   9  -6 3014.54 374.325   6
  -2   9  -7 7191.82 499.161   6
  -2   9  -7 6808.82 474.506   4
  -2   9  -8 9102.24 546.719   4
  -2   9  -8 9167.75 522.921   6
  -2   9  -9 7424.57 501.520   6
  -2   9  -9 7383.67 504.036   4
  -2   9 -10 7273.60 496.892   4
  -2   9 -10 7150.15 476.110   6
  -2   9 -11 1504.72 295.506   4
  -2   9 -11 982.095 275.956   6
  -2   9 -12 6128.65 454.600   6
  -2   9 -12 5618.59 458.474   4
  -2   9 -13 11030.7 617.120   4
  -2   9 -13 10420.1 583.599   6
  -2   9 -14 8814.38 529.546   6
  -2   9 -15 2341.09 321.295   6
  -2   9 -16 2686.81 333.446   6
  -2   9 -17 6893.62 481.159   6
  -2   9 -18 1901.23 288.921   6
  -2   9 -19 1122.43 236.312   6
  -2   9 -20 1130.29 240.567   6
  -2   9 -21 774.820 186.906   6
  -2   9 -22 511.550 174.864   6
  -2   9 -23 3779.25 274.675   6
  -2   9 -24 394.407 134.806   6
  -2   9 -25 8512.85 336.825   6
   2  10 -18 1165.50 172.302   6
   2  10 -17 276.472 137.688   6
   2  10 -16 4681.44 330.358   6
   2  10 -15 9440.16 448.292   6
   2  10 -14 3821.73 319.032   6
   2  10 -13 878.875 196.924   6
   2  10 -12 5828.94 375.389   6
   2  10 -11 8581.81 474.548   4
   2  10 -11 8848.71 450.953   6
   2  10 -10 6778.89 407.554   6
   2  10 -10 7537.10 449.252   4
   2  10  -9 1641.92 262.560   4
   2  10  -9 1763.69 251.344   6
   2  10  -8 2736.30 281.397   6
   2  10  -8 2689.30 288.939   4
   2  10  -7 5394.95 372.807   4
   2  10  -7 5388.45 359.486   6
   2  10  -6 6078.80 391.366   6
   2  10  -6 5985.55 395.401   4
   2  10  -5 3737.29 313.161   4
   2  10  -5 4186.88 323.244   6
   2  10  -4 2740.36 286.760   4
   2  10  -4 2833.27 276.570   6
   2  10  -3 8358.47 434.774   6
   2  10  -3 8336.09 446.474   4
   2  10  -2 10494.9 487.249   4
   2  10  -2 10723.4 482.240   6
   2  10  -1 5894.34 383.369   4
   2  10  -1 6563.26 393.679   6
   2  10   0 3642.77 332.856   4
   2  10   0 3788.06 333.195   6
   2  10   1 5143.76 357.194   6
   2  10   1 6454.02 399.361   4
   2  10   2 10896.1 513.181   4
   2  10   2 9969.43 478.494   6
   2  10   3 10014.8 490.010   4
  -2  10  -3 9589.18 471.087   4
   2  10   3 10956.9 494.127   6
  -2  10  -3 10650.9 468.344   6
   2  10   4 4980.64 363.027   4
  -2  10  -4 4828.31 337.936   6
  -2  10  -5 3588.56 325.657   4
   2  10   5 3735.65 331.091   4
   2  10   5 3810.12 332.390   6
  -2  10  -5 4336.28 327.360   6
   2  10   6 5943.76 385.507   6
  -2  10  -6 5548.38 382.204   4
  -2  10  -6 6389.27 383.930   6
   2  10   6 5989.15 396.300   4
   2  10   7 6429.11 381.130   6
  -2  10  -7 5746.47 357.634   6
   2  10   7 5537.61 372.881   4
   2  10   8 2567.05 261.406   4
   2  10   8 3079.48 279.818   6
  -2  10  -8 2720.28 269.379   6
  -2  10  -9 1880.70 239.856   6
   2  10   9 1694.66 217.481   4
  -2  10 -10 5699.71 368.656   6
  -2  10 -11 8553.11 424.091   6
  -2  10 -12 6108.02 356.978   6
  -2  10 -13 1142.51 192.994   6
  -2  10 -14 4319.43 293.040   6
  -2  10 -15 10447.5 422.002   6
  -2  10 -16 4391.49 264.635   6
  -2  10 -17 483.982 125.574   6
  -2  10 -18 1073.82 131.231   6
   3   0   0-23.1189 85.8325   1
   3   0  -1-17.6533 76.6068   1
   3   0   1-29.8348 92.1336   1
  -3   0  -1 43.2498 75.7279   1
   3   0  -2 64.5984 82.0491   1
  -3   0  -2 39.9567 111.256   1
  -3   0  -3-53.3707 113.470   1
   3   0  -3 40.7275 49.1730   1
  -3   0  -4 49.6780 142.029   1
  -3   0  -5-29.0540 143.975   1
  -3   0  -6 191.517 204.442   1
  -3   0  -7 82.8799 172.607   1
   3   0  -7-153.863 59.1233   1
   3   0  -8 16.0262 66.9070   1
  -3   0  -8 170.296 150.818   2
   3   0   8 181.295 233.771   1
  -3   0  -8 143.452 228.594   1
   3   0  -9 156.294 92.4446   1
  -3   0  -9 87.4148 119.276   2
  -3   0  -9-139.713 171.943   1
  -3   0   9-41.1133 66.1682   1
   3   0   9 98.6544 219.079   1
   3   0 -10-37.8795 71.2187   1
  -3   0  10-76.8373 73.9399   1
  -3   0 -10 170.831 170.742   2
   3   0  10-156.495 207.907   1
  -3   0 -10 93.0029 174.328   1
  -3   0 -11-139.256 250.798   1
   3   0 -11 86.4368 86.7168   1
  -3   0  11-1.20048 73.1934   1
   3   0  11-19.7490 211.033   1
  -3   0 -11 129.147 144.321   2
   3   0 -12 26.5254 90.0536   3
  -3   0 -12-3.32841 151.760   1
   3   0  12-114.701 193.864   1
  -3   0  12-71.5926 91.3464   1
  -3   0 -12 20.3461 132.932   2
  -3   0 -13-2.24030 162.275   1
  -3   0 -13 118.509 163.970   2
   3   0  13 26.3411 170.325   1
   3   0 -13 36.4869 90.3658   3
  -3   0  13 42.2072 73.3529   1
   3   0 -14 51.2484 88.2850   3
  -3   0 -14-55.6558 169.490   2
  -3   0  14 52.4595 111.781   1
  -3   0 -14 165.678 158.236   1
   3   0  14 378.903 261.530   1
  -3   0  15 106.072 97.8341   1
   3   0 -15-45.7461 103.239   3
   3   0  15 138.864 192.119   1
  -3   0 -15-5.29290 155.188   2
  -3   0 -15-12.9332 207.462   1
   3   0 -16 18.5014 94.2229   3
   3   0  16 235.923 158.440   1
  -3   0 -16-175.804 189.235   2
  -3   0 -17 14.2615 181.195   2
   3   0 -17-59.4202 110.898   3
  -3   0 -18 261.308 192.050   2
  -3   0 -19 2.74818 156.765   2
  -3   0 -20 68.9288 154.307   2
  -3   0 -21-63.9941 154.618   2
  -3   0 -22 35.5074 138.765   2
  -3   0 -23-40.3641 191.998   2
   3   0 -23-66.2552 158.651   2
   3   0 -24 134.349 201.307   2
  -3   0 -24-181.716 190.398   2
   3   0 -25 343.769 225.884   2
  -3   0 -25-234.828 214.236   2
   3   0 -26-72.9013 196.354   2
  -3   0 -26 268.608 197.451   2
  -3   0 -27 110.530 167.116   2
   3   0 -27-278.172 278.954   2
  -3   0 -28-39.9926 147.118   2
   3   0 -28-285.811 242.100   2
  -3   0 -29 46.8986 227.599   2
  -3   0 -30 174.363 146.237   2
  -3   0 -31 319.811 161.731   8
  -3   0 -31-45.4450 170.384   2
   3   0  31 43.7076 142.845   5
  -3   0 -31 180.884 218.201   7
  -3   0  32 17.9395 139.251   5
   3   0  32-99.7588 157.417   5
  -3   0 -32-198.047 164.895   8
  -3   0 -32 61.1694 158.050   7
  -3   0 -32-38.8378 140.346   6
  -3   0 -32-99.5244 219.751   2
  -3   0 -33 254.732 183.714   8
  -3   0 -33-142.645 176.387   6
  -3   0 -33 394.468 219.312   2
  -3   0 -33-75.1186 153.349   7
  -3   0  33-30.5099 182.450   5
   3   0  33-164.014 150.508   5
   3   0  34 78.9855 151.481   5
  -3   0  34-47.5710 187.976   5
  -3   0 -34 208.097 175.337   8
  -3   0 -34-154.651 172.024   7
  -3   0 -34-74.2714 169.283   6
  -3   0 -35-368.808 239.920   6
  -3   0 -35-201.641 186.187   7
   3   0  35-37.9076 169.687   5
  -3   0 -35 81.0182 151.114   8
  -3   0  35 89.6892 175.775   5
  -3   0  36-110.879 178.950   5
  -3   0 -36 233.477 133.986   8
  -3   0 -36-73.9118 178.323   7
   3   0  36-36.2210 168.713   5
  -3   0 -36-22.6498 183.346   6
  -3   0  37-146.796 131.238   5
   3   0  37-166.889 155.958   5
   3   0  38 90.1382 159.439   5
  -3   0  38-226.911 150.402   5
  -3   0  39 225.428 155.719   5
   3   0  39 177.253 154.863   5
  -3   0  40-44.7165 134.386   5
   3   0  40-222.088 181.519   5
   3   0  41-137.114 155.147   5
  -3   0  41-212.993 140.235   5
   3   0  42 29.1743 131.099   5
  -3   0  42 87.4892 111.696   5
  -3   0  43-67.2797 111.586   5
   3   0  43-63.1835 118.571   5
   3   0  44 77.5513 113.253   5
   3   0  45-9.43233 95.0092   5
  -3   1  45 6084.63 303.202   5
   3  -1  45 6168.31 315.761   5
  -3   1  44 6264.49 352.883   5
   3  -1  44 6129.20 349.315   5
   3  -1  43 4694.64 337.610   5
  -3   1  43 4738.29 338.186   5
  -3   1  42 10511.1 526.316   5
   3  -1  42 10359.6 520.211   5
  -3   1  41 13806.1 633.624   5
   3  -1  41 13974.0 639.690   5
   3  -1  40 6295.82 460.237   5
  -3   1  40 6047.41 448.934   5
  -3   1  39 6646.43 490.776   5
   3  -1  39 6491.44 495.770   5
  -3   1  38 13416.0 699.700   5
   3  -1  38 12620.4 676.742   5
   3  -1  37 23785.6 931.436   5
  -3   1  37 22534.9 924.067   5
   3  -1  36 10410.2 633.252   5
  -3   1  36 10930.4 668.511   5
  -3   1  35 2195.55 310.745   5
   3  -1  35 1933.76 303.636   5
  -3  -1 -35 1698.48 506.700   2
  -3   1  34 5155.93 467.175   5
   3  -1  34 6367.34 523.141   5
  -3  -1 -34 5706.21 501.767   8
  -3  -1 -34 5217.87 723.696   2
  -3   1  33 6569.37 545.058   5
   3  -1  33 6452.98 516.883   5
  -3  -1 -33 6778.47 823.322   2
  -3  -1 -33 6476.32 521.788   8
   3  -1  32 2625.69 342.830   5
  -3  -1 -32 2649.84 501.107   2
  -3  -1 -32 2142.39 335.145   8
  -3   1  32 2711.62 377.331   5
  -3  -1 -31 3665.57 598.079   2
  -3   1  31 3608.68 400.399   5
   3  -1  31 4373.09 422.036   5
  -3  -1 -31 3455.87 349.332   7
  -3  -1 -31 4029.56 419.960   8
  -3  -1 -31 3427.61 365.533   6
  -3  -1 -30 4026.60 624.138   2
  -3  -1 -29 22026.4 1406.20   2
  -3  -1 -28 24177.4 1448.23   2
  -3  -1 -27 7686.16 812.513   2
  -3  -1 -26 7526.22 804.220   2
  -3  -1 -25 23806.6 1356.10   2
  -3  -1 -24 31986.0 1527.76   2
  -3  -1 -23 19707.8 1167.60   2
  -3  -1 -22 13376.9 965.971   2
  -3  -1 -21 14476.4 995.879   2
  -3  -1 -20 35334.7 1483.63   2
  -3  -1 -19 71538.8 2058.30   2
   3   1 -19 67928.8 1623.33   2
   3   1 -18 45547.8 1290.41   2
  -3  -1 -18 49504.0 1676.26   2
  -3  -1 -17 10917.0 630.271   3
  -3  -1 -17 11071.5 778.647   2
  -3  -1 -16 12258.0 664.623   3
  -3  -1 -16 13937.1 845.485   2
   3  -1  16 15006.4 1241.14   1
   3  -1  15 27639.6 1711.58   1
  -3  -1 -15 27468.6 1582.42   1
  -3  -1 -15 28166.0 946.347   3
  -3   1  15 25630.9 1232.52   1
  -3  -1 -15 30031.1 1209.21   2
  -3   1  14 14687.7 889.280   1
  -3  -1 -14 16813.9 717.581   3
  -3  -1 -14 15751.1 1192.29   1
   3  -1  14 15012.8 1180.64   1
  -3  -1 -14 17729.7 925.462   2
   3  -1  13 10614.4 923.268   1
  -3  -1 -13 11846.8 729.935   2
  -3  -1 -13 11026.6 576.460   3
  -3  -1 -13 9793.71 916.740   1
  -3   1  13 10808.8 749.498   1
  -3  -1 -12 11390.3 564.440   3
  -3  -1 -12 10366.4 895.083   1
   3  -1  12 12474.9 950.213   1
  -3   1  12 11252.1 718.699   1
  -3  -1 -12 11465.3 708.548   2
  -3  -1 -11 12814.6 594.846   3
  -3   1  11 12790.7 740.261   1
   3  -1  11 14852.3 991.306   1
  -3  -1 -11 13254.5 980.386   1
  -3  -1 -11 14763.7 765.587   2
  -3  -1 -10 39288.5 1616.82   1
  -3  -1 -10 41523.6 1012.17   3
   3  -1  10 41296.5 1553.38   1
  -3   1  10 40490.1 1254.03   1
  -3   1   9 19597.1 835.764   1
  -3  -1  -9 21388.8 718.262   3
   3  -1   9 20654.9 1109.45   1
  -3  -1  -9 19455.0 1124.20   1
  -3  -1  -8 11100.6 503.684   3
  -3  -1  -8 12417.8 628.219   2
  -3   1   8 10861.1 608.238   1
  -3  -1  -8 10505.9 808.301   1
   3  -1   8 12179.2 781.880   1
  -3  -1  -7 10102.7 462.942   3
   3  -1   7 9969.31 685.073   1
  -3  -1  -7 10823.7 791.278   1
  -3  -1  -7 12089.4 578.287   2
  -3  -1  -6 5125.34 555.334   1
  -3  -1  -5 38108.1 1325.67   1
  -3  -1  -4 78319.7 1775.67   1
   3   1  -4 68695.2 972.427   1
   3   1  -3 145170. 1519.52   1
  -3  -1  -3 160328. 2373.73   1
  -3  -1  -2 164067. 2263.74   1
   3   1  -2 154486. 1681.63   1
  -3  -1  -1 78965.0 1466.91   1
   3   1  -1 73859.1 1223.92   1
  -3  -1   0 47353.0 1063.91   1
   3   1   0 45876.1 1015.95   1
   3   1   1 73545.0 1379.71   1
  -3  -1   1 75608.1 1249.35   1
  -3  -1   2 157471. 1674.39   1
   3   1   2 147475. 2107.02   1
   3  -1  -3 151951. 2018.40   1
  -3  -1   3 152361. 1549.58   1
   3  -1  -4 70392.7 1377.33   1
  -3  -1   4 70831.0 980.789   1
   3  -1  -5 33073.2 940.286   1
  -3  -1   5 34833.2 632.574   1
   3  -1  -6 4359.34 347.824   1
  -3  -1   6 5126.39 226.211   1
  -3  -1   7 9889.28 294.702   1
   3  -1  -7 9970.44 518.092   1
  -3   1  -8 11635.5 534.462   2
  -3  -1   8 11120.4 310.506   1
   3   1   8 10275.3 788.426   1
   3  -1  -8 10797.9 550.010   1
  -3  -1   9 18696.7 448.878   1
  -3  -1   9 20606.6 440.277   1
  -3   1  -9 21092.6 756.691   2
   3   1   9 20380.3 1144.54   1
   3  -1  -9 20871.1 600.256   3
   3  -1  -9 20854.9 779.942   1
   3  -1 -10 42180.0 882.299   3
   3  -1 -10 41178.7 1114.48   1
  -3  -1  10 41733.0 680.266   1
   3   1  10 40090.9 1625.85   1
  -3  -1  10 39893.1 635.703   1
  -3   1 -10 43207.1 1125.57   2
   3   1  11 13040.4 968.654   1
  -3   1 -11 14168.0 689.934   2
   3  -1 -11 13697.2 539.493   3
   3  -1 -11 13255.1 663.645   1
  -3  -1  11 12083.9 363.467   1
   3   1  12 11878.8 967.865   1
   3  -1 -12 11057.8 660.569   1
  -3   1 -12 11651.7 668.881   2
  -3  -1  12 9847.38 351.936   1
   3  -1 -12 12050.4 529.625   3
   3  -1 -13 11157.2 541.265   3
   3  -1 -13 10973.7 696.720   1
  -3  -1  13 10843.7 402.257   1
  -3   1 -13 11066.0 686.550   2
   3   1  13 11657.7 956.553   1
   3   1  14 18104.3 1223.74   1
   3  -1 -14 18172.6 727.547   3
  -3   1 -14 16968.7 863.222   2
   3  -1 -14 18203.2 978.109   1
  -3  -1  14 15750.1 516.552   1
   3   1  15 31104.8 1633.72   1
  -3   1 -15 28192.7 1142.11   2
   3  -1 -15 30198.8 984.969   3
   3  -1 -16 12629.1 668.470   3
  -3   1 -16 12933.6 819.862   2
   3  -1 -17 10479.1 630.554   3
  -3   1 -17 10066.9 774.094   2
   3  -1 -18 51669.9 1407.53   3
  -3   1 -18 48311.0 1643.25   2
  -3   1 -19 71820.9 2043.74   2
   3  -1 -19 74599.8 1721.18   3
   3  -1 -20 40526.0 1300.33   3
  -3   1 -20 35495.4 1478.11   2
   3  -1 -21 15367.6 826.654   3
  -3   1 -21 14495.4 955.556   2
   3  -1 -22 14809.8 828.475   3
  -3   1 -22 13837.1 951.167   2
   3  -1 -23 26192.6 1116.06   3
  -3   1 -23 20545.0 1156.23   2
  -3   1 -24 30562.0 1424.36   2
  -3   1 -25 23432.5 1270.28   2
  -3   1 -26 6554.70 684.268   2
   3  -1 -26 7978.25 797.732   2
   3  -1 -27 7731.60 797.107   2
  -3   1 -27 7560.32 752.832   2
   3  -1 -28 22584.3 1357.93   2
  -3   1 -28 22857.4 1332.61   2
  -3   1 -29 19000.9 1244.27   2
   3  -1 -29 19839.6 1307.98   2
   3  -1 -30 3581.13 557.472   2
   3   1  31 3361.78 383.500   5
  -3   1 -31 3975.33 374.632   7
   3  -1 -31 4001.80 627.633   2
  -3   1 -31 3517.95 358.724   6
   3   1  32 2286.36 323.849   5
  -3   1 -32 2230.49 305.661   7
   3  -1 -32 1801.66 461.266   2
  -3   1 -32 2049.34 294.672   6
   3  -1 -33 5323.32 706.890   2
   3   1  33 5667.80 485.967   5
  -3   1 -33 6369.36 452.597   7
  -3   1 -33 5229.13 433.249   6
  -3   1 -34 4495.48 393.604   6
  -3   1 -34 6038.55 451.900   7
   3   1  34 5113.90 465.531   5
  -3   1 -35 1771.71 296.363   6
  -3   1 -35 2122.90 290.676   7
   3   1  35 1513.16 276.351   5
   3   1  36 10922.5 687.249   5
  -3   1 -36 10081.9 556.751   7
  -3   1 -36 9881.76 559.190   6
   3   1  37 23568.0 959.894   5
  -3   1 -37 22937.2 807.693   6
  -3   1 -37 21831.3 794.227   7
  -3   1 -38 11157.3 563.883   6
  -3   1 -38 11821.8 570.028   7
   3   1  38 12526.5 683.814   5
  -3   1 -39 5515.08 388.988   7
  -3   1 -39 5382.47 389.534   6
   3   1  40 6603.71 487.838   5
   3   1  41 13647.1 649.774   5
   3   1  42 10804.0 554.239   5
   3   1  43 5042.39 366.621   5
   3   1  44 6052.52 365.812   5
   3   1  45 6079.43 338.698   5
  -3   2  45 145.397 82.1800   5
   3  -2  44 136.008 96.3362   5
  -3   2  44 86.6004 103.772   5
  -3   2  43 3554.26 293.131   5
   3  -2  43 3614.72 271.407   5
   3  -2  42 906.462 171.791   5
  -3   2  42 1029.57 205.122   5
  -3   2  41 1355.35 232.743   5
   3  -2  41 1329.46 222.286   5
   3  -2  40 1341.34 224.689   5
  -3   2  40 1506.58 266.293   5
   3  -2  39 5819.89 430.706   5
  -3   2  39 5999.37 468.419   5
  -3   2  38 5604.79 468.676   5
   3  -2  38 4623.49 401.119   5
  -3   2  37 4887.43 453.225   5
   3  -2  37 5285.32 443.168   5
  -3   2  36 10631.0 647.585   5
   3  -2  36 11555.4 644.862   5
   3  -2  35 3658.73 380.692   5
  -3   2  35 3750.76 405.622   5
  -3   2  34 3266.19 394.381   5
  -3  -2 -34 2767.51 573.212   2
   3  -2  34 2868.30 348.881   5
  -3   2  33 683.392 220.978   5
  -3  -2 -33 587.123 298.646   2
   3  -2  33 769.335 201.764   5
   3  -2  32 117.591 160.974   5
  -3   2  32 416.479 174.394   5
  -3  -2 -32 11.6177 267.083   2
   3  -2  31 9288.75 593.585   5
  -3  -2 -31 8206.95 899.924   2
  -3  -2 -31 8072.50 600.705   8
  -3   2  31 7962.68 585.218   5
  -3  -2 -30 15332.6 1241.39   2
  -3  -2 -30 15811.8 782.624   8
   3  -2  30 17430.9 795.317   5
  -3   2  30 16667.4 836.859   5
  -3  -2 -29 13576.9 1133.73   2
  -3  -2 -28 5800.88 721.266   2
  -3  -2 -27 4605.70 653.917   2
  -3  -2 -26 8596.71 867.255   2
  -3  -2 -25 5317.94 692.539   2
  -3  -2 -24 2095.32 437.454   2
  -3  -2 -23 1297.05 339.416   2
  -3  -2 -22 4885.20 615.616   2
  -3  -2 -22 6225.11 600.413   3
  -3  -2 -21 3321.02 433.170   3
  -3  -2 -21 2702.35 495.570   2
  -3  -2 -20 3776.53 455.716   3
  -3  -2 -20 3622.67 521.243   2
  -3  -2 -19 2566.09 391.090   3
  -3  -2 -19 2503.89 434.068   2
  -3  -2 -18 10971.1 830.371   2
  -3  -2 -18 11285.5 707.303   3
  -3  -2 -17 8623.45 720.978   2
  -3  -2 -17 8078.45 590.835   3
  -3  -2 -16 21663.7 953.211   3
  -3  -2 -16 22542.2 1130.00   2
  -3  -2 -15 48874.5 1617.83   2
  -3   2  15 44179.0 1942.80   1
  -3  -2 -15 44863.1 1334.43   3
  -3  -2 -14 36413.6 1370.59   2
  -3   2  14 32319.4 1622.47   1
  -3  -2 -14 33296.3 1125.34   3
   3  -2  13 10924.7 944.325   1
  -3  -2 -13 9980.95 705.314   2
  -3   2  13 8925.56 847.122   1
  -3  -2 -13 9727.91 594.575   3
  -3  -2 -12 25127.4 914.357   3
   3  -2  12 27936.9 1495.35   1
  -3  -2 -12 30143.8 1177.80   2
  -3   2  12 25438.9 1364.30   1
  -3  -2 -12 33108.3 1708.45   1
  -3   2  11 3954.19 542.655   1
  -3  -2 -11 5267.23 422.004   3
  -3  -2 -11 5696.78 504.196   2
   3  -2  11 4632.54 596.711   1
  -3  -2 -11 4924.06 642.419   1
  -3  -2 -10 9680.85 844.568   1
  -3  -2 -10 9892.98 542.758   3
  -3  -2 -10 10213.7 657.998   2
  -3   2  10 9650.29 792.683   1
  -3  -2  -9 23642.4 1234.77   1
  -3  -2  -9 21876.0 762.165   3
  -3  -2  -8 25993.1 788.764   3
  -3  -2  -8 25567.0 1239.86   1
  -3  -2  -7 14492.2 892.206   1
  -3  -2  -7 14948.3 568.957   3
  -3  -2  -6 23378.7 673.067   3
  -3  -2  -6 23249.9 1086.57   1
  -3   2   6 24271.1 919.916   2
  -3  -2  -5 20105.9 978.164   1
  -3  -2  -5 21716.2 748.728   2
  -3   2   5 19942.6 806.420   2
  -3  -2  -5 20337.9 596.580   3
  -3   2   4 4859.22 403.383   2
  -3  -2  -4 4124.55 435.463   1
  -3  -2  -4 4475.55 271.182   3
  -3  -2  -3 33349.7 1215.67   1
  -3   2   3 32903.6 961.608   2
   3  -2   3 33895.3 851.721   3
   3   2  -3 32520.1 1098.16   1
  -3  -2  -2 67935.3 1696.21   1
  -3   2   2 69964.7 1358.40   2
   3   2  -2 64659.6 1603.78   1
   3  -2   2 69135.5 1216.67   3
   3  -2   1 25758.0 735.500   3
   3   2  -1 25134.1 1020.28   1
  -3  -2  -1 25980.3 1032.37   1
  -3  -2   0 6344.11 508.379   1
   3   2   0 6275.52 529.414   1
   3  -2   0 6220.33 369.118   3
   3  -2  -1 26313.8 1145.02   1
  -3  -2   1 26630.8 999.006   1
   3   2   1 24523.8 1059.35   1
   3  -2  -1 26097.8 724.059   3
   3  -2  -2 66436.9 1809.08   1
   3   2   2 68414.8 1782.56   1
   3  -2  -2 66469.6 1159.67   3
  -3  -2   2 67052.5 1550.07   1
   3  -2  -3 32483.9 812.849   3
   3  -2  -3 33928.3 1286.82   1
   3   2   3 30657.9 1222.63   1
  -3  -2   3 32891.9 1070.60   1
   3  -2  -4 4084.47 293.914   3
  -3  -2   4 4657.27 402.702   1
   3  -2  -4 4353.81 465.642   1
   3   2   4 4279.67 479.138   1
  -3  -2   5 19778.2 813.925   1
   3   2   5 19625.8 1042.40   1
   3  -2  -5 20695.9 1007.89   1
   3  -2  -5 19381.1 629.496   3
   3  -2  -6 22004.9 1039.37   1
   3   2   6 22996.8 1190.37   1
   3  -2  -6 22126.6 680.669   3
  -3  -2   6 22923.6 870.582   1
  -3   2  -7 13747.6 597.282   2
  -3  -2   7 13270.9 664.462   1
   3  -2  -7 13637.7 545.516   3
   3  -2  -7 13344.7 819.704   1
   3   2   7 13457.5 956.503   1
   3   2   8 25865.2 1391.19   1
   3  -2  -8 25568.9 1111.94   1
  -3  -2   8 25950.5 921.200   1
   3  -2  -8 24330.4 736.968   3
  -3   2  -8 24889.9 836.312   2
   3   2   9 19581.9 1281.75   1
  -3   2  -9 21326.5 784.214   2
   3  -2  -9 21300.5 1017.92   1
  -3  -2   9 20786.5 820.784   1
   3  -2  -9 21150.6 700.497   3
  -3   2 -10 9759.88 546.482   2
   3  -2 -10 9406.62 475.844   3
   3  -2 -10 10248.8 721.180   1
   3   2  10 10224.1 970.539   1
  -3  -2  10 10243.7 578.607   1
  -3   2 -11 4531.17 405.970   2
  -3  -2  11 4600.42 389.146   1
   3  -2 -11 4556.01 502.593   1
   3   2  11 4779.23 666.068   1
   3  -2 -11 4538.81 346.640   3
   3  -2 -12 24753.1 1138.92   1
  -3   2 -12 26364.0 995.249   2
  -3  -2  12 24335.5 845.863   1
   3   2  12 25208.7 1593.21   1
  -3  -2  12 26418.7 941.343   1
   3  -2 -12 26315.1 827.980   3
   3  -2 -13 10052.8 538.969   3
  -3   2 -13 9540.25 626.461   2
   3  -2 -13 9013.36 693.418   1
   3  -2 -14 34185.2 1016.11   3
  -3   2 -14 35940.0 1258.84   2
   3  -2 -15 45149.9 1211.66   3
  -3   2 -15 48546.3 1521.89   2
   3  -2 -15 46834.1 1701.50   1
   3  -2 -16 21509.8 889.154   3
  -3   2 -16 24568.6 1124.79   2
   3  -2 -17 8254.31 579.518   3
  -3   2 -17 7943.29 699.003   2
   3  -2 -18 9774.13 684.764   3
  -3   2 -18 9414.01 742.725   2
  -3   2 -19 2321.39 436.754   2
   3  -2 -19 2655.68 385.944   3
   3  -2 -20 3193.16 428.688   3
  -3   2 -20 3800.15 551.090   2
   3  -2 -21 2262.40 400.016   3
  -3   2 -21 2853.80 474.745   2
  -3   2 -22 5533.15 639.571   2
   3  -2 -22 6211.69 600.398   3
   3  -2 -23 993.550 298.998   3
   3  -2 -24 1551.38 319.759   3
   3  -2 -25 6660.21 652.496   3
   3  -2 -26 9820.98 763.294   3
   3  -2 -27 3868.13 501.009   3
   3  -2 -28 5090.55 713.327   2
   3  -2 -29 12575.0 1096.73   2
   3  -2 -30 14948.3 1203.70   2
   3   2  30 16303.7 804.779   5
  -3   2 -30 16668.5 675.283   6
  -3   2 -31 9232.07 546.115   7
  -3   2 -31 8332.75 515.099   6
   3  -2 -31 7650.52 853.499   2
   3   2  31 8207.28 586.592   5
  -3   2 -32 358.610 186.563   7
   3   2  32 24.8332 170.330   5
  -3   2 -32 375.780 177.481   6
   3  -2 -33 968.164 397.964   2
   3   2  33 738.383 229.383   5
  -3   2 -33 907.766 234.836   6
  -3   2 -33 915.907 240.578   7
  -3   2 -34 2319.76 314.916   6
  -3   2 -34 2900.18 331.076   7
   3   2  34 2862.45 365.892   5
  -3   2 -35 3253.37 362.017   6
  -3   2 -35 3558.00 361.375   7
   3   2  35 3524.61 424.842   5
   3   2  36 11637.7 674.943   5
  -3   2 -36 11113.0 565.827   7
  -3   2 -36 12010.2 585.455   6
   3   2  37 4898.03 452.667   5
  -3   2 -37 4086.76 360.075   6
  -3   2 -37 4979.70 390.147   7
   3   2  38 4969.54 439.216   5
  -3   2 -38 4901.01 376.694   7
  -3   2 -38 4178.79 357.630   6
   3   2  39 5801.91 470.563   5
  -3   2 -39 5561.56 367.904   7
  -3   2 -40 1325.68 208.269   7
   3   2  40 926.834 217.618   5
  -3   2 -40 918.836 195.042   6
   3   2  41 1630.06 262.552   5
   3   2  42 845.272 181.873   5
   3   2  43 3976.03 323.722   5
   3   2  44 188.236 109.446   5
   3   2  45 15.9216 83.7946   5
  -3   3  44 1237.09 162.021   5
  -3   3  43 209.775 121.632   5
  -3   3  42 593.666 159.543   5
  -3   3  41 1103.38 204.779   5
   3  -3  41 1116.19 169.822   5
  -3   3  40 2550.18 295.727   5
   3  -3  40 1956.12 225.785   5
   3  -3  39 3449.03 323.194   5
  -3   3  39 3126.08 331.031   5
   3  -3  38 3491.10 334.751   5
  -3   3  38 3829.52 384.000   5
  -3   3  37 3855.84 399.456   5
   3  -3  37 3595.28 348.996   5
   3  -3  36 5126.42 428.532   5
  -3   3  36 4081.05 409.324   5
   3  -3  35 4244.14 388.237   5
  -3   3  35 3865.99 415.905   5
  -3   3  34 10577.4 657.899   5
   3  -3  34 9616.23 579.019   5
   3  -3  33 15792.9 731.373   5
  -3  -3 -33 15553.9 1271.38   2
  -3   3  33 15628.2 813.084   5
  -3  -3 -32 11129.3 1081.17   2
  -3   3  32 10010.5 660.542   5
   3  -3  32 10635.7 618.061   5
  -3  -3 -31 2734.59 618.416   2
  -3   3  31 3078.18 392.667   5
   3  -3  31 3244.71 356.834   5
  -3   3  30 3561.53 448.569   5
  -3  -3 -30 2165.74 510.441   2
   3  -3  30 2812.42 344.970   5
  -3  -3 -29 13702.5 1190.55   2
  -3   3  29 15615.9 858.484   5
  -3  -3 -28 12008.1 1102.58   2
  -3   3  28 11663.2 733.830   5
  -3  -3 -27 5158.72 738.245   2
  -3  -3 -26 11894.4 1070.25   2
  -3  -3 -25 17712.3 1081.63   3
  -3  -3 -25 17131.9 1256.04   2
  -3  -3 -24 8895.09 761.708   3
  -3  -3 -24 8514.54 882.293   2
  -3  -3 -23 11290.0 856.841   3
  -3  -3 -23 9417.83 899.389   2
  -3  -3 -22 9852.07 911.869   2
  -3  -3 -22 9915.36 803.736   3
  -3  -3 -21 1212.13 353.865   2
  -3  -3 -21 1096.01 301.367   3
  -3  -3 -20 2299.27 410.484   2
  -3  -3 -20 2378.10 396.272   3
  -3  -3 -19 10823.4 772.306   3
  -3  -3 -19 10292.8 872.150   2
  -3  -3 -18 1402.52 288.128   3
  -3  -3 -18 1445.27 370.769   2
  -3  -3 -17 678.062 219.594   3
  -3  -3 -17 982.004 311.707   2
  -3  -3 -16 10157.2 812.390   2
  -3  -3 -16 8640.86 665.442   3
  -3  -3 -15 22440.5 1165.31   2
  -3  -3 -15 20686.3 981.860   3
  -3  -3 -14 7554.83 677.078   2
  -3  -3 -14 7822.27 595.385   3
  -3  -3 -13 12155.3 713.638   3
  -3  -3 -12 20157.5 878.593   3
  -3  -3 -11 23860.7 915.242   3
  -3  -3 -10 22453.2 844.114   3
  -3  -3  -9 15458.2 680.635   3
   3  -3   8 4919.91 415.273   3
  -3  -3  -8 5013.96 381.904   3
   3  -3   7 29557.1 985.165   3
  -3  -3  -7 30118.2 875.993   3
  -3  -3  -7 30900.6 1496.33   1
  -3  -3  -6 81157.7 1396.48   3
   3  -3   6 79712.8 1603.72   3
  -3  -3  -6 84650.1 2418.09   1
   3  -3   5 17070.5 743.276   3
  -3  -3  -5 17490.8 1084.42   1
  -3  -3  -5 17081.2 624.726   3
  -3  -3  -4 28524.9 1378.69   1
  -3   3   4 29148.9 1056.25   2
   3  -3   4 29229.8 963.767   3
  -3  -3  -4 27652.5 780.649   3
  -3  -3  -3 35749.2 861.092   3
   3  -3   3 37427.2 1085.72   3
   3  -3   3 36974.2 1714.61   1
  -3   3   3 37378.5 1166.72   2
  -3  -3  -3 38169.9 1588.65   1
  -3   3   2 6647.73 484.208   2
   3   3  -2 6271.76 645.168   1
   3  -3   2 6106.56 709.698   1
   3  -3   2 6488.65 450.127   3
  -3  -3  -2 7132.18 687.238   1
  -3  -3  -2 6626.98 368.859   3
   3  -3   1 22847.2 1326.21   1
  -3  -3  -1 22788.9 1191.82   1
   3  -3   1 22383.0 815.494   3
   3   3  -1 21796.2 1203.35   1
  -3   3   1 21497.7 844.673   2
  -3  -3  -1 21179.7 639.353   3
   3   3   0 18264.0 1138.45   1
   3  -3   0 18209.8 1187.43   1
   3  -3   0 17656.0 719.032   3
  -3  -3   0 17333.1 1045.60   1
  -3  -3   0 17319.3 564.373   3
  -3   3   0 17679.1 740.785   2
   3  -3  -1 21370.6 776.162   3
   3  -3  -1 22918.3 1316.17   1
   3   3   1 21528.1 1241.91   1
  -3  -3   1 21557.1 621.046   3
  -3  -3   1 22098.3 1168.94   1
  -3   3  -1 21224.5 811.959   2
   3  -3  -2 6379.94 432.312   3
   3  -3  -2 5864.13 671.301   1
  -3   3  -2 5510.36 421.450   2
   3   3   2 6456.19 679.260   1
  -3  -3   2 6699.88 642.102   1
  -3  -3   2 6505.46 347.640   3
  -3   3  -3 35872.1 1030.88   2
  -3  -3   3 34648.2 771.274   3
   3   3   3 36562.1 1648.23   1
  -3  -3   3 35855.9 1461.48   1
   3  -3  -3 39372.9 1697.79   1
   3  -3  -3 36536.5 1008.82   3
   3   3   4 28342.7 1464.89   1
   3  -3  -4 28278.9 1435.07   1
  -3   3  -4 27975.2 910.233   2
   3  -3  -4 27376.9 885.943   3
  -3  -3   4 28535.5 1299.95   1
  -3   3  -5 16602.1 708.801   2
   3   3   5 17153.0 1167.33   1
   3  -3  -5 17204.0 1118.84   1
  -3  -3   5 17150.3 1021.88   1
   3  -3  -5 16515.4 692.294   3
  -3   3  -6 79518.8 1520.91   2
  -3  -3   6 79410.2 2170.37   1
   3  -3  -6 79603.7 2414.57   1
   3   3   6 82138.5 2626.19   1
   3  -3  -6 81629.4 1532.89   3
  -3   3  -7 29820.9 952.541   2
   3  -3  -7 32352.7 1537.13   1
  -3  -3   7 31799.3 1342.50   1
   3   3   7 29309.6 1604.15   1
   3  -3  -7 30609.4 952.452   3
   3  -3  -8 5171.96 633.719   1
  -3  -3   8 4785.79 530.900   1
   3  -3  -8 4782.10 395.898   3
  -3   3  -8 4830.21 401.948   2
   3  -3  -9 14409.2 1047.09   1
  -3   3  -9 15852.7 707.614   2
   3  -3  -9 15737.5 704.130   3
  -3  -3   9 15381.5 935.401   1
  -3  -3  10 21620.3 1123.92   1
  -3   3 -10 22882.9 865.601   2
   3  -3 -10 22155.1 837.959   3
   3  -3 -10 23173.5 1325.13   1
  -3   3 -11 21775.6 887.192   2
   3  -3 -11 23173.6 879.672   3
  -3   3 -12 19662.9 864.800   2
   3  -3 -12 18896.7 805.466   3
   3  -3 -13 11661.7 650.034   3
   3  -3 -14 7112.89 524.233   3
   3  -3 -15 22027.9 921.675   3
   3  -3 -16 9449.70 633.349   3
   3  -3 -17 919.926 245.784   3
   3  -3 -18 1217.30 267.740   3
   3  -3 -19 10872.8 750.542   3
   3  -3 -20 1667.38 352.135   3
   3  -3 -21 963.791 258.743   3
   3  -3 -22 9486.05 785.407   3
   3  -3 -23 9944.21 797.127   3
   3  -3 -24 7893.60 729.613   3
   3  -3 -25 16798.9 1043.68   3
   3  -3 -26 12389.0 907.689   3
   3  -3 -27 6039.00 645.420   3
   3  -3 -28 10855.5 1060.78   2
   3   3  28 12695.3 757.938   5
   3  -3 -28 12333.1 920.186   3
  -3   3 -28 13526.0 626.698   6
   3  -3 -29 13469.9 969.247   3
   3   3  29 15240.6 822.971   5
   3  -3 -29 14629.3 1238.99   2
  -3   3 -29 14496.6 646.679   6
   3   3  30 2771.17 354.273   5
  -3   3 -30 2597.68 309.736   6
   3  -3 -30 2706.33 540.911   2
   3   3  31 2837.59 387.181   5
   3  -3 -31 1618.68 392.784   2
  -3   3 -31 2150.33 295.058   6
  -3   3 -32 10920.3 577.772   6
   3   3  32 10850.3 685.783   5
   3  -3 -32 10134.6 1038.59   2
   3   3  33 16223.3 826.525   5
  -3   3 -33 15402.2 672.613   6
  -3   3 -33 14758.4 665.492   7
  -3   3 -34 9659.39 532.913   6
   3   3  34 10398.9 657.977   5
  -3   3 -34 9595.57 537.491   7
  -3   3 -35 3986.39 362.784   7
   3   3  35 3358.79 372.071   5
  -3   3 -35 3086.47 324.486   6
   3   3  36 4750.44 444.501   5
  -3   3 -36 4544.93 371.096   7
  -3   3 -36 4586.85 368.058   6
  -3   3 -37 3276.36 321.614   6
  -3   3 -37 3293.35 307.470   7
   3   3  37 3646.84 385.039   5
  -3   3 -38 3608.03 324.564   7
  -3   3 -38 4003.96 343.784   6
   3   3  38 3978.45 386.346   5
  -3   3 -39 3569.56 298.586   6
   3   3  39 3255.43 347.825   5
  -3   3 -39 3867.83 306.433   7
  -3   3 -40 2128.32 238.549   6
   3   3  40 2117.31 270.662   5
  -3   3 -40 2219.62 230.023   7
  -3   3 -41 1350.65 191.588   7
   3   3  41 1233.85 201.677   5
  -3   3 -41 1163.69 185.978   6
   3   3  42 686.565 172.533   5
   3   3  43 202.306 117.323   5
   3   3  44 1062.03 146.388   5
  -3   4  42 2107.92 213.333   5
  -3   4  41 2379.50 249.568   5
  -3   4  40 7838.47 445.642   5
  -3   4  39 2501.93 274.416   5
  -3   4  38 2340.21 293.108   5
  -3   4  37 827.912 217.499   5
  -3   4  36 2912.92 344.609   5
  -3   4  35 4019.17 400.539   5
  -3   4  34 6210.86 504.202   5
  -3   4  33 714.626 227.113   5
  -3   4  32 2017.25 361.812   5
   3   4 -31 9812.53 539.848   6
  -3  -4 -31 8692.55 963.543   2
  -3  -4 -31 9650.25 649.632   9
  -3   4  31 9680.42 672.219   5
  -3  -4 -30 10680.3 701.170   9
  -3   4  30 10297.5 727.715   5
   3   4 -30 11454.7 581.788   6
  -3  -4 -30 10380.7 1041.40   2
  -3  -4 -29 3916.78 452.114   9
  -3  -4 -29 3637.51 600.150   2
  -3   4  29 4028.22 496.414   5
   3   4 -29 3668.87 373.537   6
  -3   4  28 7955.42 649.225   5
  -3  -4 -28 7114.04 878.936   2
  -3  -4 -28 7713.72 624.999   9
   3   4 -28 8914.93 584.565   6
  -3   4  27 15628.3 885.624   5
  -3  -4 -27 15410.3 867.956   9
  -3  -4 -27 14097.1 1212.43   2
  -3  -4 -27 16335.6 1096.84   3
   3   4 -27 18255.9 830.742   6
  -3   4  26 25632.1 1135.25   5
  -3  -4 -26 24960.5 1122.36   9
  -3  -4 -26 25160.0 1594.23   2
  -3  -4 -26 28173.8 1432.27   3
  -3  -4 -25 10682.5 885.446   3
  -3  -4 -25 10066.3 1007.61   2
  -3  -4 -24 10147.2 984.616   2
  -3  -4 -24 11332.5 906.784   3
  -3  -4 -23 4358.84 669.601   2
   3  -4  23 5622.40 886.623   3
  -3  -4 -23 5065.09 612.865   3
  -3  -4 -22 6639.73 677.205   3
  -3  -4 -22 7114.59 819.198   2
  -3  -4 -21 30465.8 1434.83   3
  -3  -4 -21 29661.3 1612.07   2
  -3  -4 -20 22122.0 1213.27   3
  -3  -4 -20 20902.1 1334.72   2
   3  -4  19 11071.9 979.975   3
  -3  -4 -19 12068.8 883.309   3
  -3  -4 -19 11244.3 967.586   2
   3  -4  18 13999.4 1052.67   3
  -3  -4 -18 14171.2 947.005   3
  -3  -4 -18 14036.6 1066.09   2
  -3  -4 -17 44533.8 1632.30   3
   3  -4  17 44417.9 1786.03   3
  -3  -4 -17 44760.7 1843.48   2
  -3  -4 -16 6635.17 714.038   2
   3  -4  16 7099.00 684.706   3
  -3  -4 -16 6089.74 597.267   3
  -3  -4 -15 4593.65 582.297   2
   3  -4  15 4894.03 558.495   3
  -3  -4 -15 5402.78 553.140   3
   3  -4  14 33637.0 1368.84   3
  -3  -4 -14 33395.6 1300.97   3
  -3  -4 -14 33241.0 1481.61   2
   3  -4  13 19885.6 1021.94   3
  -3  -4 -13 20749.9 1139.51   2
  -3  -4 -13 20054.6 984.924   3
   3  -4  12 6307.27 591.279   3
  -3  -4 -12 8386.28 613.465   3
   3  -4  11 8112.64 628.644   3
  -3  -4 -11 8789.84 613.799   3
  -3  -4 -10 7330.52 542.403   3
   3  -4  10 6689.74 590.594   3
  -3  -4  -9 40707.1 1224.25   3
   3  -4   9 38044.4 1311.79   3
   3  -4   8 27716.5 1101.01   3
  -3  -4  -8 29946.8 1027.59   3
  -3  -4  -7 2109.76 284.895   3
   3  -4   7 2033.55 318.862   3
   3  -4   6 8847.48 629.345   3
  -3  -4  -6 7793.88 517.975   3
   3  -4   5 27016.9 1078.86   3
  -3  -4  -5 27558.5 916.755   3
   3  -4   4 15148.7 794.876   3
  -3  -4  -4 14234.9 655.408   3
  -3  -4  -3 4864.64 386.662   3
   3  -4   3 4768.12 462.362   3
   3  -4   2 24129.0 989.296   3
  -3  -4  -2 22925.9 805.949   3
  -3   4   1 53423.2 1497.13   2
   3  -4   1 53561.7 1443.94   3
  -3  -4  -1 53877.5 1211.49   3
   3  -4   0 121294. 2146.58   3
  -3  -4   0 119737. 1785.71   3
  -3   4   0 121789. 2197.75   2
  -3  -4   1 52406.2 1177.03   3
   3  -4  -1 52622.0 1414.24   3
  -3   4  -1 52513.1 1428.03   2
  -3   4  -2 23645.4 940.245   2
  -3  -4   2 23257.3 779.568   3
   3  -4  -2 23024.7 940.865   3
  -3   4  -3 4804.94 431.639   2
  -3  -4   3 3981.66 318.106   3
   3  -4  -3 4486.90 433.035   3
  -3  -4   4 15078.1 620.435   3
   3  -4  -4 13735.3 725.892   3
  -3   4  -4 15455.1 746.135   2
   3  -4  -5 27987.9 1030.50   3
   3  -4  -6 8394.89 578.124   3
   3  -4  -7 2048.43 324.842   3
   3  -4  -8 30147.8 1093.16   3
   3  -4  -9 39592.1 1263.65   3
   3  -4 -10 7041.59 542.405   3
   3  -4 -11 7916.18 589.780   3
   3  -4 -12 6938.56 560.467   3
   3  -4 -13 19742.4 945.215   3
   3  -4 -14 32802.6 1220.80   3
   3  -4 -15 5294.69 522.668   3
   3  -4 -16 6469.96 578.164   3
   3  -4 -17 48345.3 1583.58   3
   3  -4 -18 14562.6 916.730   3
   3  -4 -19 12027.5 850.549   3
   3  -4 -20 22972.1 1213.95   3
   3  -4 -21 30391.3 1437.25   3
   3  -4 -22 5581.07 666.885   3
   3  -4 -23 4736.12 611.278   3
   3  -4 -24 11032.3 923.841   3
   3  -4 -25 10014.0 880.989   3
   3   4  26 25578.9 1097.98   5
   3  -4 -26 24364.8 1355.45   3
   3  -4 -27 17419.3 1164.54   3
   3   4  27 14872.2 842.261   5
  -3   4 -27 17377.5 771.786   6
   3  -4 -28 7388.18 759.922   3
   3  -4 -28 6368.97 842.308   2
   3   4  28 8192.34 633.507   5
  -3   4 -28 8085.64 531.581   6
   3  -4 -29 3215.83 518.766   3
   3  -4 -29 3937.73 707.001   2
   3   4  29 4943.13 478.616   5
  -3   4 -29 3458.26 364.647   6
   3   4  30 10717.6 720.176   5
   3  -4 -30 10917.9 900.386   3
   3  -4 -30 8923.74 986.001   2
  -3   4 -30 10844.6 576.628   6
   3   4  31 9397.22 657.474   5
  -3   4 -31 9425.90 545.462   6
   3  -4 -31 8715.85 976.711   2
   3   4  32 2035.50 330.653   5
  -3   4 -32 1878.94 282.394   6
  -3   4 -33 935.959 212.288   6
   3   4  33 1207.81 259.880   5
   3   4  34 6396.06 514.252   5
  -3   4 -34 6164.96 427.652   7
  -3   4 -34 5864.12 405.685   6
  -3   4 -35 4302.40 351.164   6
  -3   4 -35 4001.18 347.108   7
   3   4  35 4526.31 436.891   5
  -3   4 -36 2805.41 301.237   6
  -3   4 -36 2288.66 270.902   7
   3   4  36 2849.62 341.797   5
  -3   4 -37 615.097 177.678   7
  -3   4 -37 716.741 185.722   6
   3   4  37 485.450 199.013   5
   3   4  38 2775.56 319.651   5
  -3   4 -38 3055.68 273.052   6
  -3   4 -38 2977.46 274.600   7
   3   4  39 3031.05 310.255   5
  -3   4 -39 2497.62 257.691   7
  -3   4 -39 2174.36 231.481   6
   3   4  40 7958.54 443.714   5
  -3   4 -40 7262.87 367.333   6
  -3   4 -40 7277.19 356.217   7
  -3   4 -41 3192.41 234.901   7
  -3   4 -41 2432.47 209.263   6
   3   4  41 2552.85 253.205   5
  -3   4 -42 1640.88 155.504   6
   3   4  42 2255.32 213.265   5
  -3   5  40 145.655 98.7397   5
  -3   5  39 523.295 152.101   5
  -3   5  38 467.807 163.120   5
  -3   5  37 1580.97 252.050   5
  -3   5  36 2821.86 324.680   5
  -3   5  35 534.952 192.585   5
  -3   5  34 672.635 193.331   5
   3   5 -34 991.944 189.235   6
  -3   5  33 2353.56 330.201   5
   3   5 -33 1888.53 253.591   6
   3   5 -32 490.510 162.606   6
  -3   5  32 540.288 205.768   5
  -3   5  31 1097.18 272.837   5
   3   5 -31 1087.82 217.844   6
   3   5 -30 2279.70 333.842   6
  -3  -5 -30 2395.52 369.664   9
  -3   5  30 2358.39 378.198   5
   3   5 -29 680.300 249.696   6
  -3  -5 -29 970.708 263.174   9
  -3   5  29 659.842 247.575   5
   3   5 -28 642.681 219.877   6
  -3  -5 -28 627.645 378.232   2
  -3   5  28 759.549 258.338   5
  -3  -5 -28 1053.64 284.858   9
  -3  -5 -27 8120.43 641.608   9
   3   5 -27 9231.35 658.191   6
  -3  -5 -27 7353.36 870.661   2
  -3   5  27 8273.27 678.646   5
  -3  -5 -27 8354.42 809.624   3
  -3   5  26 2659.93 445.272   5
  -3  -5 -26 1883.09 431.703   2
  -3  -5 -26 3103.30 535.668   3
   3   5 -26 2448.65 385.004   6
  -3  -5 -26 2370.86 372.614   9
  -3   5  25 1166.52 294.085   5
   3   5 -25 891.441 294.899   6
  -3  -5 -25 2064.30 450.046   3
  -3  -5 -25 1320.94 295.798   9
  -3  -5 -25 1440.52 403.835   2
  -3   5  24-150.592 207.162   5
  -3  -5 -24 155.596 163.537   9
   3   5 -24 238.695 233.049   6
  -3  -5 -24 513.208 256.685   3
  -3   5  23 5814.49 588.698   5
   3   5 -23 5373.56 525.219   6
  -3  -5 -23 7141.30 746.272   3
  -3  -5 -23 6726.45 808.541   2
  -3  -5 -23 6127.85 554.088   9
  -3  -5 -22 1946.24 430.079   3
  -3  -5 -22 1155.41 323.289   2
  -3  -5 -21 9945.60 881.156   3
   3  -5  21 9700.53 1080.37   3
  -3  -5 -21 9658.75 965.644   2
   3  -5  20 6326.13 849.173   3
  -3  -5 -20 5898.23 757.910   2
  -3  -5 -20 6533.41 720.355   3
  -3  -5 -19 290.815 256.074   3
  -3  -5 -19 382.566 236.027   2
   3  -5  19 191.527 225.022   3
  -3  -5 -18 1687.50 397.855   3
   3  -5  18 1662.55 432.752   3
  -3  -5 -18 1176.75 335.682   2
  -3  -5 -17 1798.61 397.156   3
  -3  -5 -17 1795.29 392.965   2
  -3  -5 -16 3868.02 549.029   3
   3  -5  16 4166.97 640.230   3
  -3  -5 -16 3269.51 564.946   2
  -3  -5 -15 5617.02 608.148   3
  -3  -5 -15 5292.94 658.367   2
   3  -5  15 6138.85 725.921   3
  -3  -5 -14 6623.60 720.573   2
   3  -5  14 6615.66 710.602   3
  -3  -5 -14 6718.39 647.743   3
   3  -5  13 775.630 307.833   3
  -3  -5 -13 1168.49 285.379   3
  -3  -5 -13 712.663 287.886   2
  -3  -5 -12 1861.39 405.322   2
  -3  -5 -12 1569.52 322.499   3
   3  -5  12 1359.87 352.837   3
  -3  -5 -11 12484.1 798.319   3
  -3  -5 -11 13356.9 922.412   2
   3  -5  11 14152.2 934.019   3
  -3  -5 -10 17945.5 942.786   3
   3  -5  10 18310.6 1033.76   3
  -3  -5  -9 7464.87 596.532   3
   3  -5   9 7299.36 651.160   3
   3  -5   8 5177.48 553.959   3
  -3  -5  -8 4915.99 484.405   3
   3  -5   7 21981.2 1090.29   3
  -3  -5  -7 22672.6 987.735   3
  -3  -5  -6 22518.7 962.386   3
   3  -5   6 22640.9 1109.61   3
   3  -5   5 13312.2 863.374   3
  -3  -5  -5 11981.4 699.102   3
   3  -5   4 9630.13 725.701   3
  -3  -5  -4 9960.90 627.460   3
   3  -5   3 4541.13 516.116   3
  -3  -5  -3 3977.93 396.540   3
   3  -5   2 4358.96 477.579   3
  -3  -5  -2 4612.81 426.373   3
  -3  -5  -1 688.299 200.059   3
   3  -5   1 590.554 267.359   3
   3  -5   0 359.582 204.873   3
  -3  -5   0 257.989 144.363   3
   3  -5  -1 438.148 196.436   3
  -3  -5   1 638.990 166.723   3
   3  -5  -2 3909.54 459.966   3
  -3  -5   2 4726.00 416.453   3
   3  -5  -3 4325.65 469.619   3
   3  -5  -4 9290.44 682.075   3
   3  -5  -5 11851.9 766.178   3
   3  -5  -6 22250.1 1040.46   3
   3  -5  -7 23077.2 1070.70   3
   3  -5  -8 4921.53 516.577   3
   3  -5  -9 7442.99 625.790   3
   3  -5 -10 18548.8 977.919   3
   3  -5 -11 13391.1 845.623   3
   3  -5 -12 1944.77 350.362   3
   3  -5 -13 649.480 249.580   3
   3  -5 -14 7514.25 661.573   3
   3  -5 -15 5456.96 578.495   3
   3  -5 -16 3492.51 486.510   3
   3  -5 -17 2555.44 442.316   3
   3  -5 -18 1867.83 400.861   3
   3  -5 -19 54.1655 222.634   3
   3  -5 -20 6669.77 718.881   3
   3  -5 -21 10098.9 925.327   3
   3  -5 -22 1940.10 434.642   3
  -3   5 -23 6971.64 548.014   6
   3  -5 -23 6714.02 759.102   3
  -3   5 -24 557.667 277.291   6
   3  -5 -24 1002.59 364.300   3
   3   5  24 196.393 253.974   5
   3  -5 -25 812.058 283.203   3
   3   5  25 812.329 335.144   5
  -3   5 -25 1606.34 343.959   6
  -3   5 -26 2792.27 406.558   6
   3  -5 -26 2816.41 544.994   3
   3   5  26 2473.26 386.182   5
   3  -5 -27 9702.89 914.173   3
  -3   5 -27 9608.51 619.531   6
   3  -5 -27 7969.69 941.307   2
   3   5  27 8483.67 679.076   5
   3   5  28 860.055 255.167   5
   3  -5 -28 523.994 198.182   3
   3  -5 -28 1299.89 439.605   2
  -3   5 -28 881.662 247.194   6
   3   5  29 1074.01 308.494   5
  -3   5 -29 355.300 184.558   6
  -3   5 -30 1946.38 287.017   6
   3   5  30 2253.53 374.404   5
   3   5  31 629.981 229.628   5
  -3   5 -31 827.081 206.587   6
  -3   5 -32 323.367 151.829   6
   3   5  32 942.737 270.402   5
  -3   5 -33 2414.71 272.811   6
   3   5  33 2267.43 328.233   5
   3   5  34 995.956 226.165   5
  -3   5 -34 557.172 169.237   6
   3   5  35 587.760 194.586   5
  -3   5 -35 492.723 164.492   7
  -3   5 -35 979.018 208.265   6
  -3   5 -36 3119.22 273.319   7
  -3   5 -36 2709.09 277.416   6
   3   5  36 2842.89 305.462   5
  -3   5 -37 1549.34 211.082   6
  -3   5 -37 1489.16 216.740   7
   3   5  37 1899.57 248.077   5
  -3   5 -38 383.317 149.721   6
   3   5  38 404.095 157.269   5
  -3   5 -38 188.761 131.115   7
  -3   5 -39 653.206 174.741   6
  -3   5 -39 519.110 148.398   7
   3   5  39 528.326 145.032   5
  -3   5 -40 115.693 94.3061   7
   3   5  40 8.24642 99.0221   5
  -3   5 -40 339.866 119.344   6
  -3   6  38 6710.80 327.826   5
  -3   6  37 3015.73 252.924   5
  -3   6  36 5165.77 347.741   5
   3   6 -35 11076.5 385.407   6
   3   6 -35 11312.9 380.743   7
  -3   6  35 11664.1 541.488   5
  -3   6  34 5665.48 429.194   5
   3   6 -34 5824.16 317.285   6
   3   6 -33 1566.16 208.612   6
  -3   6  33 1714.90 264.727   5
   3   6 -32 3682.03 293.192   6
  -3   6  32 3873.76 405.341   5
  -3   6  31 5868.50 494.737   5
   3   6 -31 5354.80 375.179   6
   3   6 -30 2306.64 298.090   6
  -3   6  30 3104.55 393.545   5
   3   6 -29 595.158 205.941   6
  -3   6  29 306.970 194.272   5
   3   6 -28 3176.35 384.639   6
  -3   6  28 2150.94 360.003   5
  -3  -6 -27 2984.62 391.494   9
   3   6 -27 3067.46 403.725   6
  -3   6  27 3600.39 478.472   5
   3   6 -26 1833.00 345.301   6
  -3  -6 -26 1963.24 304.665   9
  -3   6  26 2337.26 401.507   5
  -3  -6 -25 4316.44 486.494   9
  -3   6  25 4703.12 536.034   5
   3   6 -25 5667.48 501.950   6
   3   6 -24 9690.27 635.871   6
  -3  -6 -24 10834.7 732.307   9
  -3  -6 -24 12377.5 1012.66   3
  -3   6  24 9823.11 748.919   5
  -3  -6 -24 9310.15 952.197   2
  -3   6  23 16380.0 963.602   5
  -3  -6 -23 18980.2 1237.20   3
  -3  -6 -23 17741.0 937.695   9
  -3  -6 -23 17226.2 1285.41   2
   3   6 -23 17918.5 855.120   6
  -3   6  22 12234.9 846.961   5
  -3  -6 -22 14099.2 1073.14   3
  -3  -6 -22 11170.6 1042.83   2
   3   6 -22 12217.0 706.667   6
  -3  -6 -22 12191.8 806.443   9
   3   6 -22 12328.0 742.944   4
  -3   6  21 31676.7 1317.40   5
   3   6 -21 33401.3 1154.77   4
  -3  -6 -21 32180.4 1293.09   9
  -3  -6 -21 34314.3 1652.45   3
   3   6 -21 32433.5 1088.64   6
  -3  -6 -21 31444.2 1709.44   2
  -3  -6 -20 16429.7 1232.46   2
   3   6 -20 19071.7 890.035   4
   3   6 -20 17510.5 815.518   6
  -3  -6 -20 17145.1 967.153   9
  -3   6  20 17119.5 965.408   5
   3   6 -19 16039.2 787.508   4
  -3  -6 -19 15605.9 920.565   9
   3   6 -19 14778.7 732.830   6
  -3   6  19 14834.2 848.404   5
  -3  -6 -19 15099.0 1123.07   3
  -3  -6 -18 10785.5 948.585   3
  -3   6  18 9344.62 668.608   5
  -3  -6 -18 10542.2 782.276   9
   3   6 -18 11078.3 635.219   4
   3   6 -18 10557.3 607.782   6
  -3  -6 -17 8697.29 827.957   3
  -3  -6 -16 5358.99 662.448   3
   3  -6  16 6236.84 810.418   3
  -3  -6 -15 5763.02 683.402   3
   3  -6  15 5817.48 717.717   3
  -3  -6 -14 27342.2 1408.42   3
   3  -6  14 30194.4 1588.98   3
  -3  -6 -13 29812.3 1431.32   3
   3  -6  13 30802.8 1570.79   3
   3  -6  12 4784.59 630.176   3
  -3  -6 -12 5946.10 642.377   3
  -3  -6 -11 11288.1 842.366   3
   3  -6  11 11471.6 920.572   3
  -3  -6 -10 27122.2 1274.25   3
   3  -6  10 26273.3 1366.29   3
  -3  -6  -9 12019.5 842.054   3
   3  -6   9 11824.4 914.454   3
   3  -6   8 7437.26 714.916   3
  -3  -6  -8 7532.08 653.568   3
   3  -6   7 8806.85 775.867   3
  -3  -6  -7 8053.21 667.666   3
  -3  -6  -6 9825.76 731.515   3
   3  -6   6 9136.98 785.255   3
   3  -6   5 34904.1 1491.68   3
  -3  -6  -5 34499.5 1316.29   3
   3  -6   4 30680.7 1394.56   3
  -3  -6  -4 28832.0 1188.79   3
  -3  -6  -3 26627.9 1142.98   3
   3  -6   3 24737.2 1259.44   3
   3  -6   2 35963.0 1513.33   3
  -3  -6  -2 32509.9 1240.40   3
   3  -6   1 22804.4 1200.93   3
  -3  -6  -1 17152.1 901.320   3
   3  -6   0 12026.8 863.945   3
   3  -6  -1 19465.0 1096.28   3
   3  -6  -2 31725.5 1388.20   3
   3  -6  -3 23763.4 1210.57   3
   3  -6  -4 28500.4 1317.89   3
   3  -6  -5 34752.9 1460.15   3
   3  -6  -6 9211.62 767.614   3
   3  -6  -7 8676.05 739.211   3
   3  -6  -8 8546.44 743.680   3
   3  -6  -9 10605.6 831.317   3
   3  -6 -10 25162.4 1274.85   3
   3  -6 -11 10414.2 837.256   3
   3  -6 -12 5189.33 593.960   3
   3  -6 -13 29406.1 1388.65   3
   3  -6 -14 27212.4 1354.97   3
   3  -6 -15 4669.73 569.530   3
   3  -6 -16 4667.60 603.119   3
   3  -6 -17 7752.97 762.742   3
  -3   6 -18 10352.3 696.859   4
  -3   6 -18 10525.1 639.101   6
   3  -6 -18 10964.5 922.323   3
   3  -6 -19 16240.9 1141.78   3
  -3   6 -19 13931.8 743.759   6
  -3   6 -20 17252.6 847.511   6
   3  -6 -20 20624.0 1310.60   3
  -3   6 -21 30994.8 1122.16   6
   3  -6 -21 32094.8 1684.81   3
   3  -6 -22 11951.6 1047.06   3
  -3   6 -22 13363.5 752.750   6
   3  -6 -23 19612.8 1305.24   3
  -3   6 -23 21141.4 958.618   6
   3  -6 -24 10961.7 992.881   3
  -3   6 -24 14117.1 789.537   6
  -3   6 -25 5613.92 515.527   6
  -3   6 -26 2371.75 342.444   6
   3   6  27 2577.47 371.801   5
  -3   6 -27 3399.40 371.243   6
   3   6  28 3128.95 408.146   5
  -3   6 -28 2933.92 339.299   6
   3   6  29 284.433 183.300   5
  -3   6 -29 401.639 161.701   6
   3   6  30 2700.41 348.710   5
  -3   6 -30 2703.58 296.460   6
  -3   6 -31 5710.29 385.951   6
   3   6  31 5632.76 434.240   5
   3   6  32 4007.86 360.682   5
  -3   6 -32 3110.14 291.608   6
   3   6  33 1327.11 212.425   5
  -3   6 -33 1454.89 207.845   6
   3   6  34 6163.20 392.436   5
  -3   6 -34 5294.89 330.837   6
   3   6  35 10594.7 464.986   5
  -3   6 -35 11939.5 450.399   7
  -3   6 -35 11992.2 456.722   6
   3   6  36 5210.12 299.925   5
  -3   6 -36 5553.58 296.252   6
  -3   6 -36 5603.21 301.671   7
   3   6  37 2923.33 212.739   5
  -3   6 -37 3296.03 226.346   6
  -3   6 -37 3115.79 217.045   7
  -3   6 -38 6648.03 272.767   7
  -3   6 -38 6860.92 278.942   6
  -3   7  34 996.389 161.584   5
   3   7 -34 878.096 108.045   7
   3   7 -34 959.705 123.333   6
  -3   7  33 1349.93 184.650   5
   3   7 -33 1152.63 140.245   6
  -3   7  32 241.830 144.794   5
   3   7 -32 250.295 113.547   6
  -3   7  31 255.710 143.546   5
   3   7 -31 258.796 148.239   6
   3   7 -30 2186.74 233.397   6
  -3   7  30 2237.21 294.488   5
   3   7 -29 4107.98 338.133   6
  -3   7  29 3456.65 355.433   5
  -3   7  28 4011.25 402.270   5
   3   7 -28 4512.48 375.672   6
  -3   7  27 456.110 182.120   5
   3   7 -27 310.314 194.465   6
   3   7 -26 54.4573 195.441   6
  -3   7  26 243.506 205.614   5
  -3   7  25 450.956 204.746   5
   3   7 -25 769.272 233.102   6
  -3   7  24 1925.02 363.273   5
   3   7 -24 2085.87 321.291   6
  -3   7  23 300.352 205.487   5
   3   7 -23 82.5646 190.548   6
   3   7 -22 339.155 236.771   6
  -3   7  22 889.044 318.814   5
  -3   7  21 4527.91 534.379   5
   3   7 -21 4654.28 467.504   4
   3   7 -21 4599.70 447.773   6
  -3   7  20 4933.97 522.847   5
   3   7 -20 6160.04 510.342   4
   3   7 -20 5814.22 482.846   6
  -3  -7 -19 1117.64 382.972   3
   3   7 -19 333.669 183.027   4
  -3   7  19 860.398 254.574   5
  -3  -7 -19 576.150 272.831   9
   3   7 -19 364.365 192.967   6
  -3   7  18 5302.89 520.167   5
   3   7 -18 5868.71 516.699   4
   3   7 -18 5749.17 466.657   6
  -3  -7 -18 5064.11 548.442   9
  -3  -7 -18 4903.87 635.995   3
   3   7 -17 737.964 228.118   6
  -3  -7 -17 26.9786 204.420   3
  -3   7  17 551.250 215.896   5
  -3  -7 -17 668.355 274.969   9
   3   7 -17 246.385 188.790   4
  -3  -7 -16 1109.09 307.024   9
  -3  -7 -16 1711.76 451.025   3
   3   7 -16 1365.33 267.469   4
   3   7 -16 1371.08 281.203   6
  -3   7  16 1057.65 232.188   5
  -3  -7 -15 1034.48 289.499   3
  -3   7  15 2051.16 324.873   5
  -3  -7 -15 1521.68 368.077   9
   3   7 -15 1212.78 240.237   6
   3   7 -15 1202.04 247.459   4
   3   7 -14 264.468 177.115   6
  -3   7  14 367.240 184.758   5
  -3  -7 -14 14.6806 248.211   3
   3   7 -14 494.490 179.866   4
  -3  -7 -14 296.066 212.014   9
  -3   7  13 3127.88 356.942   5
   3   7 -13 3269.25 365.597   4
  -3  -7 -13 3267.28 483.077   9
   3   7 -13 2987.79 334.546   6
  -3  -7 -13 3202.10 537.551   3
  -3   7  12 29269.9 1049.42   5
   3   7 -12 26310.3 933.082   4
   3   7 -12 25449.8 876.678   6
  -3  -7 -12 32025.6 1572.49   3
  -3  -7 -12 30270.2 1310.24   9
  -3  -7 -11 12683.5 978.210   3
  -3  -7 -11 11598.3 805.072   9
   3  -7  11 11906.6 1016.60   3
   3   7 -11 10078.2 603.846   4
   3   7 -11 10577.7 586.068   6
   3  -7  10 4909.95 653.514   3
  -3  -7 -10 4016.71 497.358   9
  -3  -7 -10 4427.70 589.766   3
   3  -7   9 8943.17 862.604   3
  -3  -7  -9 9616.06 820.914   3
   3  -7   8 6752.55 740.618   3
  -3  -7  -8 6133.47 658.727   3
   3  -7   7 1330.90 372.560   3
  -3  -7  -7 1280.42 292.076   3
  -3  -7  -6 2429.80 425.027   3
   3  -7   6 1616.82 422.840   3
   3  -7   5 5375.69 646.001   3
   3  -7   4 3387.70 523.405   3
   3  -7   3 4136.56 577.907   3
   3  -7   2 4630.00 597.047   3
   3  -7   1 2368.93 428.111   3
   3  -7   0 1745.99 406.961   3
   3  -7  -1 2477.97 468.826   3
   3  -7  -2 4884.42 611.980   3
   3  -7  -3 4061.20 577.298   3
   3  -7  -4 2609.27 484.067   3
   3  -7  -5 6074.20 682.430   3
   3  -7  -6 1811.48 437.122   3
   3  -7  -7 1350.82 364.736   3
   3  -7  -8 5684.40 679.233   3
  -3   7  -9 8844.05 560.686   4
   3  -7  -9 8380.57 810.257   3
  -3   7  -9 7910.00 526.679   6
  -3   7 -10 3973.95 406.773   6
  -3   7 -10 4346.06 394.812   4
   3  -7 -10 4535.22 588.701   3
  -3   7 -11 10936.7 602.842   6
  -3   7 -11 10633.9 629.436   4
   3  -7 -11 11617.7 933.522   3
  -3   7 -12 28874.2 1010.08   4
  -3   7 -12 26854.0 945.747   6
   3  -7 -12 30236.5 1501.39   3
  -3   7 -13 2780.59 369.344   6
  -3   7 -13 3741.53 398.342   4
   3  -7 -13 4179.14 596.469   3
  -3   7 -14 837.064 232.683   6
   3  -7 -14 830.831 315.637   3
  -3   7 -14 581.549 196.975   4
  -3   7 -15 1362.29 289.194   6
  -3   7 -15 1500.52 265.706   4
   3  -7 -15 1674.87 407.297   3
  -3   7 -16 995.805 269.948   4
  -3   7 -16 1180.83 267.724   6
   3  -7 -16 1492.06 429.478   3
   3  -7 -17 589.675 324.620   3
  -3   7 -17 742.203 254.228   4
  -3   7 -17 411.613 243.043   6
   3  -7 -18 6506.49 761.013   3
  -3   7 -18 5331.69 490.346   6
  -3   7 -19 263.350 216.732   6
   3  -7 -19 1218.81 342.951   3
  -3   7 -20 4883.17 474.332   6
  -3   7 -21 4446.02 470.514   6
  -3   7 -22 465.949 253.119   6
  -3   7 -23 404.119 265.720   6
  -3   7 -24 2506.56 353.718   6
  -3   7 -25 1022.66 261.586   6
  -3   7 -26 293.528 226.175   6
  -3   7 -27 304.700 160.493   6
  -3   7 -28 4037.38 338.269   6
  -3   7 -29 3572.33 303.893   6
  -3   7 -30 2366.58 244.217   6
  -3   7 -31 396.165 138.065   6
  -3   7 -32 212.957 119.825   6
  -3   7 -33 1288.91 166.193   7
  -3   7 -33 1138.26 156.920   6
  -3   7 -34 980.855 141.270   7
  -3   7 -34 704.966 118.733   6
   3   8 -30 557.709 112.870   6
   3   8 -29 3051.99 224.859   6
   3   8 -28 5093.34 298.450   6
   3   8 -27 4582.71 312.760   6
   3   8 -26 2558.93 272.114   6
  -3   8  25 2746.35 287.227   5
   3   8 -25 3684.78 363.382   6
   3   8 -24 5496.39 424.744   6
  -3   8  24 4078.38 376.776   5
  -3   8  23 3296.10 358.800   5
   3   8 -23 4170.58 404.042   6
  -3   8  22 3961.02 404.550   5
   3   8 -22 5993.93 467.620   6
   3   8 -21 12632.0 648.407   6
  -3   8  21 9113.20 640.293   5
  -3   8  20 8096.78 672.805   5
   3   8 -20 7937.08 526.142   6
   3   8 -19 7784.87 566.956   4
   3   8 -19 7449.30 517.767   6
  -3   8  19 9018.66 715.096   5
   3   8 -18 7556.04 523.924   6
   3   8 -18 7991.87 549.977   4
   3   8 -17 4896.53 449.852   4
   3   8 -17 4411.70 424.841   6
   3   8 -16 565.129 235.216   6
   3   8 -16 358.426 173.047   4
   3   8 -15 4623.16 431.028   4
   3   8 -15 5279.17 456.485   6
   3   8 -14 5470.82 459.812   4
   3   8 -14 5477.30 464.754   6
   3   8 -13 2980.70 373.414   6
   3   8 -13 3045.18 389.006   4
   3   8 -12 11643.2 671.511   4
   3   8 -12 11899.3 654.613   6
   3   8 -11 3653.78 420.512   4
   3   8 -11 4000.57 417.019   6
   3   8 -10 2197.06 292.700   6
   3   8 -10 2294.98 325.463   4
   3   8  -9 7189.71 523.574   4
   3   8  -9 6420.96 473.874   6
   3   8  -8 2667.94 419.303   6
   3   8  -8 2266.32 339.979   4
   3  -8   5 27127.7 1477.52   3
   3  -8   4 9134.30 877.381   3
   3  -8   3 10383.1 909.542   3
   3  -8   2 22868.2 1348.33   3
   3  -8   1 26186.3 1439.80   3
   3  -8   0 12408.3 1018.89   3
   3  -8  -1 22214.5 1302.69   3
   3  -8  -2 26668.5 1443.47   3
  -3   8  -3 12114.6 625.827   4
   3  -8  -3 10763.8 936.422   3
   3  -8  -4 5808.04 763.257   3
  -3   8  -4 6123.11 512.814   4
  -3   8  -5 27649.8 918.149   6
  -3   8  -5 26521.5 938.418   4
   3  -8  -5 25712.4 1397.33   3
  -3   8  -6 16512.9 747.786   4
   3  -8  -6 18181.8 1192.17   3
  -3   8  -6 14828.7 678.911   6
  -3   8  -7 7898.63 533.933   4
  -3   8  -7 7017.92 497.586   6
  -3   8  -8 3363.07 375.042   4
  -3   8  -8 2854.91 358.942   6
  -3   8  -9 6648.04 519.351   4
  -3   8  -9 7329.67 517.225   6
   3  -8  -9 7822.22 793.463   3
  -3   8 -10 2601.43 352.753   4
   3  -8 -10 2871.76 481.256   3
  -3   8 -10 2773.79 347.848   6
  -3   8 -11 3776.73 424.034   4
  -3   8 -11 3562.12 442.515   6
  -3   8 -12 11950.2 639.510   6
  -3   8 -12 12576.4 682.926   4
  -3   8 -13 3032.26 374.109   6
  -3   8 -13 2695.48 383.806   4
  -3   8 -14 5016.95 467.810   4
  -3   8 -14 5188.11 468.454   6
  -3   8 -15 4618.53 458.368   4
  -3   8 -15 4816.23 433.771   6
  -3   8 -16 437.561 223.673   6
  -3   8 -17 4270.14 420.431   6
  -3   8 -18 7805.36 547.004   6
  -3   8 -19 8188.70 564.957   6
  -3   8 -20 9188.45 585.796   6
  -3   8 -21 16932.5 757.282   6
  -3   8 -22 8599.98 544.052   6
  -3   8 -23 5013.57 404.265   6
  -3   8 -24 6003.70 412.787   6
  -3   8 -25 3713.37 322.208   6
  -3   8 -26 2420.66 256.591   6
  -3   8 -27 4344.90 299.672   6
  -3   8 -28 4635.42 289.490   6
  -3   8 -29 2852.53 218.762   6
  -3   8 -30 881.134 136.097   6
   3   9 -25 6641.41 308.729   6
   3   9 -24 4667.06 291.995   6
   3   9 -23 9911.49 441.956   6
   3   9 -22 1306.88 215.202   6
   3   9 -21 1125.67 238.006   6
   3   9 -20 3515.92 316.513   6
   3   9 -19 2997.30 317.966   6
   3   9 -18 2536.70 320.354   6
   3   9 -17 4208.07 397.254   4
   3   9 -17 4456.06 396.339   6
   3   9 -16 3082.50 361.504   4
   3   9 -16 2601.42 335.928   6
   3   9 -15 4392.48 395.529   6
   3   9 -15 5123.04 446.938   4
   3   9 -14 7953.89 534.426   4
   3   9 -14 7692.13 499.899   6
   3   9 -13 2348.05 332.734   6
   3   9 -13 2294.83 319.922   4
   3   9 -12 5527.99 462.698   4
   3   9 -12 5095.93 427.150   6
   3   9 -11 4753.54 435.888   4
   3   9 -11 5357.32 455.624   6
   3   9 -10 9133.48 581.787   4
   3   9 -10 8796.69 564.306   6
   3   9  -9 2398.64 348.550   6
   3   9  -9 2094.22 338.395   4
   3   9  -8 2831.67 356.239   4
   3   9  -8 2408.40 328.757   6
   3   9  -7 10107.4 582.834   6
   3   9  -7 10134.7 603.275   4
   3   9  -6 6086.91 464.506   4
   3   9  -6 8409.24 524.447   6
   3   9  -5 3601.87 415.225   4
   3   9  -5 4720.54 427.786   6
   3   9  -4 6255.81 444.409   6
   3   9  -4 6224.55 449.880   4
  -3   9  -3 10850.9 559.300   4
  -3   9  -3 10108.7 540.761   6
  -3   9  -4 8587.07 516.919   4
  -3   9  -4 7520.45 464.045   6
  -3   9  -5 4867.63 405.426   4
  -3   9  -5 4386.23 385.560   6
  -3   9  -6 8808.01 520.400   6
  -3   9  -6 7837.50 506.857   4
  -3   9  -7 10181.0 573.764   4
  -3   9  -7 10375.2 555.831   6
  -3   9  -8 3332.43 364.341   4
  -3   9  -8 2920.15 341.808   6
  -3   9  -9 2460.09 298.396   6
  -3   9  -9 2269.16 292.563   4
  -3   9 -10 8119.10 503.701   6
  -3   9 -10 8237.51 518.798   4
  -3   9 -11 4966.47 429.546   4
  -3   9 -11 5050.53 418.913   6
  -3   9 -12 5159.31 417.515   6
  -3   9 -13 1772.69 279.811   6
  -3   9 -14 5229.49 421.472   6
  -3   9 -15 4746.84 385.707   6
  -3   9 -16 3365.87 341.667   6
  -3   9 -17 4610.87 392.506   6
  -3   9 -18 3227.00 335.218   6
  -3   9 -19 4313.37 355.338   6
  -3   9 -20 3764.33 312.590   6
  -3   9 -21 1066.42 190.824   6
  -3   9 -22 1571.85 204.342   6
  -3   9 -23 8923.68 371.820   6
  -3   9 -24 4615.25 266.255   6
  -3   9 -25 6590.39 283.511   6
   3  10 -17 5242.70 318.099   6
   3  10 -16 3197.76 272.395   6
   3  10 -15 247.911 157.760   6
   3  10 -14 186.575 149.638   6
   3  10 -13 5742.69 364.411   6
   3  10 -12 1967.58 263.413   4
   3  10 -12 2527.84 275.645   6
   3  10 -11 3898.71 335.761   4
   3  10 -11 3986.50 318.933   6
   3  10 -10 4463.65 351.106   4
   3  10 -10 4730.19 350.467   6
   3  10  -9 6267.58 417.374   4
   3  10  -9 6624.24 401.775   6
   3  10  -8 5245.65 375.602   4
   3  10  -8 5084.66 369.419   6
   3  10  -7 7233.27 429.194   4
   3  10  -7 6762.36 407.925   6
   3  10  -6 7205.27 423.894   4
   3  10  -6 6848.17 407.807   6
   3  10  -5 2364.49 256.459   6
   3  10  -5 1962.00 236.533   4
   3  10  -4 958.833 185.493   6
   3  10  -4 536.852 154.156   4
   3  10  -3 743.354 181.029   6
   3  10  -3 797.439 171.708   4
   3  10  -2 439.849 151.085   6
   3  10  -2 721.405 170.499   4
   3  10  -1 387.861 155.684   6
   3  10  -1 327.296 138.289   4
   3  10   0 110.146 116.883   4
   3  10   0 476.239 163.650   6
   3  10   1 558.459 175.503   6
   3  10   1 186.282 125.350   4
   3  10   2 759.492 180.116   6
   3  10   2 544.865 161.594   4
   3  10   3 666.509 166.584   6
   3  10   3 877.429 185.373   4
   3  10   4 893.993 197.308   4
   3  10   4 819.297 187.975   6
   3  10   5 2444.55 292.322   4
   3  10   5 2139.09 282.108   6
   3  10   6 6547.61 427.100   4
   3  10   6 6045.85 395.552   6
  -3  10  -7 7416.04 395.116   6
   3  10   7 7631.37 438.041   6
   3  10   7 7866.19 459.319   4
   3  10   8 4706.12 364.497   6
  -3  10  -8 4993.50 350.893   6
   3  10   8 4604.99 355.835   4
   3  10   9 4839.79 329.298   6
   3  10   9 4974.90 341.373   4
   3  10  10 3023.31 256.179   4
   3  10  10 3599.82 280.909   6
   3  10  11 3046.29 244.609   4
   3  10  11 3391.89 267.981   6
  -3  10 -12 2872.79 263.420   6
  -3  10 -13 6577.46 351.460   6
  -3  10 -14 101.659 113.591   6
  -3  10 -15 304.179 122.655   6
  -3  10 -16 3758.36 225.939   6
  -3  10 -17 4834.97 237.751   6
   4   0   0 12439.7 660.077   1
   4   0  -1 495257. 3792.27   1
   4   0   1 492175. 4303.02   1
   4   0  -2 208832. 2308.80   1
  -4   0  -2 212171. 2679.32   1
  -4   0  -3 44234.5 1325.15   1
   4   0   3 43049.1 1429.56   1
   4   0  -3 40345.4 949.578   1
   4   0  -4 3722.13 284.225   1
  -4   0  -4 4297.37 446.599   1
   4   0  -5 32588.0 692.712   1
  -4   0  -5 35100.9 1345.93   1
  -4   0  -6 127117. 2693.96   1
  -4   0  -6 144419. 1782.28   2
   4   0  -6 132454. 880.056   1
  -4   0  -7 1401.75 349.885   1
  -4   0  -7 1214.74 181.606   2
  -4   0  -8 50287.2 1903.65   1
   4   0   8 54554.2 1912.81   1
  -4   0  -8 53384.5 1202.18   2
  -4   0  -9 72047.9 2388.52   1
   4   0   9 68081.0 2237.46   1
  -4   0  -9 65903.8 1422.26   2
  -4   0 -10 6664.44 488.465   2
  -4   0 -10 7737.01 810.907   1
   4   0  10 6895.82 787.415   1
  -4   0 -11 974.553 223.978   2
  -4   0 -11 1007.00 292.038   1
   4   0  11 1319.59 351.973   1
   4   0  12 58212.0 2121.98   1
  -4   0 -12 54427.2 2034.97   1
  -4   0 -13 182819. 2822.31   2
  -4   0 -13 189469. 3821.37   1
   4   0 -14 4789.68 334.930   3
  -4   0 -14 4712.27 626.759   1
   4   0  14 5076.22 656.279   1
  -4   0 -14 4983.81 530.685   2
   4   0 -15 4984.29 343.784   3
  -4   0 -15 5628.15 567.589   2
   4   0  15 5886.56 744.472   1
   4   0 -16 3606.68 314.366   3
  -4   0 -16 4785.95 531.153   2
   4   0 -17 112982. 1687.56   3
  -4   0 -17 114357. 2531.66   2
  -4   0 -18 10923.0 834.079   2
  -4   0 -19 12583.9 893.766   2
  -4   0 -20 1007.26 325.913   2
  -4   0 -21 103525. 2626.04   2
  -4   0 -22 112443. 2762.68   2
  -4   0 -23 35991.7 1599.06   2
  -4   0 -24 34923.6 1600.07   2
  -4   0 -25 48003.4 1906.68   2
   4   0 -25 44647.2 1748.71   2
   4   0 -26 2802.34 473.384   2
  -4   0 -26 4259.69 607.025   2
  -4   0 -27 99642.9 2824.63   2
  -4   0 -28 1006.93 353.267   2
  -4   0 -29 3111.73 534.063   2
  -4   0 -30 3192.56 561.026   2
  -4   0 -31 15114.3 687.707   6
  -4   0 -31 15120.9 1175.86   2
  -4   0 -31 14345.9 661.435   7
  -4   0 -31 15526.2 774.097   8
   4   0  31 15126.4 750.994   5
  -4   0 -32 2269.53 304.636   7
   4   0  32 2114.93 310.967   5
  -4   0 -32 2137.30 308.143   8
  -4   0  32 2338.94 328.154   5
  -4   0 -32 1381.53 425.038   2
  -4   0 -32 1899.39 302.527   6
  -4   0 -33 1274.40 235.553   6
  -4   0 -33 1573.02 275.462   7
   4   0  33 879.998 235.533   5
  -4   0 -33 1366.92 275.480   8
  -4   0 -33 1231.33 367.211   2
  -4   0  33 1106.47 223.957   5
  -4   0 -34 3721.24 363.353   7
   4   0  34 4202.44 426.410   5
  -4   0 -34 4422.49 434.815   8
  -4   0 -34 3765.16 377.143   6
  -4   0 -34 4061.58 658.209   2
  -4   0  34 4950.83 449.695   5
  -4   0  35 11438.2 660.846   5
  -4   0 -35 10647.2 589.120   7
  -4   0 -35 11620.1 668.407   8
   4   0  35 11666.8 691.121   5
  -4   0 -35 10015.0 584.981   6
  -4   0 -36 11140.3 595.966   7
  -4   0 -36 12495.9 677.820   8
  -4   0  36 11866.1 663.709   5
  -4   0 -36 12283.1 619.100   6
   4   0  36 11735.3 689.960   5
  -4   0 -37 596.655 180.360   8
  -4   0  37 931.974 203.608   5
   4   0  37 876.034 226.555   5
   4   0  38 5502.41 481.162   5
  -4   0  38 5664.37 449.124   5
  -4   0  39 36078.6 1036.87   5
   4   0  39 36781.5 1123.63   5
  -4   0  40 3174.23 314.485   5
   4   0  40 3963.21 387.093   5
  -4   0  41 4230.71 340.920   5
   4   0  41 4755.43 409.840   5
   4   0  42 780.706 193.367   5
   4   0  43 26369.3 790.459   5
   4   0  44 2415.38 245.345   5
   4   0  45 7826.56 372.202   5
   4  -1  45 2467.69 204.527   5
  -4   1  44-18.0536 94.3413   5
   4  -1  44 259.754 107.936   5
  -4   1  43 309.139 128.766   5
   4  -1  43 612.233 152.680   5
  -4   1  42 553.563 151.941   5
   4  -1  42 987.175 184.265   5
  -4   1  41 448.250 161.522   5
   4  -1  41 403.566 155.191   5
   4  -1  40-62.5655 148.597   5
  -4   1  40 34.8631 139.484   5
  -4   1  39 1689.85 270.781   5
   4  -1  39 1478.92 244.748   5
   4  -1  38 324.054 155.694   5
  -4   1  38 450.252 180.455   5
  -4   1  37 164.957 153.438   5
   4  -1  37 330.144 182.693   5
  -4   1  36 305.643 155.721   5
   4  -1  36 269.632 185.373   5
  -4   1  35 6750.96 530.834   5
   4  -1  35 7200.06 537.727   5
  -4  -1 -35 6829.45 543.211   8
  -4   1  34 5238.91 482.248   5
   4  -1  34 4635.91 430.924   5
  -4  -1 -34 4700.76 468.371   8
  -4  -1 -34 3692.05 623.831   2
  -4  -1 -33 1190.32 347.275   2
  -4  -1 -33 1433.10 281.554   8
  -4   1  33 1735.85 300.773   5
   4  -1  33 1804.15 292.172   5
  -4   1  32 4609.31 452.224   5
  -4  -1 -32 4437.03 438.552   8
   4  -1  32 4963.27 463.673   5
  -4  -1 -32 3768.17 614.289   2
  -4   1  31 7219.24 547.051   5
   4  -1  31 8183.22 562.599   5
  -4  -1 -31 8501.36 568.490   8
  -4  -1 -31 7782.85 877.974   2
  -4  -1 -31 7408.29 501.959   7
  -4  -1 -31 6516.74 494.278   6
  -4  -1 -30 2311.46 505.873   2
  -4  -1 -29 6320.60 779.457   2
  -4  -1 -28 4623.19 667.873   2
  -4  -1 -27 6021.80 733.923   2
  -4  -1 -26 4220.91 601.165   2
  -4  -1 -25 9916.19 895.257   2
  -4  -1 -24 907.996 297.234   2
  -4  -1 -23 3172.10 518.956   2
  -4  -1 -22 3321.69 515.356   2
  -4  -1 -21 446.755 230.922   2
  -4  -1 -20 444.557 240.246   2
  -4  -1 -19 11361.9 849.138   2
  -4  -1 -18 7721.97 689.861   2
  -4  -1 -17 898.685 258.941   2
  -4  -1 -16 15815.3 933.730   2
  -4  -1 -15 1559.85 265.676   3
  -4  -1 -15 1486.28 304.803   2
   4  -1  14 334.825 286.654   1
  -4  -1 -14 633.129 191.089   3
  -4  -1 -14 926.468 267.460   2
  -4  -1 -14 516.750 328.661   1
   4  -1  13 7255.67 829.444   1
  -4  -1 -13 6165.83 455.970   3
  -4  -1 -13 7314.11 590.408   2
  -4  -1 -13 7147.11 796.257   1
  -4  -1 -12 520.660 151.424   3
   4  -1  12 505.698 328.572   1
  -4  -1 -12 472.805 185.540   2
  -4  -1 -12 616.658 188.385   1
  -4  -1 -11 15215.2 1091.68   1
  -4  -1 -11 15904.9 675.331   3
   4  -1  11 16369.9 1148.80   1
  -4  -1 -11 18381.0 862.997   2
  -4  -1 -10 353.420 188.109   1
  -4  -1 -10 565.852 202.114   2
   4  -1  10 276.470 185.928   1
  -4  -1 -10 534.175 144.512   3
  -4  -1  -9 18747.0 1159.18   1
  -4  -1  -9 19972.8 828.099   2
  -4  -1  -9 18964.4 698.129   3
   4  -1   9 20016.1 1113.53   1
  -4  -1  -8 34962.5 920.861   3
   4  -1   8 35932.7 1408.22   1
  -4  -1  -8 35239.9 1054.47   2
  -4  -1  -8 33371.0 1507.96   1
   4  -1   7 12348.8 798.860   1
  -4  -1  -7 11512.7 575.239   2
  -4  -1  -7 10875.1 850.740   1
  -4  -1  -7 12093.2 533.053   3
  -4   1   7 11723.2 615.274   2
  -4  -1  -6 163857. 1838.31   3
  -4  -1  -6 168467. 2054.55   2
  -4   1   6 166469. 2182.09   2
   4   1  -5 272662. 1793.92   1
  -4  -1  -5 272078. 3981.90   1
  -4   1   5 278921. 2722.26   2
  -4  -1  -4 32390.8 1329.29   1
   4   1  -4 29694.6 672.970   1
   4   1  -3 175029. 1816.42   1
  -4  -1  -3 190334. 3080.20   1
   4   1  -2 4063.16 299.166   1
  -4  -1  -2 4941.21 497.815   1
   4   1  -1 92473.7 1464.38   1
  -4  -1  -1 106105. 2152.03   1
   4   1   0 133.401 98.0420   1
  -4  -1   0 365.552 190.154   1
  -4  -1   1 108368. 1907.09   1
   4   1   1 90899.9 1687.86   1
  -4  -1   2 4745.85 384.272   1
   4   1   2 4446.24 416.238   1
   4   1   3 183562. 2831.90   1
  -4  -1   3 186162. 2143.22   1
   4  -1  -4 30510.9 953.300   1
  -4  -1   4 32467.9 813.223   1
  -4  -1   5 280530. 2095.17   1
   4  -1  -5 266788. 2783.52   1
  -4   1  -6 149983. 1912.28   2
   4  -1  -6 152050. 2085.10   1
   4  -1  -7 10390.3 545.538   1
   4   1   7 10170.5 804.423   1
  -4   1  -7 10369.2 521.963   2
   4  -1  -8 32353.9 943.050   1
   4   1   8 30395.0 1400.14   1
  -4   1  -8 34624.7 962.379   2
   4  -1  -9 17403.6 546.088   3
  -4   1  -9 18093.0 750.931   2
   4   1   9 16819.7 1062.38   1
   4  -1  -9 17009.0 690.950   1
   4   1  10 310.350 185.819   1
   4  -1 -10 377.237 124.339   1
  -4   1 -10 492.478 194.539   2
   4  -1 -10 470.308 132.757   3
   4  -1 -11 15451.3 688.021   1
   4   1  11 16734.9 1118.81   1
   4  -1 -11 17052.7 585.760   3
  -4   1 -11 17168.2 791.161   2
   4   1  12 614.974 288.680   1
   4  -1 -12 392.322 118.630   3
  -4   1 -12 537.449 223.067   2
   4  -1 -12 350.676 122.624   1
   4  -1 -13 8076.89 451.909   3
   4  -1 -13 6662.85 522.898   1
  -4   1 -13 7084.42 578.398   2
   4   1  13 6498.44 756.328   1
  -4   1 -14 848.526 281.994   2
   4  -1 -14 621.606 157.806   3
   4  -1 -14 575.934 219.206   1
   4  -1 -15 1945.75 261.926   3
  -4   1 -15 1511.71 302.362   2
   4  -1 -16 16553.8 763.332   3
  -4   1 -16 13309.5 857.760   2
   4  -1 -17 641.239 218.973   3
  -4   1 -17 895.722 284.258   2
  -4   1 -18 7848.11 713.982   2
   4  -1 -18 8155.01 572.188   3
   4  -1 -19 10539.5 667.429   3
  -4   1 -19 12366.2 907.891   2
   4  -1 -20 540.089 191.031   3
  -4   1 -20 388.887 245.214   2
   4  -1 -21 469.227 185.333   3
  -4   1 -21 375.891 228.978   2
  -4   1 -22 3447.88 515.594   2
   4  -1 -22 4433.13 457.465   3
  -4   1 -23 2567.62 461.748   2
   4  -1 -23 3344.23 399.821   3
  -4   1 -24 800.483 314.498   2
  -4   1 -25 10413.4 890.406   2
  -4   1 -26 5243.28 651.824   2
   4  -1 -27 4597.10 613.272   2
  -4   1 -27 6065.13 706.164   2
   4  -1 -28 3866.77 602.850   2
  -4   1 -28 3626.40 556.268   2
   4  -1 -29 4963.89 666.105   2
  -4   1 -29 5694.40 704.660   2
   4  -1 -30 1591.71 410.541   2
  -4   1 -30 1787.24 397.835   2
   4   1  30 2220.51 301.998   5
  -4   1 -31 7261.80 514.694   7
   4  -1 -31 6538.99 763.575   2
  -4   1 -31 7801.41 540.769   8
   4   1  31 7733.75 553.713   5
  -4   1 -31 7549.55 523.014   6
   4   1  32 4560.40 443.562   5
  -4   1 -32 4655.60 421.716   8
   4  -1 -32 4824.69 655.741   2
  -4   1 -32 4340.09 406.582   6
  -4   1 -32 5007.83 415.862   7
  -4   1 -33 1749.77 273.775   7
   4   1  33 2025.08 340.518   5
  -4   1 -33 2073.45 281.865   8
  -4   1 -33 1429.44 242.956   6
  -4   1 -34 4368.13 415.360   6
  -4   1 -34 5492.75 449.278   8
  -4   1 -34 4794.45 402.000   7
   4   1  34 4727.67 460.223   5
   4   1  35 6478.14 533.575   5
  -4   1 -35 6786.17 487.169   8
  -4   1 -35 6996.79 483.422   7
  -4   1 -35 6295.52 465.322   6
   4   1  36 225.620 168.010   5
  -4   1 -36 242.430 177.910   6
  -4   1 -36 407.138 173.535   7
   4   1  37 540.478 214.036   5
  -4   1 -37 243.613 173.510   7
  -4   1 -37 161.024 153.684   6
  -4   1 -38 308.293 175.948   6
   4   1  38 519.727 207.943   5
  -4   1 -38 503.985 175.846   7
  -4   1 -39 1180.46 233.078   6
   4   1  39 1451.22 253.077   5
   4   1  40-4.66447 155.529   5
   4   1  41 359.471 157.950   5
   4   1  42 752.043 187.828   5
   4   1  43 645.950 174.271   5
   4   1  44 397.628 136.887   5
   4   1  45 2452.98 215.675   5
  -4   2  44 2604.32 219.136   5
   4  -2  44 2728.14 219.544   5
   4  -2  43 13564.8 507.920   5
  -4   2  43 13971.8 539.335   5
  -4   2  42 339.424 149.873   5
   4  -2  42 89.6107 103.381   5
  -4   2  41 3057.96 303.747   5
   4  -2  41 2794.38 286.854   5
  -4   2  40 2132.20 292.392   5
   4  -2  40 1557.63 240.051   5
   4  -2  39 15400.0 689.847   5
  -4   2  39 16174.2 740.375   5
  -4   2  38 155.865 179.249   5
   4  -2  38 115.450 175.322   5
   4  -2  37 2729.30 328.490   5
  -4   2  37 3295.62 386.430   5
  -4   2  36 1360.23 265.044   5
   4  -2  36 1792.47 269.281   5
  -4   2  35 17297.9 828.705   5
   4  -2  35 17271.5 799.842   5
   4  -2  34 4115.73 393.561   5
  -4  -2 -34 4096.89 641.764   2
  -4   2  34 4737.14 462.285   5
  -4   2  33 9734.79 645.830   5
  -4  -2 -33 8552.99 941.057   2
   4  -2  33 9918.22 620.104   5
  -4   2  32 1914.69 325.326   5
  -4  -2 -32 1293.93 303.401   2
   4  -2  32 1412.76 261.842   5
  -4  -2 -32 1519.01 293.233   8
  -4   2  31 13621.7 774.177   5
  -4  -2 -31 13553.7 741.201   8
  -4  -2 -31 13372.2 1153.38   2
   4  -2  31 13895.0 740.496   5
  -4   2  30 1875.37 348.115   5
   4  -2  30 1800.53 299.969   5
  -4  -2 -30 2032.95 490.020   2
  -4  -2 -30 1986.35 300.138   8
  -4  -2 -29 27732.8 1633.25   2
  -4  -2 -28 2128.12 475.935   2
  -4  -2 -27 17164.4 1261.21   2
  -4  -2 -26 722.464 329.082   2
  -4  -2 -25 7048.18 785.801   2
  -4  -2 -24 826.091 321.570   2
  -4  -2 -23 70467.6 2351.36   2
  -4  -2 -22 7104.81 750.331   2
  -4  -2 -21 12586.8 951.089   2
  -4  -2 -21 12453.8 790.804   3
  -4  -2 -20 793.671 280.682   2
  -4  -2 -20 584.879 223.919   3
  -4  -2 -19 12487.2 775.056   3
  -4  -2 -19 12724.7 932.725   2
  -4  -2 -18 1922.59 304.147   3
  -4  -2 -18 1983.70 390.267   2
  -4  -2 -17 13727.4 766.091   3
  -4  -2 -17 14357.1 937.477   2
  -4  -2 -16 6486.07 637.414   2
  -4  -2 -16 6658.44 528.814   3
  -4  -2 -15 3311.85 379.029   3
  -4  -2 -15 3212.58 439.729   2
  -4  -2 -14 8957.93 586.008   3
  -4  -2 -14 9490.58 710.943   2
  -4  -2 -13 155115. 2319.37   3
  -4  -2 -13 160960. 2816.99   2
  -4  -2 -12 35854.7 1107.80   3
   4  -2  12 38751.6 1923.54   1
  -4  -2 -12 39854.5 1356.95   2
   4  -2  11 7104.65 781.277   1
  -4  -2 -11 7985.65 848.671   1
  -4  -2 -11 7874.72 597.436   2
  -4  -2 -11 7051.67 486.755   3
  -4  -2 -10 15049.8 786.396   2
  -4  -2 -10 16000.0 1160.85   1
   4  -2  10 14457.8 1036.62   1
  -4  -2 -10 13463.9 643.870   3
  -4  -2  -9 120911. 2120.99   2
  -4  -2  -9 131323. 3157.78   1
  -4  -2  -8 23425.5 796.058   3
  -4  -2  -8 24359.0 926.983   2
  -4   2   7 402.983 207.430   2
  -4  -2  -7 356.551 157.695   1
  -4  -2  -7 303.689 151.817   2
  -4  -2  -7 117.378 103.684   3
  -4  -2  -6 4310.02 324.140   3
  -4  -2  -6 4641.37 378.781   2
  -4  -2  -6 4576.15 536.749   1
  -4   2   6 4354.51 422.658   2
  -4  -2  -5 104801. 2397.90   1
  -4  -2  -5 101784. 1442.36   3
  -4   2   5 101031. 1862.54   2
  -4  -2  -5 102239. 1614.82   2
  -4  -2  -4 8140.97 651.436   1
   4   2  -4 7164.03 509.145   1
  -4   2   4 8532.93 542.450   2
  -4  -2  -4 8868.78 403.224   3
   4  -2   3 59757.2 1186.35   3
   4   2  -3 56951.4 1464.43   1
  -4   2   3 59738.7 1374.02   2
  -4  -2  -3 58813.2 1661.44   1
  -4  -2  -2 9321.50 644.118   1
   4   2  -2 8625.05 592.692   1
  -4   2   2 9339.46 536.623   2
   4  -2   2 8580.02 455.359   3
  -4  -2  -1 11017.1 694.330   1
   4  -2   1 11832.1 528.837   3
   4   2  -1 11535.8 707.459   1
  -4   2   1 12255.6 607.975   2
  -4  -2   0 4790.23 448.443   1
   4  -2   0 4727.32 343.150   3
   4   2   0 5392.73 513.398   1
  -4   2   0 4923.66 396.791   2
   4   2   1 11633.1 735.819   1
  -4   2  -1 12021.7 590.334   2
   4  -2  -1 11101.0 504.617   3
  -4  -2   1 11311.0 663.840   1
   4  -2  -2 9578.74 722.795   1
   4   2   2 8787.87 662.042   1
   4  -2  -2 9267.85 460.374   3
  -4   2  -2 9846.98 528.816   2
  -4  -2   2 8849.70 584.938   1
  -4   2  -3 59872.7 1314.90   2
   4  -2  -3 58610.7 1751.61   1
   4  -2  -3 57968.0 1126.93   3
  -4  -2   3 57137.3 1435.37   1
  -4   2  -4 8069.42 487.871   2
   4  -2  -4 7996.19 642.129   1
   4   2   4 7529.83 645.864   1
   4  -2  -4 7752.41 418.327   3
  -4  -2   4 7813.58 523.368   1
   4  -2  -5 100018. 1479.67   3
   4  -2  -5 95851.0 2215.35   1
   4   2   5 98874.3 2414.16   1
  -4  -2   5 96858.0 1774.61   1
  -4   2  -5 103856. 1725.27   2
   4  -2  -6 3666.61 438.381   1
  -4   2  -6 4464.82 382.214   2
   4  -2  -6 4256.98 313.768   3
  -4  -2   6 3757.83 344.315   1
   4   2   6 3902.79 528.516   1
  -4  -2   7 239.019 105.411   1
   4   2   7 457.273 268.076   1
   4  -2  -7 153.208 137.255   1
   4  -2  -7 249.674 114.424   3
  -4   2  -7 27.6664 118.764   2
   4  -2  -8 22949.1 1082.73   1
   4  -2  -8 22655.6 724.657   3
  -4  -2   8 23104.0 793.300   1
   4   2   8 25957.2 1472.33   1
  -4   2  -8 23620.4 854.244   2
  -4  -2   9 115943. 1718.33   1
   4  -2  -9 114604. 2396.83   1
   4   2   9 120346. 3344.31   1
  -4   2  -9 113698. 1934.80   2
   4  -2  -9 113839. 1628.62   3
   4   2  10 14950.3 1221.32   1
   4  -2 -10 12893.1 809.030   1
  -4   2 -10 14089.7 729.082   2
  -4  -2  10 13362.0 564.682   1
   4  -2 -10 14213.0 589.966   3
  -4  -2  11 6493.60 378.767   1
   4   2  11 5514.63 751.548   1
   4  -2 -11 7135.27 606.479   1
   4  -2 -11 6511.56 411.789   3
  -4   2 -11 7483.36 548.411   2
   4  -2 -12 37079.7 988.482   3
   4  -2 -12 36863.3 1373.87   1
  -4   2 -12 37633.4 1243.23   2
  -4   2 -13 159329. 2611.33   2
   4  -2 -13 155596. 2059.40   3
   4  -2 -14 9635.32 713.281   1
  -4   2 -14 10278.6 709.025   2
   4  -2 -14 8782.09 522.596   3
  -4   2 -15 3599.55 463.699   2
   4  -2 -15 3545.47 344.298   3
   4  -2 -16 6311.56 482.248   3
  -4   2 -16 6219.23 586.589   2
   4  -2 -17 14985.4 766.819   3
  -4   2 -17 12935.2 909.601   2
  -4   2 -18 2555.20 442.986   2
   4  -2 -18 2446.32 340.816   3
  -4   2 -19 12518.0 941.307   2
   4  -2 -19 13350.5 803.505   3
  -4   2 -20 201.203 192.603   2
   4  -2 -20 269.951 199.910   3
  -4   2 -21 12088.1 974.442   2
   4  -2 -21 12998.7 824.497   3
  -4   2 -22 6507.24 730.796   2
   4  -2 -22 6941.19 618.170   3
   4  -2 -23 68247.2 1901.04   3
  -4   2 -23 69492.2 2308.96   2
  -4   2 -24 36.6180 168.120   2
   4  -2 -24 361.170 196.886   3
   4  -2 -25 8171.79 682.269   3
   4  -2 -26 525.655 204.156   3
   4  -2 -27 19506.9 1075.42   3
   4  -2 -29 24311.6 1527.25   2
   4  -2 -30 941.889 334.051   2
   4   2  30 1917.04 285.607   5
  -4   2 -30 1743.08 289.886   7
  -4   2 -30 1914.90 317.457   6
  -4   2 -31 12925.2 634.212   6
   4   2  31 14680.9 770.388   5
  -4   2 -31 13295.6 659.493   7
   4  -2 -32 1318.74 362.696   2
   4   2  32 1389.37 276.951   5
  -4   2 -32 1505.70 257.067   7
  -4   2 -32 1471.94 263.900   6
   4   2  33 9021.32 617.098   5
  -4   2 -33 9312.12 554.258   7
   4  -2 -33 7793.93 892.574   2
  -4   2 -33 9096.21 542.085   6
   4   2  34 5083.24 470.066   5
  -4   2 -34 4032.87 376.862   6
   4  -2 -34 3878.61 616.046   2
  -4   2 -34 4533.87 396.690   7
  -4   2 -35 17600.5 725.387   6
  -4   2 -35 15615.0 713.685   7
   4   2  35 17721.1 846.117   5
  -4   2 -36 1643.18 270.802   7
   4   2  36 1540.29 266.781   5
  -4   2 -36 1556.29 267.675   6
   4   2  37 2599.70 349.525   5
  -4   2 -37 2440.60 294.190   6
  -4   2 -37 2616.33 301.988   7
   4   2  38 299.619 181.592   5
  -4   2 -38 416.314 185.580   6
  -4   2 -38 261.138 172.731   7
  -4   2 -39 13255.3 560.957   7
  -4   2 -39 14019.7 593.013   6
   4   2  40 1153.81 223.941   5
  -4   2 -40 1835.01 241.487   7
  -4   2 -40 1809.01 248.810   6
   4   2  41 2498.45 298.392   5
   4   2  42 274.814 135.286   5
   4   2  43 13782.3 557.119   5
   4   2  44 3088.98 258.811   5
  -4   3  43 622.630 142.994   5
  -4   3  42 883.237 167.509   5
   4  -3  42 619.068 133.169   5
   4  -3  41 8258.04 409.103   5
  -4   3  41 9148.35 489.148   5
   4  -3  40 229.050 109.853   5
  -4   3  40-3.65679 124.442   5
   4  -3  39 1589.09 227.643   5
  -4   3  39 1439.02 254.924   5
  -4   3  38 593.216 149.050   5
   4  -3  38 538.474 185.453   5
  -4   3  37 5781.35 472.589   5
   4  -3  37 6022.07 427.020   5
   4  -3  36 3907.44 373.741   5
  -4   3  36 3683.92 395.191   5
  -4   3  35 1766.11 294.822   5
   4  -3  35 2145.07 287.226   5
  -4   3  34 968.540 261.766   5
   4  -3  34 798.120 200.315   5
  -4   3  33 5743.50 516.146   5
   4  -3  33 5519.08 446.603   5
  -4  -3 -32 3465.41 627.762   2
  -4   3  32 2738.36 367.964   5
   4  -3  32 3059.34 356.835   5
  -4   3  31 10511.0 702.125   5
  -4  -3 -31 12859.9 1169.91   2
   4  -3  31 11457.8 643.603   5
  -4   3  30 8614.96 635.931   5
  -4  -3 -30 8035.54 928.300   2
  -4   3  29 31640.8 1191.92   5
  -4  -3 -29 32089.5 1814.01   2
  -4   3  28 1625.83 339.999   5
  -4  -3 -28 1529.87 395.280   2
  -4  -3 -27 36955.2 1901.87   2
  -4  -3 -26 1998.81 479.865   2
  -4  -3 -25 16625.2 1246.09   2
  -4  -3 -24 6763.96 670.242   3
  -4  -3 -24 7072.94 802.569   2
  -4  -3 -23 7051.62 675.362   3
  -4  -3 -23 6487.36 758.610   2
  -4  -3 -22 3113.24 443.223   3
  -4  -3 -22 1888.61 404.164   2
  -4  -3 -21 6322.37 636.796   3
  -4  -3 -21 5956.09 707.066   2
  -4  -3 -20 7338.16 652.569   3
  -4  -3 -20 6617.90 728.828   2
  -4  -3 -19 4401.02 484.361   3
  -4  -3 -19 3527.04 527.089   2
  -4  -3 -18 515.012 223.532   3
  -4  -3 -18 930.606 326.648   2
  -4  -3 -17 12416.5 807.329   3
  -4  -3 -17 14034.1 976.759   2
  -4  -3 -16 2092.21 343.986   3
  -4  -3 -16 1907.97 356.667   2
  -4  -3 -15 42383.2 1608.07   2
  -4  -3 -15 39952.0 1359.01   3
  -4  -3 -14 2957.75 385.623   3
  -4  -3 -14 3078.77 444.003   2
  -4  -3 -13 653.823 187.655   3
  -4  -3 -13 502.487 186.995   2
  -4  -3 -12 2711.16 360.258   3
  -4  -3 -12 2897.03 416.923   2
  -4  -3 -11 155739. 2761.76   2
  -4  -3 -11 158942. 2454.34   3
  -4  -3 -10 1793.02 275.530   3
  -4  -3 -10 2051.48 312.814   2
  -4  -3  -9 7713.54 506.957   3
  -4  -3  -9 7263.18 555.331   2
  -4  -3  -8 15033.5 668.374   3
  -4  -3  -8 13692.0 749.281   2
  -4  -3  -7 38513.0 1019.57   3
   4  -3   7 37872.8 1139.91   3
  -4  -3  -7 37897.2 1168.11   2
  -4  -3  -6 1507.50 353.681   1
  -4  -3  -6 1414.09 195.801   3
   4  -3   6 958.122 225.053   3
  -4  -3  -6 1428.06 237.867   2
  -4  -3  -5 45029.0 1032.26   3
  -4  -3  -5 47372.4 1808.85   1
  -4  -3  -5 47029.9 1174.09   2
   4  -3   5 46761.2 1258.74   3
  -4   3   5 47590.9 1446.87   2
  -4  -3  -4 541.695 201.562   1
  -4  -3  -4 893.400 188.594   2
  -4   3   4 743.280 225.696   2
   4  -3   4 494.642 175.336   3
  -4  -3  -4 801.315 150.770   3
  -4  -3  -3 8101.34 731.452   1
   4   3  -3 7237.45 668.520   1
  -4  -3  -3 7624.58 423.251   2
   4  -3   3 7404.00 511.553   3
  -4  -3  -3 7233.61 387.989   3
  -4   3   3 7139.88 539.727   2
  -4  -3  -2 34.9931 141.218   1
  -4   3   2 389.073 160.276   2
   4   3  -2 598.894 260.113   1
   4  -3   2 284.596 272.401   1
  -4  -3  -2 276.860 88.9523   3
   4  -3   2 494.491 190.018   3
  -4  -3  -1 5733.51 602.737   1
   4  -3   1 5304.57 677.057   1
  -4   3   1 5442.61 457.023   2
   4   3  -1 5408.35 612.371   1
   4  -3   1 5240.26 425.865   3
  -4  -3  -1 5645.67 327.882   3
  -4   3   0 432.964 128.465   2
   4  -3   0 911.151 302.526   1
  -4  -3   0 469.505 110.549   3
   4  -3   0 408.180 149.259   3
  -4  -3   0 337.935 175.939   1
   4   3   0 345.837 206.161   1
   4   3   1 5592.08 652.557   1
   4  -3  -1 5785.71 699.257   1
  -4   3  -1 5601.67 454.985   2
   4  -3  -1 5105.14 402.519   3
  -4  -3   1 5409.94 302.692   3
  -4  -3   1 4693.09 541.532   1
   4  -3  -2 513.134 183.724   3
   4  -3  -2 68.1943 180.741   1
   4   3   2 229.762 190.136   1
  -4  -3   2 572.078 206.209   1
  -4   3  -2 443.937 198.782   2
   4  -3  -3 7086.29 733.239   1
  -4   3  -3 7263.75 506.560   2
   4   3   3 7662.52 778.167   1
   4  -3  -3 7245.27 477.862   3
  -4  -3   3 7799.67 685.820   1
   4   3   4 371.928 161.402   1
  -4  -3   4 457.680 170.215   1
   4  -3  -4 516.206 223.722   1
  -4   3  -4 613.287 209.273   2
   4  -3  -4 480.239 150.820   3
   4   3   5 45459.2 1939.83   1
  -4   3  -5 46312.4 1263.31   2
   4  -3  -5 48927.5 1928.08   1
   4  -3  -5 46269.5 1181.22   3
  -4  -3   5 45756.4 1596.52   1
   4  -3  -6 1294.41 337.113   1
   4   3   6 1221.32 354.068   1
   4  -3  -6 1296.85 219.689   3
  -4   3  -6 1310.70 239.322   2
  -4  -3   6 1329.60 292.271   1
  -4   3  -7 36804.1 1143.93   2
  -4  -3   7 40009.5 1459.32   1
   4  -3  -7 38815.9 1714.84   1
   4  -3  -7 38103.6 1089.50   3
  -4   3  -8 14912.5 742.085   2
   4  -3  -8 14103.5 672.976   3
   4  -3  -8 14457.2 1057.98   1
  -4  -3   8 13935.3 858.436   1
  -4   3  -9 7332.56 532.159   2
   4  -3  -9 7128.38 498.110   3
  -4  -3   9 7860.23 639.977   1
   4  -3  -9 7936.05 786.212   1
   4  -3 -10 1670.02 258.660   3
  -4   3 -10 1669.19 283.842   2
   4  -3 -10 1190.87 287.668   1
  -4   3 -11 160254. 2526.54   2
   4  -3 -11 157431. 2307.47   3
  -4   3 -12 2628.18 352.991   2
   4  -3 -12 2623.36 321.484   3
   4  -3 -13 450.298 183.832   3
  -4   3 -13 449.675 143.584   2
  -4   3 -14 2788.11 415.572   2
   4  -3 -14 2559.76 322.072   3
  -4   3 -15 42656.6 1510.11   2
   4  -3 -15 41626.8 1264.16   3
   4  -3 -16 1555.68 281.649   3
   4  -3 -17 13492.8 775.191   3
   4  -3 -18 596.814 215.005   3
   4  -3 -19 4838.17 530.744   3
   4  -3 -20 4677.86 508.981   3
   4  -3 -21 6504.12 625.154   3
   4  -3 -22 2122.07 378.474   3
   4  -3 -23 6036.62 629.132   3
   4  -3 -24 5853.40 630.715   3
   4  -3 -25 16225.3 1016.02   3
   4  -3 -26 2039.12 422.927   3
   4  -3 -27 39398.2 1598.24   3
  -4   3 -28 2132.91 304.750   6
   4  -3 -28 1766.38 380.738   3
   4   3  28 2106.14 360.726   5
   4  -3 -29 32609.7 1460.92   3
   4   3  29 34676.7 1205.15   5
  -4   3 -29 34987.7 1007.03   6
   4   3  30 8637.99 616.750   5
   4  -3 -30 7074.28 875.002   2
  -4   3 -30 8091.90 519.547   6
   4   3  31 12448.0 740.135   5
   4  -3 -31 11002.0 1076.17   2
  -4   3 -31 11191.0 580.931   6
   4   3  32 2846.70 387.374   5
  -4   3 -32 3183.01 334.759   6
   4  -3 -32 2516.22 534.293   2
   4   3  33 5630.27 498.086   5
  -4   3 -33 5232.23 415.450   7
  -4   3 -33 5975.61 445.325   6
  -4   3 -34 1039.24 229.175   7
   4   3  34 868.094 234.184   5
  -4   3 -34 1032.74 229.494   6
   4   3  35 1291.63 254.265   5
  -4   3 -35 1731.03 256.529   7
  -4   3 -35 1438.65 252.520   6
   4   3  36 3516.51 385.250   5
  -4   3 -36 4078.98 353.699   7
  -4   3 -36 3232.01 329.738   6
   4   3  37 6008.34 479.825   5
  -4   3 -37 5507.18 392.798   7
  -4   3 -37 5091.78 373.509   6
   4   3  38 1018.93 241.297   5
  -4   3 -38 816.930 194.689   7
  -4   3 -38 772.679 193.779   6
   4   3  39 1644.57 269.399   5
  -4   3 -39 1620.54 225.674   7
  -4   3 -39 1434.28 225.607   6
   4   3  40 233.094 141.914   5
  -4   3 -40 70.0047 118.585   7
  -4   3 -40 160.724 128.781   6
  -4   3 -41 8088.40 384.378   7
  -4   3 -41 6889.14 364.720   6
   4   3  42 549.829 171.583   5
   4   3  43 360.500 119.189   5
  -4   4  42-79.4390 106.246   5
  -4   4  41 179.622 101.235   5
  -4   4  40 96.7126 120.629   5
  -4   4  39 1694.14 240.523   5
  -4   4  38 2400.46 294.277   5
  -4   4  37 938.233 224.408   5
   4  -4  37 1138.79 187.758   5
   4  -4  36 1158.53 209.743   5
  -4   4  36 1291.98 263.686   5
  -4   4  35 15246.2 753.277   5
   4  -4  35 16215.5 676.252   5
  -4   4  34 346.685 197.877   5
   4  -4  34-108.494 149.434   5
   4  -4  33 221.517 120.602   5
  -4   4  33 256.105 200.414   5
  -4   4  32 1913.40 355.289   5
  -4  -4 -32 1762.67 321.588   9
   4  -4  32 1446.25 245.222   5
  -4   4  31 32599.8 1235.74   5
  -4  -4 -31 33341.4 1211.60   9
   4  -4  31 34460.9 1064.73   5
  -4   4  30 4376.05 474.136   5
  -4  -4 -30 4240.43 460.551   9
  -4  -4 -30 4344.17 671.869   2
  -4   4  29 5557.36 551.048   5
  -4  -4 -29 4892.24 513.705   9
  -4  -4 -29 4061.95 664.459   2
  -4   4  28 3599.49 437.169   5
  -4  -4 -28 3415.71 418.150   9
  -4  -4 -28 3339.17 570.202   2
  -4   4  27 5459.17 555.191   5
  -4  -4 -27 3863.53 462.999   9
  -4  -4 -27 3924.85 651.218   2
  -4  -4 -26 6367.56 569.705   9
  -4  -4 -26 6892.45 864.925   2
  -4   4  26 7366.71 633.410   5
  -4  -4 -25 12370.6 964.719   3
  -4  -4 -25 11310.1 1061.34   2
  -4  -4 -24 172.781 233.009   3
  -4  -4 -24 203.424 268.645   2
  -4  -4 -23 9563.41 948.945   2
  -4  -4 -23 10887.5 876.613   3
  -4  -4 -22 1957.43 387.426   3
  -4  -4 -22 2140.56 478.130   2
  -4  -4 -21 4102.51 536.602   3
  -4  -4 -21 3945.40 604.401   2
  -4  -4 -20 5146.45 589.838   3
  -4  -4 -20 4442.42 613.615   2
  -4  -4 -19 10952.4 824.678   3
  -4  -4 -19 11033.9 957.368   2
   4  -4  18 1661.81 434.790   3
  -4  -4 -18 1586.85 397.696   2
  -4  -4 -18 1584.66 347.990   3
  -4  -4 -17 3798.65 487.302   3
   4  -4  17 4116.87 578.396   3
  -4  -4 -17 3906.96 564.363   2
  -4  -4 -16 869.558 267.772   3
   4  -4  16 313.106 198.062   3
  -4  -4 -16 401.928 207.604   2
  -4  -4 -15 43263.4 1710.17   2
  -4  -4 -15 41572.5 1527.05   3
   4  -4  15 42806.3 1664.66   3
   4  -4  14 2535.16 432.219   3
  -4  -4 -14 2404.37 415.913   2
  -4  -4 -14 2671.58 405.748   3
  -4  -4 -13 39874.4 1425.28   3
  -4  -4 -13 38995.2 1546.94   2
   4  -4  13 37400.7 1453.81   3
  -4  -4 -12 10333.3 704.605   3
   4  -4  12 9172.69 705.760   3
  -4  -4 -12 8932.58 729.593   2
   4  -4  11 438.685 204.605   3
  -4  -4 -11 378.989 219.863   2
  -4  -4 -11 552.878 203.156   3
  -4  -4 -10 14909.7 794.427   3
  -4  -4 -10 14194.0 858.805   2
   4  -4  10 13143.4 824.579   3
  -4  -4  -9 26061.1 1007.36   3
  -4  -4  -9 24454.2 1084.78   2
   4  -4   9 25088.1 1095.19   3
  -4  -4  -8 3197.89 378.901   2
   4  -4   8 3966.58 449.734   3
  -4  -4  -8 3836.56 381.562   3
   4  -4   7 31681.4 1204.54   3
  -4  -4  -7 30062.5 1111.78   2
  -4  -4  -7 31465.0 1034.18   3
   4  -4   6 8499.74 636.254   3
  -4  -4  -6 7637.67 548.830   2
  -4  -4  -6 7128.48 489.322   3
   4  -4   5 24732.9 1059.96   3
  -4  -4  -5 25226.7 884.926   3
  -4  -4  -4 425.642 140.218   3
   4  -4   4 339.315 189.407   3
  -4  -4  -3 1492.92 231.071   3
  -4   4   3 1023.06 239.812   2
   4  -4   3 1191.38 251.721   3
  -4  -4  -2 1121.27 189.843   3
   4  -4   2 767.436 231.876   3
  -4   4   2 974.633 201.681   2
   4  -4   1 2894.83 377.922   3
  -4   4   1 2175.89 342.971   2
  -4  -4  -1 2653.93 274.018   3
   4  -4   0 46791.4 1390.82   3
  -4   4   0 45448.4 1421.61   2
  -4  -4   0 45722.4 1080.50   3
   4  -4  -1 2474.84 342.288   3
  -4   4  -1 2536.34 359.776   2
  -4  -4   1 2874.32 268.661   3
   4  -4  -2 889.886 232.459   3
  -4   4  -2 860.681 213.506   2
  -4   4  -3 1128.56 242.030   2
   4  -4  -3 1007.08 228.114   3
  -4   4  -4 1042.91 260.382   2
   4  -4  -4 585.048 209.565   3
   4  -4  -5 25060.2 1000.29   3
  -4   4  -5 25425.9 1025.14   2
  -4   4  -6 8421.05 596.798   2
   4  -4  -6 7517.50 563.768   3
   4  -4  -7 30248.4 1110.96   3
   4  -4  -8 4009.85 419.011   3
   4  -4  -9 25596.0 1034.22   3
   4  -4 -10 14563.1 792.160   3
   4  -4 -11 409.605 183.624   3
   4  -4 -12 10544.4 695.726   3
   4  -4 -13 40240.9 1360.86   3
   4  -4 -14 2379.55 364.514   3
   4  -4 -15 42434.1 1434.35   3
   4  -4 -16 312.541 160.804   3
   4  -4 -17 3539.78 456.409   3
   4  -4 -18 1887.80 346.467   3
   4  -4 -19 11663.1 853.783   3
   4  -4 -20 4198.66 552.705   3
   4  -4 -21 3171.38 472.843   3
   4  -4 -22 1547.40 393.720   3
   4  -4 -23 9895.14 866.711   3
   4  -4 -24 250.104 237.812   3
   4  -4 -25 11120.1 924.653   3
   4   4  26 7039.09 588.375   5
  -4   4 -26 7328.98 521.739   6
   4  -4 -26 6911.43 768.356   3
   4   4  27 4681.21 456.101   5
   4  -4 -27 4612.21 615.704   3
  -4   4 -27 5263.44 444.107   6
   4   4  28 3777.26 431.290   5
   4  -4 -28 4072.52 556.827   3
  -4   4 -28 3737.95 364.634   6
   4   4  29 4667.79 459.568   5
   4  -4 -29 5028.19 622.087   3
   4  -4 -29 4560.78 740.796   2
  -4   4 -29 4389.78 399.596   6
   4   4  30 5155.54 498.229   5
   4  -4 -30 4143.40 593.291   3
   4  -4 -30 4073.57 698.086   2
  -4   4 -30 4439.15 409.023   6
   4   4  31 33222.4 1182.63   5
  -4   4 -31 31875.5 962.008   6
  -4   4 -32 1247.43 254.948   6
   4   4  32 1351.75 283.271   5
   4   4  33 391.016 176.722   5
  -4   4 -33 214.273 155.799   6
   4   4  34 223.190 199.387   5
  -4   4 -34 214.090 169.290   7
  -4   4 -34 167.426 164.575   6
   4   4  35 14784.1 739.384   5
  -4   4 -35 15355.8 623.521   6
  -4   4 -35 14186.2 620.855   7
   4   4  36 1752.90 272.328   5
  -4   4 -36 1240.61 225.705   7
  -4   4 -36 1616.31 236.008   6
  -4   4 -37 1113.65 214.392   6
  -4   4 -37 547.513 172.970   7
   4   4  37 972.709 225.921   5
  -4   4 -38 2862.18 275.266   6
   4   4  38 2409.12 289.506   5
  -4   4 -38 2732.45 268.344   7
   4   4  39 1509.98 234.728   5
  -4   4 -39 1858.80 218.987   7
  -4   4 -39 1733.34 219.742   6
  -4   4 -40 47.4684 112.181   7
   4   4  40 92.3755 124.258   5
  -4   4 -40 182.101 130.387   6
   4   4  41 139.365 116.101   5
  -4   4 -41 146.757 111.360   7
  -4   4 -41 91.5219 101.643   6
   4   4  42-92.2038 85.8111   5
  -4   5  40 1414.15 176.034   5
  -4   5  39 1245.45 183.202   5
  -4   5  38 1620.60 215.545   5
  -4   5  37 20435.6 720.925   5
  -4   5  36 6412.02 445.905   5
  -4   5  35 3818.73 379.569   5
  -4   5  34 286.447 148.842   5
  -4   5  33 11333.8 669.242   5
  -4   5  32 2577.16 366.511   5
  -4  -5 -32 2620.10 343.679   9
  -4   5  31 17523.4 901.468   5
  -4  -5 -31 16825.2 843.712   9
   4   5 -31 16546.1 659.427   6
  -4   5  30 3160.31 440.062   5
  -4  -5 -30 2670.42 371.725   9
   4   5 -30 3698.79 360.240   6
  -4  -5 -29 22842.2 1025.59   9
  -4   5  29 24174.2 1100.50   5
   4   5 -29 25003.6 914.128   6
   4   5 -28 915.606 231.499   6
  -4   5  28 1179.05 316.784   5
  -4  -5 -28 325.247 182.421   9
  -4  -5 -28 670.048 283.397   2
  -4   5  27 8443.57 689.971   5
  -4  -5 -27 8164.50 652.015   9
   4   5 -27 9081.97 626.224   6
  -4   5  26 5581.81 586.100   5
  -4  -5 -26 6353.20 710.662   3
  -4  -5 -26 5203.42 741.178   2
  -4  -5 -26 5106.88 512.833   9
   4   5 -26 5543.96 526.727   6
  -4  -5 -25 35044.6 1645.43   3
  -4  -5 -25 32848.9 1270.23   9
  -4  -5 -25 31647.9 1784.83   2
   4   5 -25 32128.6 1134.87   6
  -4   5  25 30881.7 1316.59   5
   4   5 -24-36.6841 268.805   6
  -4  -5 -24 450.592 274.106   3
  -4  -5 -24 508.281 269.885   9
  -4  -5 -24 632.720 224.564   2
  -4   5  24 422.775 244.841   5
  -4   5  23 3161.89 425.184   5
  -4  -5 -23 3661.97 552.907   3
  -4  -5 -23 2485.22 371.125   9
   4  -5  23 3434.16 650.626   3
  -4  -5 -23 2880.07 513.034   2
   4   5 -23 2890.38 383.351   6
  -4  -5 -22-93.2647 196.100   3
   4  -5  22 138.866 357.955   3
  -4  -5 -22-106.848 240.070   2
  -4  -5 -22 158.601 212.374   9
  -4   5  22 522.822 318.859   5
  -4  -5 -21 8248.33 875.867   2
   4  -5  21 7465.70 974.840   3
  -4  -5 -20 6512.73 716.956   3
  -4  -5 -20 5052.91 683.402   2
   4  -5  20 5323.97 798.360   3
  -4  -5 -19 67684.6 2426.04   2
   4  -5  19 72171.1 2756.52   3
  -4  -5 -19 69759.4 2254.60   3
  -4  -5 -18 2825.48 463.107   3
   4  -5  18 3988.01 664.001   3
  -4  -5 -18 2979.14 503.245   2
  -4  -5 -17 3711.49 531.688   3
  -4  -5 -17 3036.13 521.425   2
   4  -5  17 2751.79 525.308   3
   4  -5  16 4509.54 654.355   3
  -4  -5 -16 3220.00 514.579   2
  -4  -5 -16 3983.09 536.170   3
  -4  -5 -15 87038.9 2408.34   3
  -4  -5 -15 83033.5 2495.21   2
  -4  -5 -14 1102.59 259.609   2
   4  -5  14 1651.99 382.372   3
  -4  -5 -14 1908.73 383.469   3
  -4  -5 -13 1557.99 315.986   3
  -4  -5 -13 946.082 300.960   2
  -4  -5 -12 1725.06 378.943   2
   4  -5  12 1622.07 363.069   3
  -4  -5 -12 1954.15 354.675   3
  -4  -5 -11 24475.3 1148.56   3
   4  -5  11 23164.8 1226.24   3
  -4  -5 -10 822.892 248.094   3
   4  -5  10 297.322 218.712   3
  -4  -5  -9 1909.47 336.499   3
   4  -5   9 1998.93 382.467   3
  -4  -5  -8 16398.8 870.058   3
   4  -5   8 16849.1 1001.82   3
  -4  -5  -7 52071.3 1506.33   3
   4  -5   7 52555.7 1737.69   3
   4  -5   6 11842.6 832.012   3
  -4  -5  -6 11096.9 680.319   3
   4  -5   5 9962.48 748.108   3
  -4  -5  -5 9581.32 623.821   3
   4  -5   4 14719.2 903.992   3
  -4  -5  -4 15720.7 795.790   3
   4  -5   3 122209. 2573.91   3
  -4  -5  -3 119906. 2107.92   3
   4  -5   2 9080.07 741.966   3
  -4  -5  -2 8604.67 579.293   3
  -4  -5  -1 12813.2 670.793   3
   4  -5   1 12544.4 820.935   3
   4  -5   0 2373.56 390.056   3
   4  -5  -1 11540.7 796.244   3
   4  -5  -2 8697.53 681.298   3
   4  -5  -3 115066. 2418.94   3
   4  -5  -4 16268.8 953.865   3
   4  -5  -5 9139.64 687.838   3
   4  -5  -6 11555.4 787.150   3
   4  -5  -7 53376.0 1644.98   3
   4  -5  -8 14371.7 875.531   3
   4  -5  -9 1955.73 322.778   3
   4  -5 -10 531.648 230.191   3
   4  -5 -11 24737.5 1148.64   3
   4  -5 -12 2129.07 375.046   3
   4  -5 -13 1748.13 350.149   3
   4  -5 -14 1582.06 346.038   3
   4  -5 -15 92937.2 2331.10   3
   4  -5 -16 3170.76 460.230   3
   4  -5 -17 3327.17 498.842   3
   4  -5 -18 3245.99 504.009   3
   4  -5 -19 72952.2 2258.17   3
   4  -5 -20 6064.20 677.299   3
   4  -5 -21 12538.5 1000.00   3
  -4   5 -22 96.3191 239.056   6
   4  -5 -22 182.681 176.240   3
  -4   5 -23 3402.03 431.267   6
   4  -5 -23 3321.52 554.515   3
   4  -5 -24 191.759 212.294   3
  -4   5 -24 375.837 244.556   6
  -4   5 -25 39154.7 1222.29   6
   4  -5 -25 33952.9 1690.64   3
   4   5  26 4781.83 477.603   5
   4  -5 -26 4486.51 653.176   3
  -4   5 -26 5930.88 519.871   6
   4  -5 -27 8434.38 846.558   3
   4   5  27 7992.63 616.339   5
  -4   5 -27 8544.18 568.521   6
  -4   5 -28 810.827 238.784   6
   4  -5 -28 307.656 252.737   3
   4   5  28 803.885 274.242   5
   4  -5 -28 608.067 296.390   2
  -4   5 -29 23306.7 828.607   6
   4   5  29 21868.1 977.176   5
   4   5  30 2854.02 379.229   5
  -4   5 -30 2949.68 308.478   6
   4   5  31 16838.5 812.988   5
  -4   5 -31 18084.2 702.283   6
   4   5  32 3154.77 362.295   5
  -4   5 -32 2531.08 294.966   6
   4   5  33 10953.4 614.519   5
  -4   5 -33 10922.0 521.712   6
   4   5  34 417.803 203.563   5
  -4   5 -34 432.393 179.148   7
  -4   5 -34 567.631 177.689   6
   4   5  35 3891.20 359.849   5
  -4   5 -35 3869.72 311.592   6
  -4   5 -35 3109.44 295.895   7
   4   5  36 6615.36 435.023   5
  -4   5 -36 6640.38 380.250   7
  -4   5 -36 6662.95 378.878   6
   4   5  37 20888.8 695.690   5
  -4   5 -37 21781.1 620.162   7
  -4   5 -37 19826.1 599.240   6
   4   5  38 1483.79 193.501   5
  -4   5 -38 1785.16 207.126   7
  -4   5 -38 1473.79 195.433   6
   4   5  39 1188.99 184.559   5
  -4   5 -39 1115.10 162.743   6
  -4   5 -39 1069.31 149.316   7
  -4   5 -40 1683.16 168.345   6
  -4   5 -40 1511.93 154.740   7
   4   5  40 1256.06 154.673   5
  -4   6  37 314.637 122.642   5
  -4   6  36-25.4832 119.235   5
  -4   6  35 73.0321 125.028   5
  -4   6  34-18.3605 129.187   5
  -4   6  33 558.141 188.529   5
   4   6 -33 480.658 140.952   6
   4   6 -32 381.084 149.657   6
  -4   6  32 238.165 192.049   5
   4   6 -31-69.5078 155.605   6
  -4   6  31 532.463 222.610   5
   4   6 -30 596.362 212.659   6
  -4   6  30 369.719 192.630   5
   4   6 -29 2650.13 318.628   6
  -4   6  29 2838.14 412.166   5
   4   6 -28 839.478 254.956   6
  -4   6  28 663.363 251.205   5
  -4  -6 -28 640.284 208.835   9
   4   6 -27 146.716 195.663   6
  -4   6  27 379.670 230.154   5
  -4  -6 -27 282.722 179.588   9
   4   6 -26-40.1570 209.211   6
  -4   6  26-79.4454 204.790   5
  -4  -6 -26 95.9334 161.348   9
  -4   6  25 187.761 210.612   5
  -4  -6 -25 58.5212 171.812   9
   4   6 -25 57.3048 209.715   6
   4   6 -24-90.9896 184.162   6
  -4  -6 -24 554.946 231.295   3
  -4  -6 -24 551.172 231.606   9
  -4   6  24 293.971 258.955   5
   4   6 -23 2206.13 352.061   6
  -4  -6 -23 3136.38 522.899   3
  -4  -6 -23 2630.79 394.000   9
  -4   6  23 1904.03 356.727   5
   4   6 -22 447.921 217.476   6
  -4   6  22 467.643 216.661   5
  -4  -6 -22 627.702 256.868   3
   4   6 -22 663.325 259.669   4
  -4  -6 -22 663.510 230.147   9
  -4   6  21 14619.6 893.135   5
  -4  -6 -21 15116.1 1106.77   3
  -4  -6 -21 15273.7 900.776   9
   4   6 -21 16207.8 782.321   6
   4   6 -21 16186.7 827.754   4
   4   6 -20 1134.95 225.503   6
  -4   6  20 1319.91 261.124   5
   4   6 -20 1042.58 274.591   4
  -4  -6 -20 1409.32 311.438   9
  -4  -6 -20 1822.26 381.554   3
  -4   6  19 4050.87 473.886   5
  -4  -6 -19 3741.59 571.395   3
  -4  -6 -19 3579.40 452.166   9
   4   6 -19 4242.53 448.235   4
   4   6 -19 3329.39 378.079   6
   4  -6  18 5275.49 754.647   3
   4   6 -18 6056.73 487.276   4
  -4  -6 -18 5412.25 556.263   9
  -4  -6 -18 5128.81 639.061   3
  -4   6  18 5974.93 522.683   5
   4   6 -18 5855.35 454.715   6
   4  -6  17 2626.87 603.831   3
  -4  -6 -17 2047.10 378.681   9
  -4  -6 -17 2882.54 542.819   3
   4   6 -17 2102.44 296.585   6
   4   6 -17 2578.30 325.498   4
  -4   6  17 2098.13 353.503   5
   4  -6  16 17782.7 1332.95   3
  -4  -6 -16 13698.5 1035.35   3
   4  -6  15 5158.37 725.179   3
  -4  -6 -15 3449.37 514.480   3
  -4  -6 -14 987.831 371.646   3
   4  -6  14 1300.40 403.986   3
   4  -6  13 11825.2 1012.64   3
  -4  -6 -13 13137.3 981.897   3
  -4  -6 -12 6767.73 713.283   3
   4  -6  12 6220.54 712.605   3
  -4  -6 -11 917.216 278.903   3
   4  -6  11 749.323 313.627   3
  -4  -6 -10 6623.02 656.680   3
   4  -6  10 6347.30 710.192   3
   4  -6   9 2954.65 508.232   3
  -4  -6  -9 2877.00 429.410   3
  -4  -6  -8 2141.39 378.807   3
   4  -6   8 2113.61 426.609   3
  -4  -6  -7 828.314 287.803   3
   4  -6   7 574.135 250.281   3
  -4  -6  -6 2205.46 349.951   3
   4  -6   6 1323.03 354.219   3
  -4  -6  -5 7810.63 639.393   3
   4  -6   5 7016.39 711.079   3
  -4  -6  -4 1423.28 303.760   3
   4  -6   4 2451.96 523.833   3
   4  -6   3 20084.5 1154.64   3
   4  -6   2 16072.2 1026.35   3
   4  -6   1 8760.42 822.835   3
   4  -6   0 3233.94 549.701   3
   4  -6  -1 7095.26 732.384   3
   4  -6  -2 15335.1 1025.76   3
   4  -6  -3 20503.1 1155.55   3
   4  -6  -4 1679.40 403.683   3
   4  -6  -5 6355.91 648.224   3
   4  -6  -6 1785.62 354.710   3
   4  -6  -7 623.960 248.412   3
   4  -6  -8 2125.51 402.598   3
   4  -6  -9 2522.07 411.849   3
   4  -6 -10 5326.16 604.587   3
   4  -6 -11 804.853 295.818   3
   4  -6 -12 6391.61 664.168   3
   4  -6 -13 11159.3 882.793   3
   4  -6 -14 621.288 296.476   3
   4  -6 -15 4657.20 588.987   3
   4  -6 -16 16506.8 1083.79   3
   4  -6 -17 2351.33 447.047   3
  -4   6 -17 2273.34 305.075   6
  -4   6 -17 2630.58 342.693   4
   4  -6 -18 5753.47 685.063   3
  -4   6 -18 4818.17 465.203   6
  -4   6 -19 3135.62 395.467   6
   4  -6 -19 4676.98 622.264   3
  -4   6 -20 1378.54 310.757   6
   4  -6 -20 766.708 291.643   3
  -4   6 -21 15017.3 803.198   6
   4  -6 -21 15746.1 1163.69   3
  -4   6 -22 1152.39 340.452   6
   4  -6 -22 977.993 343.297   3
   4  -6 -23 2587.81 510.999   3
  -4   6 -23 2789.71 397.067   6
  -4   6 -24 546.682 214.060   6
   4  -6 -24 814.735 362.902   3
  -4   6 -25-35.1686 230.692   6
  -4   6 -26 398.195 205.886   6
  -4   6 -27 319.142 167.972   6
  -4   6 -28 823.139 204.511   6
  -4   6 -29 2025.09 277.537   6
  -4   6 -30 361.715 177.717   6
   4   6  31-189.800 126.148   5
  -4   6 -31 319.037 168.045   6
  -4   6 -32 396.488 145.413   6
   4   6  32 316.001 142.670   5
   4   6  33 416.760 144.339   5
  -4   6 -33 486.472 149.785   6
   4   6  34 69.2123 102.487   5
  -4   6 -34 247.287 120.972   7
  -4   6 -34 177.485 126.523   6
   4   6  35 483.394 125.197   5
  -4   6 -35 227.241 119.412   6
  -4   6 -35 196.206 118.377   7
  -4   6 -36 301.965 117.466   7
  -4   6 -36 219.409 105.824   6
  -4   6 -37 193.840 100.071   7
  -4   6 -37 373.625 120.260   6
  -4   7  34 364.176 122.249   5
  -4   7  33 8912.06 432.569   5
   4   7 -33 8798.08 298.477   6
  -4   7  32 1428.04 204.770   5
   4   7 -32 1528.40 165.296   6
  -4   7  31 1002.55 178.814   5
   4   7 -31 801.804 143.501   6
  -4   7  30 883.681 191.357   5
   4   7 -30 687.869 169.939   6
  -4   7  29 7990.16 526.776   5
   4   7 -29 8807.95 426.803   6
  -4   7  28 5455.45 467.646   5
   4   7 -28 7099.09 446.611   6
  -4   7  27 3853.80 408.349   5
   4   7 -27 4679.70 417.255   6
  -4   7  26 1714.91 300.436   5
   4   7 -26 1848.65 301.640   6
   4   7 -25 9995.47 615.110   6
  -4   7  25 8970.31 635.328   5
   4   7 -24 1838.74 297.987   6
  -4   7  24 1973.81 360.910   5
  -4   7  23 18705.1 966.567   5
   4   7 -23 20972.9 874.837   6
  -4   7  22 550.045 204.888   5
  -4  -7 -22 387.247 225.736   9
   4   7 -22 877.518 256.643   6
  -4  -7 -21 11316.9 775.564   9
   4   7 -21 11318.2 689.086   4
   4   7 -21 10686.2 634.210   6
  -4   7  21 11022.8 785.643   5
  -4   7  20 4857.05 524.157   5
   4   7 -20 4720.99 460.017   4
  -4  -7 -20 4694.73 523.129   9
   4   7 -20 4869.02 452.204   6
  -4   7  19 34350.5 1281.65   5
   4   7 -19 34617.9 1070.99   6
   4   7 -19 35672.0 1137.87   4
  -4  -7 -19 34248.4 1348.51   9
  -4   7  18 11402.9 720.259   5
  -4  -7 -18 11646.1 962.650   3
   4   7 -18 11730.1 678.181   4
   4   7 -18 11210.9 641.171   6
  -4  -7 -18 11529.1 830.845   9
  -4   7  17 9786.81 666.099   5
  -4  -7 -17 10249.0 916.171   3
   4   7 -17 10302.5 638.572   4
  -4  -7 -17 11438.9 811.891   9
   4   7 -17 9977.80 605.595   6
  -4   7  16 6949.01 538.009   5
  -4  -7 -16 7981.87 706.927   9
   4   7 -16 6971.34 518.781   4
  -4  -7 -16 9066.40 851.867   3
   4   7 -16 7727.33 540.235   6
  -4  -7 -15 13138.9 899.266   9
   4   7 -15 12439.5 648.583   4
  -4   7  15 12576.6 702.455   5
  -4  -7 -15 12715.2 1024.88   3
   4   7 -15 11956.1 620.851   6
  -4  -7 -14 4131.98 593.832   3
   4   7 -14 4944.65 438.586   4
  -4   7  14 4110.14 410.849   5
  -4  -7 -14 4203.80 552.694   9
   4   7 -14 4214.38 384.142   6
  -4   7  13 4248.68 419.721   5
  -4  -7 -13 4051.10 565.511   3
  -4  -7 -13 4258.85 534.357   9
   4   7 -13 4291.69 382.717   6
   4   7 -13 4098.24 412.559   4
   4  -7  12 2642.92 524.519   3
  -4   7  12 2312.21 338.417   5
  -4  -7 -12 2159.47 405.730   9
  -4  -7 -12 2670.12 488.167   3
   4   7 -12 2351.04 294.047   4
   4   7 -12 2825.51 342.552   6
  -4   7  11 13257.4 717.621   5
  -4  -7 -11 15121.1 929.503   9
  -4  -7 -11 13888.6 1046.02   3
   4  -7  11 13402.5 1079.70   3
  -4   7  10 3445.80 409.580   5
  -4  -7 -10 4181.91 568.623   3
  -4  -7 -10 3070.97 425.751   9
   4  -7  10 4726.41 668.516   3
  -4  -7  -9 12278.8 801.890   9
   4  -7   9 14175.8 1090.34   3
   4  -7   8 4635.54 678.608   3
   4  -7   7 55186.7 2071.39   3
   4  -7   6 4226.86 670.910   3
   4  -7   5 8613.91 816.796   3
   4  -7   4 10498.4 938.155   3
   4  -7   3 68428.5 2253.04   3
   4  -7   2 20576.5 1266.99   3
   4  -7   1 24636.1 1361.17   3
   4  -7   0 3880.19 569.578   3
   4  -7  -1 24457.5 1363.01   3
   4  -7  -2 18040.3 1241.25   3
   4  -7  -3 68596.6 2250.38   3
   4  -7  -4 16536.6 1290.53   3
   4  -7  -5 9098.47 884.079   3
   4  -7  -6 1592.15 472.965   3
   4  -7  -7 58252.2 2078.60   3
   4  -7  -8 3575.51 596.003   3
  -4   7  -9 13302.2 666.002   4
   4  -7  -9 14101.3 1033.49   3
  -4   7  -9 12636.1 641.101   6
   4  -7 -10 3478.75 559.075   3
  -4   7 -10 3529.02 376.603   4
  -4   7 -10 3417.49 370.816   6
  -4   7 -11 13170.1 691.856   4
  -4   7 -11 14187.2 703.881   6
   4  -7 -11 13115.0 1010.67   3
   4  -7 -12 2825.30 498.985   3
  -4   7 -12 2121.68 338.258   6
  -4   7 -12 2806.75 373.729   4
  -4   7 -13 4498.81 433.444   4
  -4   7 -13 3960.40 396.809   6
   4  -7 -13 4936.30 626.848   3
  -4   7 -14 4940.34 452.791   4
   4  -7 -14 5239.47 667.654   3
  -4   7 -14 4367.26 408.120   6
   4  -7 -15 14039.6 1057.38   3
  -4   7 -15 12531.4 699.065   6
  -4   7 -15 13720.0 744.783   4
  -4   7 -16 7945.96 594.375   4
   4  -7 -16 7851.99 805.328   3
  -4   7 -16 7211.00 536.406   6
   4  -7 -17 11972.6 995.811   3
  -4   7 -17 10554.0 633.901   6
   4  -7 -18 12384.3 1022.19   3
  -4   7 -18 10746.8 656.063   6
   4  -7 -19 37977.6 1784.50   3
  -4   7 -19 32044.8 1119.06   6
  -4   7 -20 5004.01 484.761   6
  -4   7 -21 12270.5 724.665   6
  -4   7 -22 1105.82 313.686   6
  -4   7 -23 27631.2 1010.73   6
  -4   7 -24 2433.20 336.309   6
  -4   7 -25 10996.2 599.659   6
  -4   7 -26 2537.36 306.810   6
  -4   7 -27 4716.08 362.601   6
  -4   7 -28 5939.59 374.874   6
  -4   7 -29 7597.49 398.445   6
  -4   7 -30 890.036 168.770   6
  -4   7 -31 624.179 141.352   6
  -4   7 -32 1484.23 180.066   6
  -4   7 -33 9357.79 361.702   6
  -4   7 -33 9377.98 363.916   7
  -4   7 -34 364.582 100.086   6
  -4   7 -34 437.845 110.727   7
   4   8 -30 454.025 106.631   6
   4   8 -29 6758.28 284.816   6
   4   8 -28 808.077 164.715   6
   4   8 -27 4234.89 292.226   6
   4   8 -26 572.175 176.652   6
   4   8 -25 8533.31 487.718   6
   4   8 -24 417.175 209.063   6
  -4   8  24 157.106 145.651   5
   4   8 -23 630.935 199.895   6
  -4   8  23 533.720 186.658   5
  -4   8  22 333.031 222.080   5
   4   8 -22 288.787 190.290   6
  -4   8  21 138.293 194.873   5
   4   8 -21 1.90291 173.679   6
   4   8 -20 184.161 178.366   6
  -4   8  20 28.7988 217.915   5
   4   8 -20 304.467 242.651   4
   4   8 -19 528.318 204.380   4
   4   8 -19 206.160 171.645   6
   4   8 -18-136.029 164.630   6
   4   8 -18 30.7891 172.822   4
   4   8 -17 438.782 176.355   6
   4   8 -17 543.705 193.481   4
   4   8 -16 527.665 226.056   6
   4   8 -16 681.072 228.969   4
   4   8 -15 1811.74 300.495   6
   4   8 -15 1800.85 299.175   4
   4   8 -14 2688.19 379.953   4
   4   8 -14 2873.83 354.748   6
   4   8 -13 11457.2 675.997   4
   4   8 -13 12086.1 653.014   6
   4   8 -12 2001.25 365.366   6
   4   8 -12 1340.71 313.858   4
   4   8 -11-17.5040 176.845   6
   4   8 -11 186.122 170.660   4
   4   8 -10 2684.51 330.491   6
   4   8 -10 2657.64 393.825   4
   4   8  -9 18472.6 800.881   4
   4   8  -9 17458.8 759.341   6
   4  -8   7 4694.78 630.384   3
   4  -8   6 1421.66 364.196   3
   4  -8   5 5057.80 701.440   3
   4  -8   4 6100.84 754.737   3
   4  -8   3 10019.2 905.447   3
   4  -8   2 6341.14 750.234   3
   4  -8   1 7026.69 766.325   3
   4  -8   0 2379.03 500.598   3
   4  -8  -1 6353.05 729.425   3
   4  -8  -2 3784.66 569.315   3
   4  -8  -3 9580.36 879.026   3
   4  -8  -4 6287.45 726.442   3
  -4   8  -5 3425.29 305.091   6
   4  -8  -5 4046.19 580.488   3
  -4   8  -5 4610.08 396.766   4
   4  -8  -6 478.442 241.373   3
  -4   8  -6 858.860 235.975   6
  -4   8  -6 1330.85 249.029   4
  -4   8  -7 6084.16 473.141   4
  -4   8  -7 5758.11 442.772   6
   4  -8  -7 5512.22 671.159   3
  -4   8  -8 5647.82 500.254   4
  -4   8  -8 5747.70 486.376   6
  -4   8  -9 19428.1 817.989   4
  -4   8  -9 18857.8 782.208   6
   4  -8  -9 19751.2 1249.26   3
  -4   8 -10 3648.71 420.300   4
  -4   8 -10 2937.82 364.727   6
  -4   8 -11 246.120 202.828   6
  -4   8 -11 581.126 206.544   4
  -4   8 -12 1981.90 357.763   6
  -4   8 -12 2081.11 338.129   4
  -4   8 -13 12137.5 689.998   4
  -4   8 -13 12030.8 658.802   6
  -4   8 -14 2714.74 341.262   6
  -4   8 -15 1350.12 257.693   6
  -4   8 -16 416.694 206.839   6
  -4   8 -17 516.867 223.595   6
  -4   8 -18 48.6042 192.965   6
  -4   8 -19 613.678 240.535   6
  -4   8 -20 183.761 190.213   6
  -4   8 -21 433.584 234.208   6
  -4   8 -22 630.691 216.196   6
  -4   8 -23 593.094 200.463   6
  -4   8 -24 394.533 188.336   6
  -4   8 -25 8025.92 418.139   6
  -4   8 -26 274.158 135.545   6
  -4   8 -27 4250.90 285.903   6
  -4   8 -28 580.857 142.773   6
  -4   8 -29 7295.69 315.338   6
  -4   8 -30 722.515 120.568   6
   4   9 -25 366.056 120.690   6
   4   9 -24 2722.26 229.434   6
   4   9 -23 13972.1 499.128   6
   4   9 -22 162.201 138.320   6
   4   9 -21 3184.59 309.426   6
   4   9 -20 136.786 158.191   6
   4   9 -19 2694.04 294.055   6
   4   9 -18 620.375 179.277   6
   4   9 -17 3983.60 392.551   4
   4   9 -17 4246.48 368.282   6
   4   9 -16 690.896 204.869   6
   4   9 -16 1119.11 256.994   4
   4   9 -15 5862.45 454.220   4
   4   9 -15 6254.61 454.598   6
   4   9 -14 5055.86 430.527   4
   4   9 -14 5558.79 432.304   6
   4   9 -13 720.844 255.590   6
   4   9 -13 715.096 225.492   4
   4   9 -12 3305.37 383.366   4
   4   9 -12 3415.85 389.078   6
   4   9 -11 33523.3 1010.64   6
   4   9 -11 32680.1 1028.34   4
   4   9 -10 14797.4 705.038   6
   4   9 -10 13462.3 690.008   4
   4   9  -9 9142.40 546.201   6
   4   9  -9 8659.97 557.923   4
   4   9  -8 4296.65 452.238   4
   4   9  -8 5665.53 467.000   6
   4   9  -7 14103.2 679.173   4
   4   9  -7 14438.1 672.159   6
   4   9  -6 5895.28 495.762   6
   4   9  -6 3717.34 389.658   4
   4   9  -5 12839.7 640.027   4
   4   9  -5 12714.8 617.999   6
   4   9  -4 4407.74 407.833   4
   4   9  -4 6345.44 542.125   6
  -4   9  -6 9623.00 566.825   4
  -4   9  -6 8606.07 590.717   6
  -4   9  -7 14329.6 670.591   4
  -4   9  -7 14274.3 627.318   6
  -4   9  -8 6304.53 470.609   4
  -4   9  -8 6678.04 472.563   6
  -4   9  -9 8517.32 528.919   4
  -4   9  -9 8674.43 515.396   6
  -4   9 -10 11186.9 634.462   6
  -4   9 -11 27011.3 868.994   6
  -4   9 -12 3682.71 365.998   6
  -4   9 -13 842.569 243.168   6
  -4   9 -14 4413.99 386.972   6
  -4   9 -15 5975.39 417.461   6
  -4   9 -16 1239.58 250.465   6
  -4   9 -17 4728.38 373.565   6
  -4   9 -18 897.575 204.235   6
  -4   9 -19 2756.87 281.040   6
  -4   9 -20 290.944 143.178   6
  -4   9 -21 2966.21 251.105   6
  -4   9 -22 386.239 122.718   6
  -4   9 -23 12663.6 416.444   6
  -4   9 -24 2642.01 195.547   6
  -4   9 -25 577.110 110.885   6
   4  10 -17 10001.6 409.032   6
   4  10 -16 2590.79 243.504   6
   4  10 -15 3447.70 272.029   6
   4  10 -14 1277.38 199.998   6
   4  10 -13 12528.7 503.546   6
   4  10 -12 3926.88 332.430   4
   4  10 -12 4208.36 325.239   6
   4  10 -11 1355.03 223.653   6
   4  10 -11 1238.99 220.935   4
   4  10 -10 1830.56 261.505   6
   4  10 -10 1358.66 251.348   4
   4  10  -9 15436.0 600.259   4
   4  10  -9 15457.9 572.986   6
   4  10  -8 6963.83 438.522   4
   4  10  -8 7728.01 452.507   6
   4  10  -7 6086.63 389.388   4
   4  10  -7 6765.82 393.160   6
   4  10  -6 9045.77 474.074   6
   4  10  -6 8710.07 470.593   4
   4  10  -5 17033.9 617.953   4
   4  10  -5 17571.3 601.774   6
   4  10  -4 9260.81 473.778   4
   4  10  -4 9417.78 457.855   6
   4  10  -3 2221.28 249.365   6
   4  10  -3 2493.27 259.669   4
   4  10  -2 3612.35 305.734   4
   4  10  -2 3506.30 303.981   6
   4  10  -1 4449.05 334.829   4
   4  10  -1 4597.15 312.833   6
   4  10   0 4390.46 320.270   6
   4  10   0 4444.47 333.122   4
   4  10   1 4423.37 327.928   4
   4  10   1 4955.47 331.426   6
   4  10   2 3637.95 314.336   4
   4  10   2 4508.58 347.047   6
   4  10   3 2610.50 282.877   4
   4  10   3 3308.80 310.923   6
   4  10   4 7966.96 485.337   4
   4  10   4 7014.67 453.513   6
   4  10   5 17391.9 656.429   4
   4  10   5 17053.7 617.971   6
   4  10   6 8953.57 530.700   4
   4  10   6 11647.2 581.066   6
  -4  10 -11 1276.61 192.992   6
  -4  10 -12 5215.19 299.580   6
  -4  10 -13 13483.4 424.992   6
  -4  10 -14 1244.61 155.793   6
  -4  10 -15 3568.50 206.068   6
  -4  10 -16 2070.13 153.841   6
   5   0   0 28.7823 123.109   1
   5   0   1 192.888 181.360   1
   5   0  -1-104.828 152.207   1
   5   0   2-17.9040 199.974   1
   5   0  -2 110.021 167.332   1
   5   0  -3 102.812 140.484   1
   5   0   3 50.1689 173.514   1
  -5   0  -4 22.2433 145.344   1
   5   0   4-74.8753 179.728   1
   5   0  -4 18.5459 113.326   1
  -5   0  -4 69.3327 106.567   2
   5   0   5 55.9930 171.845   1
   5   0  -5 16.5150 102.868   1
  -5   0  -5 36.7719 172.117   1
  -5   0  -5 44.6877 111.103   2
   5   0   6 74.1078 199.903   1
  -5   0  -6-83.5217 213.275   1
   5   0  -6 74.4826 55.0539   1
   5   0  -6 46.2045 85.2581   1
  -5   0  -6-24.6789 116.233   2
   5   0   7 58.3069 218.565   1
  -5   0  -7-164.738 245.240   1
  -5   0   7 103.177 115.940   2
  -5   0  -7-112.694 123.945   2
  -5   0  -8 91.8608 262.719   1
  -5   0   8 83.9656 115.805   2
  -5   0  -8-28.6649 142.635   2
   5   0   8 59.8402 176.508   1
  -5   0  -9-156.157 259.191   1
   5   0   9-69.9723 170.611   1
  -5   0  -9 187.819 147.369   2
  -5   0 -10 32.1695 188.021   1
   5   0  10 342.408 237.157   1
  -5   0 -10 83.8704 121.168   2
  -5   0 -11-88.9275 244.051   1
  -5   0 -11 154.193 171.172   2
   5   0  11 84.1686 175.508   1
  -5   0 -12 59.4062 159.534   1
   5   0  12 225.530 350.219   1
  -5   0 -12-149.884 166.066   2
   5   0  13-42.3298 247.337   1
  -5   0 -13 211.711 206.262   2
  -5   0 -14 6.52874 157.311   2
   5   0 -14 16.4460 106.676   3
  -5   0 -15 88.9305 179.244   2
  -5   0 -16 82.8929 189.465   2
  -5   0 -17 141.620 177.238   2
  -5   0 -18-326.739 206.200   2
  -5   0 -19-26.9942 196.310   2
  -5   0 -20 78.5099 219.758   2
  -5   0 -21 232.155 228.501   2
  -5   0 -22-255.792 232.415   2
  -5   0 -23-108.800 176.550   2
  -5   0 -24 173.853 204.330   2
  -5   0 -25-295.529 213.837   2
  -5   0 -26-360.762 230.681   2
  -5   0 -27-607.241 268.026   2
  -5   0 -28 404.293 287.207   2
  -5   0 -29 71.4234 171.033   2
   5   0  30 102.335 134.655   5
  -5   0 -30 13.7179 163.908   2
   5   0  31 144.688 167.514   5
  -5   0 -31-64.7007 171.921   8
  -5   0 -31 101.915 152.438   7
  -5   0 -31-202.604 309.595   2
  -5   0 -31-150.798 199.857   6
   5   0  32-186.895 179.380   5
  -5   0 -32 227.906 189.221   6
  -5   0 -32 65.0120 176.509   7
  -5   0 -32-131.093 178.462   2
   5   0  33-67.0425 182.006   5
  -5   0 -33 13.8238 142.665   6
  -5   0 -33 337.295 191.620   7
  -5   0 -33-87.4450 158.552   8
  -5   0 -34-203.400 164.060   8
  -5   0 -34-10.5685 159.661   7
   5   0  34-169.419 207.250   5
  -5   0 -34-119.817 202.436   6
  -5   0 -35 170.749 159.800   7
  -5   0 -35 222.138 193.288   6
   5   0  35 49.7722 155.237   5
  -5   0 -35 86.6336 140.880   8
  -5   0 -36 52.6656 135.788   8
   5   0  36-71.8068 182.396   5
  -5   0 -37-122.164 165.129   8
   5   0  37-197.071 180.267   5
   5   0  38-240.523 197.153   5
  -5   0 -38-6.66405 141.216   8
   5   0  39 151.486 165.532   5
   5   0  40-90.4019 171.464   5
   5   0  41 38.3634 125.288   5
   5   0  42-90.3704 119.031   5
   5   0  43-418.282 149.518   5
   5   0  44-151.042 115.842   5
   5   0  45 79.3302 103.780   5
   5  -1  45 3888.05 246.587   5
   5  -1  44 17897.0 575.512   5
   5  -1  43 3221.02 289.276   5
  -5   1  43 3757.86 274.041   5
   5  -1  42 3483.23 313.249   5
  -5   1  42 3471.61 298.219   5
   5  -1  41 7185.31 459.488   5
  -5   1  41 6590.97 417.693   5
   5  -1  40 14678.7 677.688   5
  -5   1  40 15178.7 658.918   5
   5  -1  39 421.036 182.221   5
  -5   1  39 689.832 221.305   5
  -5   1  38 10045.8 590.013   5
   5  -1  38 9611.86 601.486   5
  -5   1  37 7521.68 527.056   5
   5  -1  37 8130.11 554.852   5
  -5   1  36 8201.03 571.233   5
   5  -1  36 7861.63 550.006   5
  -5  -1 -36 7350.28 559.185   8
  -5   1  35 3459.47 378.693   5
  -5  -1 -35 4019.17 423.834   8
   5  -1  35 4122.39 414.429   5
  -5   1  34 18399.5 860.405   5
   5  -1  34 17826.5 830.916   5
  -5  -1 -34 18216.3 850.250   8
  -5  -1 -34 17764.8 1327.35   2
  -5   1  33 11786.8 690.839   5
   5  -1  33 12429.1 704.711   5
  -5  -1 -33 11937.7 706.414   8
  -5  -1 -32 1646.30 292.173   8
   5  -1  32 1463.73 250.412   5
  -5   1  32 1558.53 284.508   5
  -5  -1 -32 1061.72 380.019   2
  -5   1  31 3982.49 410.175   5
   5  -1  31 4299.43 418.311   5
  -5  -1 -31 4517.75 446.751   8
  -5  -1 -31 3811.71 593.913   2
  -5   1  30 35121.3 1185.62   5
  -5  -1 -30 36002.9 1029.23   7
  -5  -1 -30 36052.4 1049.75   6
  -5  -1 -30 36564.5 1186.69   8
  -5  -1 -30 35190.6 1828.04   2
   5  -1  30 37416.0 1176.11   5
  -5  -1 -29 12285.6 1089.27   2
  -5  -1 -28 7331.17 832.818   2
  -5  -1 -27 572.701 318.570   2
  -5  -1 -26 34522.7 1734.97   2
  -5  -1 -25 18913.1 1270.66   2
  -5  -1 -24 3265.20 522.792   2
  -5  -1 -23 28646.3 1503.53   2
  -5  -1 -22 123710. 3037.11   2
  -5  -1 -21 9890.28 863.453   2
  -5  -1 -20 17247.4 1104.53   2
  -5  -1 -19 47986.6 1802.92   2
  -5  -1 -18 117897. 2738.52   2
  -5  -1 -17 15703.6 1007.66   2
  -5  -1 -16 16997.6 999.297   2
  -5  -1 -15 22947.8 1126.86   2
  -5  -1 -14 14713.9 893.479   2
   5  -1  13 1333.65 437.921   1
  -5  -1 -13 1139.76 269.654   2
  -5  -1 -12 19056.7 943.146   2
   5  -1  12 16798.2 1271.13   1
  -5  -1 -12 17627.7 1224.55   1
  -5  -1 -11 480.406 227.685   1
   5  -1  11 710.005 262.193   1
  -5  -1 -11 805.463 219.363   2
  -5  -1 -10 9006.14 522.150   3
   5  -1  10 9706.38 901.552   1
  -5  -1 -10 8349.95 854.552   1
  -5  -1 -10 9269.65 622.537   2
   5  -1   9 40137.2 1663.52   1
  -5  -1  -9 37365.5 1011.71   3
  -5   1   9 38537.2 1228.53   2
  -5  -1  -9 38542.9 1180.55   2
  -5  -1  -9 37232.1 1705.03   1
   5  -1   8 141020. 3038.48   1
  -5  -1  -8 142529. 3220.63   1
  -5  -1  -8 134210. 2125.45   2
  -5  -1  -8 130222. 1836.58   3
  -5   1   8 132323. 2201.20   2
  -5  -1  -7 41954.8 1004.89   3
   5  -1   7 43424.1 1617.69   1
  -5  -1  -7 43196.9 1761.07   1
  -5  -1  -7 42906.3 1139.64   2
  -5   1   7 41822.2 1199.34   2
   5  -1   6 64564.0 1865.99   1
  -5  -1  -6 60716.5 1141.09   3
  -5  -1  -6 63084.3 1314.31   2
  -5  -1  -6 62733.5 2094.53   1
  -5   1   6 61200.3 1405.79   2
   5  -1   5 77927.0 1985.30   1
  -5   1   5 79390.6 1543.81   2
  -5  -1  -5 79731.1 1417.08   2
   5   1  -5 74349.3 1026.55   1
  -5  -1  -5 78654.5 2319.76   1
   5  -1   4 320182. 3840.49   1
  -5   1   4 318151. 3012.47   2
  -5  -1  -4 325191. 2716.78   2
  -5  -1  -4 319269. 4608.26   1
   5   1  -4 315718. 2474.52   1
  -5   1   3 295557. 2842.61   2
   5   1  -3 289495. 2570.07   1
  -5   1   2 183571. 2218.98   2
  -5  -1  -2 179665. 3260.57   1
   5   1  -1 36916.3 1022.07   1
  -5  -1  -1 36102.7 1420.19   1
   5   1   0 22737.1 845.372   1
  -5   1   0 23941.0 792.636   2
  -5  -1   0 21403.1 1038.41   1
  -5   1  -1 39816.8 1019.36   2
   5   1   1 39908.1 1229.76   1
  -5  -1   1 37875.0 1280.74   1
  -5  -1   2 180322. 2590.48   1
  -5   1  -2 189344. 2232.93   2
  -5  -1   3 299060. 3025.04   1
  -5   1  -3 308315. 2864.42   2
  -5  -1   4 334193. 2804.24   1
  -5   1  -4 318096. 2941.81   2
   5   1   5 73683.3 2289.43   1
  -5   1  -5 79226.7 1471.04   2
   5  -1  -5 75328.4 1568.26   1
  -5  -1   5 81539.2 1139.08   1
  -5   1  -6 59073.6 1289.39   2
   5  -1  -6 58986.2 1374.95   1
   5  -1  -7 39665.1 1104.87   1
  -5   1  -7 39597.7 1077.44   2
   5   1   8 119476. 2937.22   1
   5  -1  -8 124908. 1898.09   1
   5  -1  -8 122016. 1410.94   3
  -5   1  -8 120341. 1954.51   2
  -5   1  -9 35642.1 1082.28   2
   5   1   9 34541.5 1615.51   1
   5  -1  -9 34979.2 994.054   1
   5  -1  -9 34438.8 771.289   3
   5   1  10 8788.45 859.625   1
  -5   1 -10 9327.27 581.286   2
   5  -1 -10 8106.09 477.685   1
   5  -1 -10 8366.23 396.960   3
   5  -1 -11 857.186 181.472   1
   5  -1 -11 889.717 151.773   3
   5   1  11 897.669 303.134   1
  -5   1 -11 946.444 234.595   2
   5  -1 -12 19201.9 645.409   3
   5   1  12 19964.1 1317.05   1
  -5   1 -12 19341.7 906.198   2
   5  -1 -12 17426.1 705.629   1
   5  -1 -13 1499.03 237.629   1
  -5   1 -13 1360.11 304.447   2
   5  -1 -13 1493.96 219.037   3
  -5   1 -14 13941.7 845.771   2
   5  -1 -14 15004.8 641.542   3
   5  -1 -15 23377.5 844.952   3
  -5   1 -15 21271.0 1090.52   2
   5  -1 -16 18227.1 791.167   3
  -5   1 -16 15070.1 948.982   2
   5  -1 -17 13496.8 709.060   3
  -5   1 -17 14250.5 952.041   2
   5  -1 -18 120941. 2117.21   3
  -5   1 -18 113023. 2744.39   2
   5  -1 -19 49196.1 1381.89   3
  -5   1 -19 48270.6 1849.12   2
   5  -1 -20 16406.4 834.803   3
  -5   1 -20 17507.6 1141.16   2
   5  -1 -21 11572.7 706.246   3
  -5   1 -21 10638.8 908.689   2
   5  -1 -22 138483. 2414.84   3
  -5   1 -22 119035. 3084.91   2
  -5   1 -23 30310.6 1534.58   2
  -5   1 -24 2743.82 489.164   2
  -5   1 -25 18786.1 1244.22   2
  -5   1 -26 35637.5 1702.37   2
  -5   1 -27 102.138 189.298   2
   5  -1 -28 7532.70 811.274   2
  -5   1 -28 6884.60 762.839   2
   5  -1 -29 10106.2 936.774   2
  -5   1 -29 11178.4 976.073   2
   5   1  30 38127.1 1188.38   5
   5  -1 -30 32893.3 1698.42   2
  -5   1 -30 39797.6 1074.76   7
  -5   1 -30 40198.9 1087.32   6
  -5   1 -30 37602.6 1198.15   8
  -5   1 -30 34829.5 1733.44   2
   5   1  31 4100.28 434.759   5
   5  -1 -31 3594.21 564.778   2
  -5   1 -31 4392.76 422.420   8
  -5   1 -31 3990.26 624.876   2
  -5   1 -31 4056.17 416.791   7
  -5   1 -31 4071.31 400.870   6
  -5   1 -32 1445.13 228.629   7
   5   1  32 1728.81 299.165   5
  -5   1 -32 1367.81 232.047   8
  -5   1 -32 1418.74 250.366   6
  -5   1 -33 11874.9 618.981   6
   5   1  33 11720.9 701.137   5
  -5   1 -33 12240.1 646.298   7
  -5   1 -33 11812.1 683.602   8
   5   1  34 18929.0 869.344   5
  -5   1 -34 18628.9 765.260   6
  -5   1 -34 17884.8 808.878   8
  -5   1 -34 18741.0 772.459   7
   5   1  35 3712.98 419.105   5
  -5   1 -35 3967.64 383.495   6
  -5   1 -35 3876.51 379.069   7
  -5   1 -35 4199.98 398.272   8
   5   1  36 6846.01 536.042   5
  -5   1 -36 7508.57 496.045   7
  -5   1 -36 7236.99 482.340   6
  -5   1 -36 7759.79 522.089   8
   5   1  37 7559.80 555.764   5
  -5   1 -37 6627.56 464.845   7
  -5   1 -37 6322.29 458.708   6
  -5   1 -37 7206.89 495.171   8
  -5   1 -38 10449.3 551.350   8
   5   1  38 9301.10 588.069   5
  -5   1 -38 9933.95 523.210   7
   5   1  39 609.734 224.472   5
   5   1  40 15344.9 701.815   5
   5   1  41 7143.67 460.820   5
   5   1  42 3608.02 329.378   5
   5   1  43 3646.25 307.210   5
   5   1  44 17527.1 584.046   5
   5   1  45 3715.24 256.614   5
  -5   2  44 342.810 93.1821   5
   5  -2  44 362.264 101.602   5
   5  -2  43 686.236 144.787   5
  -5   2  43 660.863 148.701   5
  -5   2  42 891.078 166.588   5
   5  -2  42 655.425 146.903   5
  -5   2  41 1522.60 229.834   5
   5  -2  41 1583.95 228.330   5
   5  -2  40 1287.10 230.142   5
  -5   2  40 1614.90 251.295   5
   5  -2  39 876.872 204.958   5
  -5   2  39 1164.06 237.740   5
  -5   2  38 3061.04 348.766   5
   5  -2  38 3030.90 335.306   5
  -5   2  37 281.256 185.513   5
   5  -2  37 231.385 185.246   5
  -5   2  36 2693.62 340.323   5
   5  -2  36 2981.58 355.417   5
  -5   2  35 5189.53 466.311   5
   5  -2  35 5277.84 445.934   5
  -5   2  34 12910.2 729.729   5
   5  -2  34 13582.7 720.256   5
  -5  -2 -33 3200.93 399.783   8
  -5   2  33 3193.33 395.310   5
   5  -2  33 3435.87 382.044   5
  -5  -2 -33 3589.40 626.847   2
  -5   2  32 15617.0 825.733   5
   5  -2  32 16656.9 802.502   5
  -5  -2 -32 13486.6 1175.36   2
  -5  -2 -32 15714.8 810.085   8
   5  -2  31 23683.7 940.891   5
  -5   2  31 22003.4 971.310   5
  -5  -2 -31 23136.0 969.284   8
  -5  -2 -31 23030.0 1534.00   2
  -5   2  30 11625.0 720.867   5
  -5  -2 -30 11833.2 691.921   8
   5  -2  30 12906.2 704.271   5
  -5  -2 -30 12255.0 1115.70   2
  -5  -2 -29 2604.79 352.840   8
  -5   2  29 2277.72 318.786   5
  -5  -2 -29 2228.49 516.279   2
  -5  -2 -28 10725.7 1033.98   2
  -5  -2 -27 1463.15 406.549   2
  -5  -2 -26 11713.3 1047.73   2
  -5  -2 -25 4514.44 658.590   2
  -5  -2 -24 11578.4 1005.82   2
  -5  -2 -23 1534.96 418.478   2
  -5  -2 -22 3626.76 557.533   2
  -5  -2 -21 9838.80 876.890   2
  -5  -2 -20 19497.1 1190.92   2
  -5  -2 -19 19133.4 942.963   3
  -5  -2 -19 20929.9 1187.19   2
  -5  -2 -18 7522.50 607.410   3
  -5  -2 -18 7399.43 720.765   2
  -5  -2 -17 2566.03 356.784   3
  -5  -2 -17 2748.66 451.253   2
  -5  -2 -16 15301.0 795.419   3
  -5  -2 -16 15189.4 970.834   2
  -5  -2 -15 20230.4 905.648   3
  -5  -2 -15 21081.7 1112.51   2
  -5  -2 -14 12870.6 854.874   2
  -5  -2 -14 12704.7 701.469   3
  -5  -2 -13 11241.4 654.339   3
  -5  -2 -13 12445.7 817.651   2
  -5  -2 -12 10870.0 617.981   3
  -5  -2 -12 11217.0 753.199   2
  -5  -2 -11 596.344 172.119   3
  -5  -2 -11 600.885 229.931   2
  -5  -2 -10 60880.4 1381.21   3
   5  -2  10 63140.2 2289.83   1
  -5  -2 -10 61091.1 1596.35   2
  -5  -2  -9 26338.4 891.648   3
  -5  -2  -9 25845.3 1002.21   2
  -5  -2  -9 29288.2 1656.98   1
   5  -2   9 27154.3 1410.10   1
  -5  -2  -8 10792.6 568.073   3
  -5  -2  -8 12054.8 659.377   2
  -5   2   8 11940.8 739.429   2
  -5  -2  -7 33833.0 963.957   3
  -5  -2  -7 36344.5 1091.87   2
  -5   2   7 36599.8 1250.75   2
  -5  -2  -6 28247.2 854.533   3
  -5   2   6 30261.6 1103.32   2
  -5  -2  -6 31075.4 963.013   2
  -5  -2  -5 8265.90 481.408   2
  -5  -2  -5 7685.17 430.229   3
   5   2  -5 8338.70 534.428   1
  -5   2   5 7680.68 545.397   2
  -5  -2  -5 8645.67 762.555   1
   5   2  -4 4173.85 411.948   1
  -5  -2  -4 4462.17 530.005   1
  -5  -2  -4 4088.24 332.587   2
  -5   2   4 4146.82 403.142   2
  -5  -2  -4 4247.31 317.812   3
  -5  -2  -3 2962.99 415.679   1
   5  -2   3 2900.17 297.449   3
   5   2  -3 2717.87 346.352   1
  -5   2   3 2766.63 335.314   2
  -5  -2  -2 7520.65 640.769   1
   5  -2   2 6832.82 430.873   3
   5   2  -2 6893.99 564.131   1
  -5   2   2 7074.28 505.279   2
  -5  -2  -1 906.432 232.731   1
   5   2  -1 858.687 208.482   1
   5  -2   1 872.735 196.877   3
  -5   2   1 920.551 214.333   2
   5   2   0 156.865 137.804   1
  -5  -2   0 17.9377 160.994   1
   5  -2   0 31.5975 103.630   3
  -5   2   0 91.1410 130.281   2
  -5  -2   1 833.975 203.578   1
   5  -2  -1 1001.98 184.886   3
  -5   2  -1 971.782 214.440   2
   5   2   1 678.758 200.328   1
   5   2   2 6028.36 556.727   1
  -5   2  -2 7541.98 506.074   2
  -5  -2   2 6674.98 535.200   1
   5  -2  -2 6621.63 410.728   3
  -5  -2   3 2632.55 327.606   1
   5  -2  -3 2889.00 412.227   1
   5  -2  -3 2779.15 280.974   3
  -5   2  -3 2855.52 322.166   2
   5   2   3 2948.85 425.629   1
  -5  -2   4 4167.35 396.706   1
   5  -2  -4 4110.73 335.511   3
   5  -2  -4 4102.83 493.055   1
   5   2   4 4287.40 514.456   1
  -5   2  -4 4172.27 400.083   2
  -5   2  -5 8299.79 549.480   2
  -5  -2   5 7146.37 499.017   1
   5  -2  -5 7922.13 448.273   3
   5  -2  -5 8397.47 685.819   1
   5   2   5 8133.65 758.208   1
  -5  -2   6 29133.5 933.875   1
   5  -2  -6 29447.3 1260.42   1
   5  -2  -6 29195.4 839.990   3
   5   2   6 31289.0 1551.54   1
  -5   2  -6 31329.6 1030.32   2
  -5  -2   7 33017.5 947.923   1
   5  -2  -7 36672.2 1403.65   1
   5  -2  -7 34883.8 920.561   3
   5   2   7 39203.0 1846.82   1
  -5   2  -7 37007.5 1131.18   2
  -5   2  -8 11798.0 657.799   2
   5  -2  -8 12037.2 805.648   1
   5  -2  -8 11697.8 537.433   3
  -5  -2   8 11191.8 514.569   1
   5   2   8 11701.8 1093.77   1
  -5  -2   9 24216.0 682.611   1
  -5   2  -9 25946.9 1004.68   2
   5   2   9 28162.4 1732.13   1
   5  -2  -9 25249.1 792.358   3
   5  -2  -9 25579.1 1160.98   1
   5  -2 -10 59651.3 1764.42   1
   5  -2 -10 60504.1 1233.56   3
  -5   2 -10 62356.2 1560.75   2
   5  -2 -11 629.938 166.133   3
   5  -2 -11 1043.70 256.306   1
  -5   2 -11 589.560 187.300   2
  -5   2 -12 10945.5 726.203   2
   5  -2 -12 11238.6 763.676   1
   5  -2 -12 11397.7 563.458   3
   5  -2 -13 12119.5 795.297   1
  -5   2 -13 12268.3 782.537   2
   5  -2 -13 11851.1 582.940   3
  -5   2 -14 12133.0 793.514   2
   5  -2 -14 11471.7 586.270   3
   5  -2 -15 20207.2 810.894   3
  -5   2 -15 20062.4 1069.09   2
   5  -2 -16 14620.8 722.184   3
  -5   2 -16 16122.0 987.265   2
   5  -2 -17 2499.98 338.856   3
  -5   2 -17 2693.44 447.184   2
   5  -2 -18 7707.46 572.686   3
  -5   2 -18 6937.70 692.771   2
  -5   2 -19 18473.4 1182.20   2
   5  -2 -19 19557.0 956.311   3
   5  -2 -20 19851.9 988.740   3
  -5   2 -20 18027.8 1180.97   2
   5  -2 -21 9477.70 705.067   3
  -5   2 -21 9262.25 886.700   2
   5  -2 -22 3292.40 438.330   3
  -5   2 -22 3030.05 526.899   2
   5  -2 -23 596.933 184.208   3
  -5   2 -23 261.073 231.558   2
  -5   2 -24 10931.2 976.827   2
   5  -2 -24 12620.0 832.356   3
   5  -2 -25 4918.84 529.621   3
  -5   2 -25 5105.61 694.149   2
   5  -2 -26 12117.7 834.332   3
   5   2  29 2069.29 297.428   5
  -5   2 -29 2158.04 288.960   7
  -5   2 -29 2189.37 293.010   6
   5   2  30 12497.7 720.990   5
   5  -2 -30 11428.3 1065.93   2
  -5   2 -30 12116.9 603.251   6
  -5   2 -30 12842.1 630.027   7
  -5   2 -31 22222.4 902.573   8
   5   2  31 23422.0 986.934   5
  -5   2 -31 23348.8 825.170   6
  -5   2 -31 23049.1 842.782   7
   5   2  32 15112.8 796.186   5
  -5   2 -32 14962.1 697.104   7
   5  -2 -32 13690.3 1152.86   2
  -5   2 -32 16410.5 768.758   8
  -5   2 -32 15973.6 711.072   6
   5   2  33 3339.31 402.664   5
   5  -2 -33 3728.14 623.751   2
  -5   2 -33 3497.27 369.285   7
  -5   2 -33 3115.37 346.226   6
   5   2  34 12950.8 747.723   5
  -5   2 -34 13753.8 667.366   7
  -5   2 -34 12363.8 633.909   6
  -5   2 -35 4864.82 412.331   6
  -5   2 -35 5079.58 412.327   7
   5   2  35 4931.56 467.450   5
   5   2  36 2337.23 315.083   5
  -5   2 -36 2222.80 285.394   7
  -5   2 -36 2239.46 275.687   6
  -5   2 -37 316.621 157.411   7
   5   2  37 306.795 172.034   5
  -5   2 -37 134.636 163.148   6
   5   2  38 3041.92 360.124   5
  -5   2 -38 2931.54 301.748   7
  -5   2 -38 2316.20 281.496   6
   5   2  39 912.842 214.740   5
  -5   2 -39 581.681 192.451   7
  -5   2 -39 543.147 184.366   6
   5   2  40 1292.22 237.432   5
  -5   2 -40 1338.55 208.353   7
  -5   2 -40 1256.94 212.670   6
   5   2  41 1419.37 224.146   5
   5   2  42 920.621 192.068   5
   5   2  43 961.074 182.746   5
   5   2  44 251.054 112.267   5
  -5   3  43 247.753 108.678   5
   5  -3  43 388.790 91.4673   5
  -5   3  42 3262.58 269.233   5
   5  -3  42 3148.79 231.140   5
  -5   3  41 647.143 164.465   5
   5  -3  41 570.367 128.661   5
  -5   3  40 2424.66 282.236   5
   5  -3  40 1916.14 234.008   5
  -5   3  39 678.577 191.706   5
   5  -3  39 561.710 156.071   5
  -5   3  38 9531.66 562.806   5
   5  -3  38 9382.03 524.202   5
  -5   3  37 5593.70 452.921   5
   5  -3  37 5609.77 423.432   5
  -5   3  36 5638.45 472.386   5
   5  -3  36 5301.58 427.186   5
  -5   3  35 1121.92 276.382   5
   5  -3  35 845.654 209.851   5
  -5   3  34 11885.1 700.880   5
   5  -3  34 12016.3 637.812   5
  -5   3  33 11913.0 710.334   5
   5  -3  33 11846.8 658.729   5
   5  -3  32 6491.03 484.216   5
  -5  -3 -32 7130.02 865.488   2
  -5   3  32 6744.31 553.784   5
  -5   3  31 1662.75 330.126   5
   5  -3  31 1312.41 259.956   5
  -5  -3 -31 1206.81 422.177   2
  -5   3  30 15238.6 850.814   5
  -5  -3 -30 14398.3 1235.43   2
  -5   3  29 11758.7 747.581   5
  -5  -3 -29 12703.9 1150.21   2
  -5   3  28 2315.56 344.148   5
  -5  -3 -28 2186.99 526.859   2
  -5  -3 -27 4873.02 702.634   2
  -5  -3 -26 19759.2 1394.71   2
  -5  -3 -25 2159.28 487.317   2
  -5  -3 -24 496.773 276.866   2
  -5  -3 -23 1896.26 435.256   2
  -5  -3 -22 10723.7 809.827   3
  -5  -3 -22 10303.2 947.136   2
  -5  -3 -21 2076.98 375.268   3
  -5  -3 -21 2014.63 442.179   2
  -5  -3 -20 952.328 256.218   3
  -5  -3 -20 476.492 235.012   2
  -5  -3 -19 7124.11 636.432   3
  -5  -3 -19 7812.35 794.591   2
  -5  -3 -18 6952.68 612.517   3
  -5  -3 -18 6447.37 703.008   2
  -5  -3 -17 621.388 219.194   3
  -5  -3 -17 854.803 289.898   2
  -5  -3 -16 2674.65 394.996   3
  -5  -3 -16 2114.86 393.176   2
  -5  -3 -15 1817.17 318.895   3
  -5  -3 -15 2331.13 401.617   2
  -5  -3 -14 22481.3 1012.58   3
  -5  -3 -14 21432.7 1132.71   2
  -5  -3 -13 1871.85 311.500   3
  -5  -3 -13 2261.01 395.749   2
  -5  -3 -12 17704.8 855.069   3
  -5  -3 -12 18224.6 983.184   2
  -5  -3 -11 33445.7 1145.31   3
  -5  -3 -11 35640.8 1315.98   2
  -5  -3 -10 54266.1 1431.79   3
  -5  -3 -10 55134.4 1590.55   2
  -5  -3  -9 3908.55 438.098   2
  -5  -3  -9 4415.46 417.316   3
  -5  -3  -8 81876.1 1660.47   3
  -5  -3  -8 79183.1 1751.01   2
  -5   3   7 43704.9 1505.49   2
  -5  -3  -7 42588.1 1234.08   2
   5  -3   7 41731.3 1251.74   3
  -5  -3  -7 43346.9 1162.14   3
  -5  -3  -6 15421.3 669.508   3
   5  -3   6 14773.3 745.685   3
  -5  -3  -6 15377.3 705.372   2
  -5   3   6 15597.1 888.147   2
  -5  -3  -5 6667.22 424.135   3
  -5  -3  -5 6473.79 450.654   2
  -5   3   5 7270.69 596.369   2
   5  -3   5 6200.68 503.341   3
  -5  -3  -4 41668.1 998.985   3
  -5  -3  -4 41849.4 1756.15   1
   5   3  -4 38333.9 1537.20   1
   5  -3   4 39717.4 1216.55   3
  -5   3   4 40532.1 1358.99   2
  -5  -3  -4 41225.3 1057.04   2
  -5  -3  -3 14769.2 571.159   3
  -5  -3  -3 14349.9 1010.53   1
  -5  -3  -3 13776.7 600.239   2
   5   3  -3 14164.1 969.421   1
   5  -3   3 13614.4 716.302   3
  -5   3   3 14161.5 803.557   2
  -5  -3  -2 2649.77 240.478   3
  -5   3   2 2751.64 363.174   2
  -5  -3  -2 2543.55 444.251   1
   5   3  -2 2771.00 476.867   1
   5  -3   2 2929.71 348.753   3
   5  -3   1 8803.81 885.714   1
  -5  -3  -1 8296.42 748.127   1
   5   3  -1 8354.94 798.897   1
  -5   3   1 7891.28 572.545   2
   5  -3   1 8332.48 553.447   3
  -5  -3  -1 7824.85 385.483   3
  -5  -3   0 43461.5 1697.23   1
   5  -3   0 48471.0 2067.19   1
  -5   3   0 46704.5 1375.28   2
   5  -3   0 45724.5 1231.85   3
   5   3   0 46024.0 1866.54   1
  -5  -3   1 8142.67 704.644   1
   5  -3  -1 7891.37 517.535   3
   5  -3  -1 9009.43 906.747   1
  -5   3  -1 7765.26 590.849   2
   5   3   1 7564.23 775.801   1
  -5  -3   2 2928.04 452.014   1
   5  -3  -2 3221.61 551.927   1
  -5   3  -2 2696.89 358.113   2
   5  -3  -2 2778.18 317.157   3
   5   3   2 2870.97 502.845   1
  -5  -3   3 13249.9 886.377   1
  -5   3  -3 14869.7 768.225   2
   5  -3  -3 13970.6 1094.58   1
   5   3   3 13587.3 1046.82   1
   5  -3  -3 13428.2 663.820   3
  -5  -3   4 37727.4 1490.24   1
   5   3   4 37400.8 1766.80   1
  -5   3  -4 40124.6 1261.45   2
   5  -3  -4 39300.6 1132.19   3
  -5  -3   5 6599.45 627.155   1
   5  -3  -5 6804.13 482.831   3
  -5   3  -5 6516.64 531.736   2
   5  -3  -5 6748.53 733.301   1
  -5   3  -6 14096.4 766.249   2
   5  -3  -6 16819.5 1165.35   1
   5  -3  -6 15897.5 726.293   3
  -5  -3   6 14440.3 886.228   1
  -5   3  -7 43614.3 1323.67   2
   5  -3  -7 42539.1 1839.66   1
   5  -3  -7 42932.2 1196.72   3
  -5  -3   7 43669.5 1491.57   1
  -5   3  -8 82225.3 1851.99   2
   5  -3  -8 78078.1 1608.95   3
   5  -3  -8 79633.2 2527.39   1
  -5  -3   8 78166.2 1958.26   1
  -5   3  -9 4115.10 431.179   2
   5  -3  -9 4501.46 412.009   3
   5  -3  -9 3541.91 553.978   1
  -5   3 -10 55764.2 1580.33   2
   5  -3 -10 54928.2 1381.81   3
  -5   3 -11 36904.0 1315.60   2
   5  -3 -11 35627.3 1131.62   3
  -5   3 -12 20521.2 1014.36   2
   5  -3 -12 18640.6 819.280   3
   5  -3 -13 1882.87 287.902   3
  -5   3 -13 1946.33 319.912   2
   5  -3 -14 22517.7 943.699   3
  -5   3 -14 23596.2 1147.93   2
   5  -3 -15 1834.90 304.122   3
  -5   3 -15 1525.12 332.434   2
  -5   3 -16 2642.83 426.100   2
   5  -3 -16 2713.40 363.693   3
   5  -3 -17 686.539 215.958   3
  -5   3 -17 967.961 283.289   2
   5  -3 -18 6918.77 586.477   3
   5  -3 -19 6913.69 599.065   3
   5  -3 -20 636.302 225.120   3
   5  -3 -21 1647.47 325.997   3
   5  -3 -22 9480.51 774.978   3
   5  -3 -23 1824.67 371.676   3
   5  -3 -24 920.234 251.227   3
   5  -3 -25 1622.07 380.965   3
   5  -3 -26 19149.1 1103.25   3
   5  -3 -27 5319.22 631.419   3
  -5   3 -28 2550.64 309.905   6
   5  -3 -28 2939.38 478.090   3
   5   3  28 2279.78 363.613   5
   5   3  29 13167.9 761.486   5
  -5   3 -29 12522.9 622.993   6
   5   3  30 14736.1 794.348   5
   5  -3 -30 13471.5 1187.68   2
  -5   3 -30 16356.3 695.412   6
   5  -3 -31 2041.24 486.128   2
   5   3  31 1343.28 291.828   5
  -5   3 -31 1232.57 230.797   6
   5   3  32 6901.34 558.328   5
  -5   3 -32 6838.21 459.769   6
  -5   3 -32 6222.26 455.634   7
   5   3  33 11309.7 686.859   5
  -5   3 -33 11896.7 591.345   7
  -5   3 -33 11402.1 583.398   6
  -5   3 -34 10990.3 578.793   7
   5   3  34 11007.7 671.493   5
  -5   3 -34 10399.5 562.590   6
   5   3  35 890.601 225.229   5
  -5   3 -35 956.118 232.495   6
  -5   3 -35 1039.68 225.048   7
   5   3  36 5298.50 454.909   5
  -5   3 -36 4743.17 380.760   7
  -5   3 -36 4766.88 378.530   6
   5   3  37 5766.04 466.656   5
  -5   3 -37 5353.32 387.179   7
  -5   3 -37 5223.12 382.635   6
   5   3  38 8489.39 528.555   5
  -5   3 -38 8244.30 455.214   6
  -5   3 -38 8267.08 454.458   7
   5   3  39 665.413 183.510   5
  -5   3 -39 747.166 179.372   7
  -5   3 -39 786.584 204.601   6
   5   3  40 2690.96 302.549   5
  -5   3 -40 2203.64 244.713   6
  -5   3 -40 2144.00 226.210   7
  -5   3 -41 406.682 131.773   7
  -5   3 -41 339.999 152.209   6
   5   3  41 615.166 166.283   5
   5   3  42 3642.86 290.456   5
   5   3  43 59.8835 101.957   5
  -5   4  42 5338.82 296.828   5
  -5   4  41 846.683 162.167   5
  -5   4  40 6317.44 378.157   5
  -5   4  39 2679.39 283.851   5
   5  -4  39 2735.65 243.997   5
  -5   4  38 1958.71 266.102   5
   5  -4  38 1723.17 208.213   5
  -5   4  37 1009.75 230.322   5
   5  -4  37 784.842 163.938   5
  -5   4  36 10251.0 600.796   5
   5  -4  36 9595.05 497.587   5
   5  -4  35 6553.53 445.190   5
  -5   4  35 6267.74 492.232   5
  -5   4  34 2416.07 325.340   5
   5  -4  34 3035.64 300.228   5
  -5   4  33 3670.76 421.778   5
  -5  -4 -33 3641.07 398.485   9
   5  -4  33 3751.62 370.572   5
  -5   4  32 14870.0 803.725   5
  -5  -4 -32 15416.2 811.785   9
   5  -4  32 15121.5 712.544   5
  -5   4  31 10024.9 675.077   5
   5  -4  31 9866.52 587.592   5
  -5  -4 -31 9302.46 657.109   9
  -5  -4 -30 5681.92 547.182   9
  -5  -4 -30 6209.98 827.527   2
  -5   4  30 4932.99 482.011   5
  -5   4  29 208.196 205.332   5
  -5  -4 -29 97.0623 213.349   9
  -5  -4 -28 13988.7 1220.55   2
  -5   4  28 13840.0 843.070   5
  -5  -4 -28 13013.6 818.650   9
  -5   4  27 13713.1 850.049   5
  -5  -4 -27 12595.4 799.535   9
  -5  -4 -27 11014.0 1099.58   2
   5  -4  27 15199.2 1351.15   3
  -5  -4 -26 2476.17 360.220   9
  -5   4  26 2740.01 418.869   5
   5  -4  26 3498.18 714.124   3
  -5  -4 -26 1905.73 478.001   2
  -5   4  25 14251.5 876.303   5
  -5  -4 -25 13441.4 833.172   9
  -5  -4 -25 13448.1 1174.82   2
  -5  -4 -24 27865.0 1413.70   3
  -5  -4 -24 26305.2 1603.95   2
  -5  -4 -23 480.809 229.558   3
  -5  -4 -23 998.838 336.468   2
  -5  -4 -22 4549.69 568.784   3
  -5  -4 -22 4690.07 662.561   2
  -5  -4 -21 14991.4 1154.85   2
  -5  -4 -21 17539.5 1086.32   3
  -5  -4 -20 43316.4 1920.97   2
  -5  -4 -20 45962.4 1713.13   3
  -5  -4 -19 6319.34 727.217   2
  -5  -4 -19 6894.50 670.922   3
  -5  -4 -18 1314.93 293.771   3
  -5  -4 -18 1612.86 399.660   2
   5  -4  18 1086.40 378.879   3
  -5  -4 -17 12069.0 857.295   3
  -5  -4 -17 10829.6 921.081   2
   5  -4  17 12397.9 986.382   3
  -5  -4 -16 40178.6 1696.07   2
   5  -4  16 42794.6 1769.29   3
  -5  -4 -16 43957.7 1586.78   3
  -5  -4 -15 6453.96 662.504   2
   5  -4  15 4981.88 588.896   3
  -5  -4 -15 5913.92 580.148   3
  -5  -4 -14 18745.7 1013.84   3
   5  -4  14 19067.5 1096.98   3
  -5  -4 -14 17889.0 1088.08   2
  -5  -4 -13 14588.3 945.888   2
  -5  -4 -13 14328.1 873.344   3
   5  -4  13 15686.2 973.191   3
  -5  -4 -12 12220.6 839.443   2
  -5  -4 -12 14738.7 862.399   3
   5  -4  12 13363.6 879.747   3
  -5  -4 -11 4152.15 453.737   3
   5  -4  11 4393.09 526.355   3
  -5  -4 -11 4181.36 485.668   2
  -5  -4 -10 22782.6 1015.99   3
  -5  -4 -10 21998.5 1061.07   2
   5  -4  10 22161.6 1073.36   3
  -5  -4  -9 19233.5 906.290   3
  -5  -4  -9 17658.5 928.997   2
   5  -4   9 17558.4 967.343   3
  -5  -4  -8 28041.2 1050.59   3
   5  -4   8 26419.9 1160.03   3
  -5  -4  -8 26578.4 1079.29   2
  -5  -4  -7 894.263 223.248   3
  -5  -4  -7 753.341 193.085   2
   5  -4   7 552.269 217.035   3
   5  -4   6 60905.9 1717.28   3
  -5  -4  -6 59395.5 1443.21   3
  -5  -4  -5 46076.9 1211.81   3
   5  -4   5 44447.1 1476.70   3
  -5  -4  -4 13616.8 642.089   3
  -5   4   4 12983.0 856.685   2
   5  -4   4 12433.5 789.046   3
  -5  -4  -3 20867.9 775.604   3
   5  -4   3 21403.0 1001.77   3
  -5   4   3 19207.1 1028.52   2
   5  -4   2 87954.3 2027.34   3
  -5   4   2 84276.1 2083.34   2
  -5  -4  -2 87026.1 1536.87   3
   5  -4   1 21146.1 980.773   3
  -5   4   1 19492.2 1013.26   2
  -5  -4  -1 20401.6 731.209   3
  -5   4   0 957.680 232.651   2
   5  -4   0 1004.15 258.522   3
   5  -4  -1 20225.7 948.150   3
  -5   4  -1 20552.1 1005.79   2
   5  -4  -2 84938.1 1898.63   3
  -5   4  -2 87686.3 2014.87   2
  -5   4  -3 19929.8 973.859   2
   5  -4  -3 19906.4 912.495   3
  -5   4  -4 13175.9 784.003   2
   5  -4  -4 12676.0 726.881   3
  -5   4  -5 45222.7 1453.80   2
   5  -4  -5 45427.5 1374.79   3
   5  -4  -6 59602.4 1577.21   3
  -5   4  -6 59968.6 1651.17   2
  -5   4  -7 737.383 222.541   2
   5  -4  -7 653.236 219.849   3
   5  -4  -8 26080.9 1056.80   3
  -5   4  -8 26944.9 1132.81   2
  -5   4  -9 17281.4 910.855   2
   5  -4  -9 17959.9 889.174   3
   5  -4 -10 23654.1 1030.16   3
   5  -4 -11 3833.94 441.055   3
   5  -4 -12 15204.6 855.406   3
   5  -4 -13 15764.4 876.000   3
   5  -4 -14 20046.4 991.621   3
   5  -4 -15 6641.36 584.054   3
   5  -4 -16 46106.4 1548.84   3
   5  -4 -17 12242.5 816.799   3
   5  -4 -18 1274.04 307.734   3
   5  -4 -19 6184.33 632.872   3
   5  -4 -20 45507.7 1696.70   3
   5  -4 -21 16702.2 1064.85   3
   5  -4 -22 4620.36 606.377   3
   5  -4 -23 452.042 210.938   3
   5  -4 -24 25836.7 1430.39   3
   5  -4 -25 13335.8 1011.08   3
  -5   4 -25 15565.1 735.140   6
  -5   4 -26 3069.19 356.646   6
   5  -4 -26 2942.55 505.035   3
   5   4  26 2454.01 343.397   5
   5   4  27 11232.9 720.051   5
  -5   4 -27 13558.0 656.340   6
   5  -4 -27 13157.2 1017.01   3
   5  -4 -28 13878.7 1002.90   3
   5   4  28 13902.6 775.620   5
  -5   4 -28 16213.5 695.194   6
  -5   4 -29 329.758 162.966   6
   5  -4 -29 491.283 288.640   3
   5   4  29-103.521 164.175   5
   5  -4 -30 5192.05 775.936   2
   5   4  30 5602.59 502.474   5
  -5   4 -30 5588.99 417.131   6
   5   4  31 9348.03 626.222   5
  -5   4 -31 9265.11 531.410   6
   5   4  32 13556.2 736.061   5
  -5   4 -32 13458.8 626.372   6
   5   4  33 3310.72 391.356   5
  -5   4 -33 3692.94 360.259   7
  -5   4 -33 3636.41 362.678   6
  -5   4 -34 2175.41 279.606   7
   5   4  34 2725.72 322.404   5
  -5   4 -34 2886.50 303.748   6
   5   4  35 5961.62 478.073   5
  -5   4 -35 6138.26 403.887   6
  -5   4 -35 6073.31 417.485   7
  -5   4 -36 10381.5 502.435   7
   5   4  36 9332.55 547.908   5
  -5   4 -36 10547.9 515.520   6
  -5   4 -37 896.090 204.073   7
   5   4  37 1064.54 234.329   5
  -5   4 -37 1390.21 235.541   6
   5   4  38 1629.91 251.639   5
  -5   4 -38 1730.67 230.041   7
  -5   4 -38 2265.86 254.610   6
   5   4  39 2863.10 293.154   5
  -5   4 -39 2805.14 249.548   7
  -5   4 -39 2981.65 262.313   6
  -5   4 -40 6290.71 324.078   7
  -5   4 -40 6489.58 333.036   6
   5   4  40 6368.46 380.413   5
  -5   4 -41 970.676 148.818   7
   5   4  41 831.789 164.498   5
  -5   4 -41 627.759 134.643   6
   5   4  42 5358.92 283.267   5
  -5   5  40 937.451 144.559   5
  -5   5  39 35.4074 110.742   5
  -5   5  38 220.780 114.270   5
  -5   5  37 963.169 195.775   5
  -5   5  36 1542.52 238.642   5
  -5   5  35-29.3990 156.601   5
  -5   5  34 335.725 150.452   5
  -5   5  33 331.893 193.650   5
  -5   5  32 1567.31 309.451   5
  -5  -5 -32 739.858 220.158   9
   5  -5  31 215.371 158.407   5
  -5  -5 -31 583.119 196.630   9
  -5   5  31 252.781 207.007   5
  -5   5  30 10632.2 710.892   5
  -5  -5 -30 10755.6 698.289   9
  -5   5  29 3844.54 490.240   5
  -5  -5 -29 2657.99 376.181   9
  -5   5  28 857.799 282.070   5
  -5  -5 -28 712.148 237.252   9
  -5   5  27 2652.99 426.166   5
  -5  -5 -27 2707.77 383.380   9
  -5  -5 -27 2513.55 576.085   2
   5   5 -27 3561.77 436.237   6
  -5   5  26 16235.2 938.134   5
  -5  -5 -26 15907.5 1293.64   2
  -5  -5 -26 15891.6 902.750   9
   5   5 -26 15927.9 807.109   6
   5   5 -25 2038.63 339.888   6
  -5  -5 -25 2309.34 444.370   3
  -5  -5 -25 1847.66 345.045   9
  -5   5  25 1842.45 387.722   5
  -5  -5 -25 1565.36 451.104   2
   5   5 -24 3474.81 387.613   6
  -5   5  24 2816.72 427.593   5
  -5  -5 -24 3964.87 557.854   3
  -5  -5 -24 3276.08 433.626   9
  -5  -5 -24 2274.50 482.365   2
   5   5 -23 2493.08 354.907   6
  -5  -5 -23 1918.62 442.544   2
  -5   5  23 2477.15 393.345   5
  -5  -5 -23 3315.84 556.919   3
  -5  -5 -23 2899.22 408.686   9
   5  -5  23 1615.48 362.082   3
   5   5 -22-413.330 190.287   6
  -5   5  22-55.2069 195.126   5
  -5  -5 -22 167.793 206.572   3
  -5  -5 -22 240.515 212.513   9
   5   5 -22-159.827 240.125   4
  -5  -5 -22 747.275 361.476   2
   5  -5  22 1176.53 578.782   3
  -5  -5 -21 429.450 218.258   3
  -5  -5 -21 195.572 221.808   2
   5  -5  21 428.853 317.641   3
  -5  -5 -20 5073.24 620.062   3
   5  -5  20 3626.63 691.421   3
  -5  -5 -20 4458.64 665.738   2
  -5  -5 -19 7428.26 736.553   3
  -5  -5 -19 7911.66 858.059   2
   5  -5  19 7691.92 938.319   3
   5  -5  18 1262.58 408.788   3
  -5  -5 -18 1932.88 389.363   3
  -5  -5 -18 1869.67 386.357   2
  -5  -5 -17 537.674 253.791   3
   5  -5  17 919.235 367.633   3
  -5  -5 -17-51.6878 150.580   2
  -5  -5 -16 1512.85 334.331   3
  -5  -5 -16 1536.40 372.227   2
   5  -5  16 1459.60 406.762   3
  -5  -5 -15 3511.98 528.265   2
   5  -5  15 4936.36 657.709   3
  -5  -5 -15 4058.59 533.939   3
  -5  -5 -14 8569.69 792.326   2
   5  -5  14 9896.57 891.717   3
  -5  -5 -14 10138.1 809.254   3
  -5  -5 -13 307.593 193.962   3
  -5  -5 -13 940.320 325.031   2
   5  -5  13 381.800 219.364   3
  -5  -5 -12 5795.79 603.812   3
   5  -5  12 5632.63 656.581   3
  -5  -5 -11 19060.7 1049.48   3
   5  -5  11 17239.9 1085.13   3
  -5  -5 -10 5651.62 575.221   3
   5  -5  10 6145.29 645.618   3
   5  -5   9 912.097 294.444   3
  -5  -5  -9 1176.32 271.962   3
  -5  -5  -8 169.526 167.543   3
   5  -5   8 271.679 206.422   3
  -5  -5  -7 847.173 239.938   3
   5  -5   7 278.408 248.889   3
  -5  -5  -6 2553.54 329.510   3
   5  -5   6 1627.76 350.180   3
  -5  -5  -5 2416.14 338.768   3
   5  -5   5 2038.29 391.207   3
  -5  -5  -4 5760.27 498.910   3
   5  -5   4 5236.53 579.628   3
   5  -5   3 17459.1 1015.59   3
   5  -5   2 19483.9 1071.70   3
   5  -5   1 7515.80 698.393   3
   5  -5   0 1742.67 356.379   3
   5  -5  -1 7527.92 662.546   3
  -5   5  -1 7116.01 675.004   2
   5  -5  -2 18878.6 1033.98   3
  -5   5  -2 19820.3 1077.55   2
   5  -5  -3 16841.2 976.993   3
   5  -5  -4 4793.80 524.321   3
   5  -5  -5 2088.88 394.022   3
   5  -5  -6 2125.93 364.256   3
   5  -5  -7 592.324 229.487   3
   5  -5  -8 41.5567 155.414   3
   5  -5  -9 1206.28 300.683   3
   5  -5 -10 5910.12 577.649   3
   5  -5 -11 16058.9 969.928   3
   5  -5 -12 5743.40 581.243   3
   5  -5 -13 361.799 199.837   3
   5  -5 -14 10208.2 791.088   3
   5  -5 -15 4008.21 519.028   3
   5  -5 -16 1378.28 338.197   3
   5  -5 -17 338.744 202.960   3
   5  -5 -18 1784.51 388.325   3
   5  -5 -19 7882.35 772.630   3
   5  -5 -20 5593.95 664.713   3
   5  -5 -21 974.507 338.428   3
  -5   5 -22 159.734 237.426   6
   5  -5 -22 499.883 314.722   3
   5  -5 -23 3891.87 598.397   3
  -5   5 -23 3558.87 452.542   6
   5  -5 -24 4222.06 637.018   3
  -5   5 -24 3667.15 413.726   6
   5  -5 -25 2547.78 487.294   3
  -5   5 -25 2291.29 337.411   6
   5  -5 -26 16658.7 1186.98   3
  -5   5 -26 17945.2 786.296   6
   5  -5 -27 3318.93 565.566   3
  -5   5 -27 3814.44 404.327   6
  -5   5 -28 755.321 217.007   6
   5   5  28 924.933 234.702   5
  -5   5 -29 2804.01 316.926   6
   5   5  29 3553.28 400.176   5
   5   5  30 10283.3 629.927   5
  -5   5 -30 10717.8 558.634   6
  -5   5 -31 253.180 134.824   6
   5   5  31 703.131 227.022   5
   5   5  32 1396.76 262.133   5
  -5   5 -32 1201.97 224.210   6
   5   5  33-114.942 156.160   5
  -5   5 -33 406.852 151.458   6
  -5   5 -34 240.936 135.915   7
   5   5  34 485.169 184.640   5
  -5   5 -34 298.525 164.196   6
   5   5  35 397.465 169.585   5
  -5   5 -35 29.6411 120.980   7
  -5   5 -35 38.8934 125.716   6
   5   5  36 1540.70 208.397   5
  -5   5 -36 1366.37 206.213   7
  -5   5 -36 1549.64 206.797   6
  -5   5 -37 1159.82 188.096   7
   5   5  37 1118.64 183.908   5
  -5   5 -37 1226.15 190.739   6
   5   5  38 533.649 135.558   5
  -5   5 -38 478.868 143.081   6
  -5   5 -38 413.636 131.647   7
  -5   5 -39 289.907 125.723   6
   5   5  39 160.514 102.667   5
  -5   5 -39 130.188 108.108   7
  -5   5 -40 696.117 130.965   6
  -5   5 -40 693.017 123.207   7
  -5   6  37 933.896 154.136   5
  -5   6  36 13465.2 518.963   5
  -5   6  35 3673.27 312.200   5
  -5   6  34 342.826 133.988   5
  -5   6  33 2929.03 305.062   5
  -5   6  32 8745.00 544.072   5
   5   6 -31 2082.00 238.246   6
  -5   6  31 2003.61 298.941   5
   5   6 -30 888.974 202.763   6
  -5   6  30 657.660 224.182   5
   5   6 -29 1551.14 263.504   6
  -5   6  29 1016.76 253.692   5
  -5  -6 -29 1093.91 251.564   9
  -5  -6 -28 14436.6 787.162   9
  -5   6  28 15846.4 871.405   5
  -5   6  27 6689.21 599.246   5
  -5  -6 -27 6349.15 545.353   9
   5   6 -27 6356.84 501.278   6
   5   6 -26 2534.37 355.123   6
  -5   6  26 1969.48 357.610   5
  -5  -6 -26 2597.03 382.186   9
   5   6 -25 638.851 261.054   6
  -5   6  25 697.426 276.569   5
  -5  -6 -25 641.368 235.880   9
  -5  -6 -24 34448.4 1299.35   9
  -5   6  24 33464.1 1351.07   5
   5   6 -24 33974.4 1129.24   6
  -5   6  23 8465.06 693.521   5
  -5  -6 -23 9745.47 871.314   3
  -5  -6 -23 8883.60 684.417   9
   5   6 -23 8043.64 581.934   6
   5   6 -22 2131.42 320.205   6
  -5  -6 -22 2287.04 394.209   9
  -5   6  22 1963.52 365.472   5
  -5  -6 -22 1421.18 358.207   3
   5   6 -22 2038.55 333.845   4
  -5   6  21 22019.0 1100.77   5
  -5  -6 -21 24988.6 1378.47   3
   5   6 -21 22216.5 900.536   6
   5   6 -21 23119.0 960.312   4
  -5  -6 -21 21993.1 1081.15   9
  -5   6  20 39498.1 1412.87   5
  -5  -6 -20 42495.9 1795.35   3
   5   6 -20 41673.8 1269.12   4
  -5  -6 -20 36491.6 1413.26   9
   5   6 -20 40294.2 1198.76   6
   5   6 -19 1459.92 314.776   6
  -5   6  19 1386.06 305.545   5
  -5  -6 -19 1691.17 415.324   3
  -5  -6 -19 1550.78 358.397   9
   5   6 -19 1721.72 308.808   4
   5  -6  19 1279.31 413.291   3
  -5  -6 -18 22943.8 1126.71   9
  -5   6  18 21375.2 978.702   5
   5  -6  18 22031.4 1604.25   3
  -5  -6 -18 22523.7 1315.62   3
   5   6 -18 20336.3 834.871   6
   5   6 -18 21888.4 893.766   4
  -5   6  17 30548.6 1175.25   5
  -5  -6 -17 33144.8 1597.08   3
  -5  -6 -17 31099.5 1320.49   9
   5   6 -17 32024.0 1037.54   4
   5   6 -17 31572.4 1004.14   6
   5  -6  17 34484.9 1932.31   3
  -5   6  16 13430.4 761.212   5
  -5  -6 -16 14966.0 1062.22   3
  -5  -6 -16 14649.1 922.295   9
   5  -6  16 15870.6 1289.53   3
  -5  -6 -15 1349.66 348.625   3
   5  -6  15 1769.03 515.062   3
  -5  -6 -14 26118.5 1382.17   3
   5  -6  14 28647.1 1621.40   3
  -5  -6 -13 3131.59 484.507   3
   5  -6  13 3263.26 571.027   3
   5  -6  12 17976.2 1220.09   3
  -5  -6 -12 16825.7 1093.25   3
  -5  -6 -11 314.193 240.194   3
   5  -6  11 340.191 255.427   3
  -5  -6 -10 17254.9 1066.60   3
   5  -6  10 16096.1 1116.10   3
  -5  -6  -9 19944.9 1135.09   3
   5  -6   9 19739.4 1221.83   3
  -5  -6  -8 18288.6 1052.54   3
   5  -6   8 16199.5 1096.56   3
   5  -6   7 5608.70 669.258   3
   5  -6   6 38709.1 1653.93   3
   5  -6   5 35897.1 1581.72   3
   5  -6   4 17576.0 1120.39   3
   5  -6   3 7757.15 753.248   3
   5  -6   2 66994.6 2138.92   3
   5  -6   1 19542.5 1235.28   3
   5  -6   0 8429.76 791.099   3
   5  -6  -1 10409.2 884.955   3
   5  -6  -2 67792.4 2124.47   3
   5  -6  -3 6249.70 770.964   3
   5  -6  -4 15157.4 1014.44   3
   5  -6  -5 35880.7 1546.08   3
   5  -6  -6 39518.3 1614.02   3
   5  -6  -7 5126.01 607.853   3
   5  -6  -8 15942.6 1044.87   3
   5  -6  -9 20460.7 1182.11   3
   5  -6 -10 16413.4 1045.32   3
   5  -6 -11 367.406 247.869   3
   5  -6 -12 17668.5 1096.13   3
   5  -6 -13 2895.33 485.399   3
   5  -6 -14 26253.1 1368.04   3
   5  -6 -15 1427.33 354.654   3
   5  -6 -16 16236.2 1084.84   3
   5  -6 -17 31674.1 1530.68   3
  -5   6 -17 29583.2 1057.62   6
  -5   6 -18 19522.3 881.614   6
   5  -6 -18 20939.4 1269.09   3
  -5   6 -19 1259.94 302.599   6
   5  -6 -19 2116.15 460.275   3
   5  -6 -20 42762.5 1856.28   3
  -5   6 -20 42513.6 1317.39   6
   5  -6 -21 23968.9 1446.61   3
  -5   6 -21 26122.2 1030.37   6
   5  -6 -22 2671.86 539.018   3
  -5   6 -22 2585.60 371.770   6
   5  -6 -23 8938.53 882.834   3
  -5   6 -23 11777.9 690.488   6
  -5   6 -24 44639.6 1261.46   6
  -5   6 -25 932.601 269.157   6
  -5   6 -26 2885.81 331.225   6
  -5   6 -27 6897.68 474.676   6
  -5   6 -28 16576.8 679.879   6
  -5   6 -29 1120.98 207.544   6
  -5   6 -30 1007.85 198.324   6
  -5   6 -31 1908.64 245.583   6
  -5   6 -32 8222.13 414.288   6
  -5   6 -33 2742.68 269.601   7
  -5   6 -33 2927.49 251.116   6
  -5   6 -34 513.782 133.127   7
  -5   6 -34 603.033 144.156   6
  -5   6 -35 3737.97 257.711   7
  -5   6 -35 3573.25 249.469   6
  -5   6 -36 14447.2 449.375   7
  -5   6 -36 14617.0 455.184   6
  -5   6 -37 1259.69 144.476   7
  -5   6 -37 1034.19 141.950   6
  -5   7  34 1402.12 166.335   5
  -5   7  33 1243.15 184.904   5
  -5   7  32 2720.16 263.207   5
   5   7 -31 1737.13 171.846   6
  -5   7  31 1669.23 229.436   5
  -5   7  30 1197.76 207.809   5
   5   7 -30 1632.80 191.092   6
  -5   7  29 1470.64 258.238   5
   5   7 -29 1812.61 211.249   6
   5   7 -28 646.359 183.509   6
  -5   7  28 239.636 191.667   5
   5   7 -27 317.234 160.863   6
  -5   7  27 465.167 222.900   5
   5   7 -26 1582.67 294.796   6
  -5   7  26 1144.69 262.998   5
   5   7 -25 257.856 187.895   6
  -5   7  25 213.239 180.843   5
   5   7 -24 2008.27 323.774   6
  -5   7  24 1944.56 325.230   5
   5   7 -23 1327.54 285.561   6
  -5   7  23 1290.04 339.590   5
  -5  -7 -23 974.348 226.640   9
   5   7 -22 1072.21 261.363   6
  -5   7  22 681.570 284.856   5
  -5  -7 -22 561.054 226.419   9
   5   7 -21 977.613 239.377   6
   5   7 -21 1329.83 322.299   4
  -5   7  21 1332.64 334.096   5
  -5  -7 -21 1078.48 277.624   9
   5   7 -20 196.962 170.804   6
  -5   7  20 276.909 210.957   5
  -5  -7 -20 172.583 179.719   9
   5   7 -20 185.276 189.517   4
   5   7 -19 1972.67 289.929   6
  -5   7  19 2102.91 333.394   5
   5   7 -19 2008.58 319.096   4
  -5  -7 -19 1891.32 357.729   9
  -5   7  18 934.664 257.836   5
  -5  -7 -18 491.189 259.206   9
   5   7 -18 1011.06 245.358   6
   5   7 -18 885.665 239.548   4
  -5   7  17 5172.60 492.154   5
   5   7 -17 5484.21 469.493   4
  -5  -7 -17 5646.58 646.385   3
  -5  -7 -17 4823.10 547.122   9
   5   7 -17 5327.67 442.676   6
   5   7 -16 293.531 170.479   6
  -5   7  16 370.311 203.228   5
  -5  -7 -16 1734.07 475.593   3
  -5  -7 -16 1374.46 348.988   9
   5   7 -16 584.511 201.826   4
  -5   7  15 62.2823 158.890   5
   5   7 -15 133.656 183.138   6
  -5  -7 -15 314.557 193.140   3
  -5  -7 -15 640.875 264.872   9
   5   7 -15 205.159 176.926   4
   5   7 -14 2911.14 327.260   6
  -5   7  14 3474.70 389.861   5
   5   7 -14 3314.06 377.912   4
  -5  -7 -14 2653.69 425.259   9
   5  -7  14 4227.70 712.736   3
  -5   7  13 3842.99 411.050   5
   5   7 -13 3752.44 372.287   4
  -5  -7 -13 2619.70 456.080   9
   5   7 -13 3877.90 372.838   6
  -5   7  12 9693.77 631.592   5
  -5  -7 -12 8955.88 752.321   9
   5   7 -12 9282.24 554.995   4
   5   7 -12 8998.84 541.173   6
  -5   7  11 12642.0 716.399   5
  -5  -7 -11 13356.1 907.863   9
   5  -7  11 13679.2 1112.75   3
  -5   7  10 4342.81 434.745   5
  -5  -7 -10 3745.84 471.471   9
   5  -7  10 3624.86 603.085   3
  -5  -7  -9 5314.12 544.557   9
  -5   7   9 5994.38 498.143   5
   5  -7   8 14731.8 1120.56   3
   5  -7   7 2955.95 531.432   3
   5  -7   6 470.911 232.801   3
   5  -7   5 3703.15 565.046   3
   5  -7   4 3560.32 537.279   3
   5  -7   3 2231.27 475.327   3
   5  -7   2 876.390 323.671   3
   5  -7   1 2283.82 467.995   3
   5  -7   0 584.089 271.465   3
   5  -7  -1 2253.90 460.234   3
   5  -7  -2 1010.31 328.026   3
   5  -7  -3 1662.36 421.087   3
   5  -7  -4 2640.47 513.912   3
   5  -7  -5 3631.90 543.576   3
   5  -7  -6 661.921 281.022   3
   5  -7  -7 1884.97 396.494   3
   5  -7  -8 13389.9 1023.49   3
   5  -7  -9 7043.09 762.007   3
  -5   7  -9 7911.20 524.398   6
  -5   7  -9 8447.05 546.352   4
  -5   7 -10 4397.05 426.816   4
  -5   7 -10 4904.71 507.515   6
   5  -7 -10 4167.60 611.076   3
   5  -7 -11 13361.9 1024.77   3
  -5   7 -11 13631.9 709.637   4
  -5   7 -11 13534.5 686.518   6
  -5   7 -12 11168.7 661.828   4
  -5   7 -12 10219.8 615.835   6
   5  -7 -12 10449.1 908.519   3
  -5   7 -13 4263.67 408.384   6
  -5   7 -13 4580.67 469.584   4
   5  -7 -13 4019.98 594.531   3
  -5   7 -14 2957.39 350.320   6
   5  -7 -14 3772.04 564.464   3
  -5   7 -14 3569.94 389.957   4
  -5   7 -15 58.7370 195.472   6
   5  -7 -15 280.246 246.041   3
   5  -7 -16 682.259 241.350   3
  -5   7 -16 1003.81 265.275   6
   5  -7 -17 6355.14 731.643   3
  -5   7 -17 4457.00 428.700   6
  -5   7 -18 1431.79 315.645   6
   5  -7 -18 1071.84 360.089   3
  -5   7 -19 2482.59 401.370   6
  -5   7 -20 591.835 238.738   6
  -5   7 -21 1357.63 300.140   6
  -5   7 -22 941.681 264.800   6
  -5   7 -23 1803.97 328.687   6
  -5   7 -24 2493.26 321.082   6
  -5   7 -25 384.262 179.634   6
  -5   7 -26 1116.31 233.177   6
  -5   7 -27 847.306 182.745   6
  -5   7 -28 291.565 149.961   6
  -5   7 -29 1592.38 204.632   6
  -5   7 -30 1536.77 196.029   6
  -5   7 -31 1785.83 198.232   6
  -5   7 -32 2364.26 207.271   6
  -5   7 -32 3056.60 229.663   7
  -5   7 -33 1229.68 150.809   7
  -5   7 -33 1114.41 146.055   6
  -5   7 -34 1638.20 156.280   7
  -5   7 -34 1361.01 147.351   6
   5   8 -29 874.295 130.366   6
   5   8 -28 10958.3 377.677   6
   5   8 -27 3134.51 244.149   6
   5   8 -26 618.755 167.612   6
   5   8 -25 1583.72 239.027   6
   5   8 -24 8149.38 455.947   6
   5   8 -23 421.281 197.355   6
   5   8 -22 403.562 212.933   6
   5   8 -21 2970.34 317.086   6
   5   8 -20 10228.3 595.585   4
   5   8 -20 9938.45 551.035   6
   5   8 -19 468.715 202.153   6
   5   8 -19 428.617 195.433   4
   5   8 -18 5224.68 443.487   4
   5   8 -18 4828.43 415.056   6
   5   8 -17 4900.58 449.960   4
   5   8 -17 5070.89 432.965   6
   5   8 -16 9193.57 541.676   6
   5   8 -16 9929.05 600.869   4
   5   8 -15 863.538 251.919   4
   5   8 -15 1001.13 265.842   6
   5   8 -14 16971.9 726.708   6
   5   8 -14 16809.4 761.456   4
   5   8 -13 17150.3 771.524   4
   5   8 -13 16659.4 733.288   6
   5   8 -12 16235.1 749.979   4
   5   8 -12 15675.8 716.170   6
   5   8 -11 663.080 274.693   6
   5   8 -11 446.892 230.716   4
   5   8 -10 9451.33 574.410   6
   5   8 -10 9608.73 583.307   4
   5   8  -9 4156.88 441.112   4
   5   8  -9 5284.43 475.629   6
   5  -8   7 5081.36 696.230   3
   5  -8   6 16700.4 1183.07   3
   5  -8   5 12693.4 1034.87   3
   5  -8   4 4994.98 662.452   3
   5  -8   3 9167.15 893.826   3
   5  -8   2 46407.0 1920.15   3
   5  -8   1 22469.3 1414.38   3
   5  -8   0 4179.04 603.991   3
   5  -8  -1 14155.4 1113.25   3
   5  -8  -2 45069.5 1892.55   3
   5  -8  -3 10516.1 912.211   3
   5  -8  -4 4680.69 666.490   3
   5  -8  -5 10047.9 913.965   3
   5  -8  -6 16814.4 1189.16   3
   5  -8  -7 4579.58 653.681   3
  -5   8  -8 5810.30 449.191   6
  -5   8  -8 5060.62 440.526   4
   5  -8  -8 4727.60 625.468   3
  -5   8  -9 6761.75 532.796   6
  -5   8  -9 6486.25 518.145   4
  -5   8 -10 10573.4 616.922   4
  -5   8 -10 10371.2 586.098   6
  -5   8 -11 1759.33 343.730   4
  -5   8 -11 1735.01 389.649   6
  -5   8 -12 16122.3 736.037   6
  -5   8 -12 17772.7 814.115   4
  -5   8 -13 16188.3 765.813   6
  -5   8 -14 16094.3 733.946   6
  -5   8 -15 1128.30 265.345   6
  -5   8 -16 9635.27 591.628   6
  -5   8 -17 6084.09 489.467   6
  -5   8 -18 6042.57 472.959   6
  -5   8 -19 959.285 262.720   6
  -5   8 -20 12675.8 626.121   6
  -5   8 -21 4961.61 394.942   6
  -5   8 -22 648.682 189.097   6
  -5   8 -23 597.351 179.913   6
  -5   8 -24 7137.06 400.369   6
  -5   8 -25 1291.70 196.445   6
  -5   8 -26 346.593 136.260   6
  -5   8 -27 3315.73 250.421   6
  -5   8 -28 10870.3 383.519   6
  -5   8 -29 738.263 130.459   6
  -5   8 -30 551.569 102.443   6
  -5   8 -30 713.418 114.466   7
   5   9 -24 594.098 128.216   6
   5   9 -23 3801.72 270.571   6
   5   9 -22 9866.97 438.272   6
   5   9 -21 3624.51 305.496   6
   5   9 -20 948.847 191.211   6
   5   9 -19 1010.32 215.879   6
   5   9 -18 4457.45 354.522   6
   5   9 -17 1616.25 273.063   6
   5   9 -17 1159.25 250.988   4
   5   9 -16 358.724 196.840   6
   5   9 -16 185.406 161.495   4
   5   9 -15 1965.04 295.256   6
   5   9 -15 1704.63 276.860   4
   5   9 -14 13290.7 643.651   4
   5   9 -14 12370.6 604.082   6
   5   9 -13 1429.68 316.403   6
   5   9 -13 1741.80 329.503   4
   5   9 -12 6862.88 504.361   4
   5   9 -12 6005.63 454.248   6
   5   9 -11 11467.5 629.590   4
   5   9 -11 11471.6 604.543   6
   5   9 -10 5806.71 478.417   4
   5   9 -10 6912.06 500.706   6
   5   9  -9 2717.47 358.276   4
   5   9  -9 3051.86 383.153   6
   5   9  -8 15574.7 707.466   4
   5   9  -8 15669.9 690.829   6
   5   9  -7 9274.84 568.244   6
   5   9  -7 8458.29 540.939   4
   5   9  -6 4107.63 409.469   4
   5   9  -6 3101.32 393.345   6
   5   9  -5 6173.41 518.469   4
   5   9  -5 5193.73 428.056   6
  -5   9  -9 3344.69 368.810   6
  -5   9 -10 7132.73 465.813   6
  -5   9 -11 10254.8 549.701   6
  -5   9 -12 5045.85 402.234   6
  -5   9 -13 1750.76 303.128   6
  -5   9 -14 12560.0 580.153   6
  -5   9 -15 2074.33 280.621   6
  -5   9 -16 379.331 148.924   6
  -5   9 -17 1908.85 241.063   6
  -5   9 -18 5109.34 337.106   6
  -5   9 -19 1394.00 197.221   6
  -5   9 -20 1174.21 165.260   6
  -5   9 -21 2940.34 225.461   6
  -5   9 -22 9061.83 347.462   6
  -5   9 -23 3732.98 223.467   6
  -5   9 -24 705.027 112.884   6
   5  10 -16 1754.62 200.961   6
   5  10 -15 598.949 161.728   6
   5  10 -14 2073.56 229.056   6
   5  10 -13 2867.88 262.244   6
   5  10 -12 2530.28 267.388   4
   5  10 -12 2777.92 266.685   6
   5  10 -11 346.367 168.546   6
   5  10 -11 430.434 173.096   4
   5  10 -10 5978.01 376.972   4
   5  10 -10 6405.98 371.737   6
   5  10  -9 4431.08 347.773   4
   5  10  -9 4314.58 328.056   6
   5  10  -8 1045.72 198.895   6
  -5  10   8 450.339 109.924   9
   5  10  -8 756.869 189.744   4
   5  10  -7 1409.22 216.705   6
   5  10  -7 1562.27 225.006   4
   5  10  -6 2444.85 268.123   4
   5  10  -6 3156.91 278.965   6
   5  10  -5 2100.76 254.864   6
   5  10  -5 1820.37 240.072   4
   5  10  -4 1877.63 242.620   4
   5  10  -4 1862.53 224.446   6
   5  10  -3 4403.47 342.642   4
   5  10  -3 3484.42 307.486   6
   5  10  -2 6077.04 384.424   4
   5  10  -2 6023.78 376.190   6
   5  10  -1 5216.04 359.680   4
   5  10  -1 5543.72 362.836   6
   5  10   0 4038.17 317.086   6
   5  10   0 3757.46 314.287   4
   5  10   1 4494.91 336.849   4
   5  10   1 5126.82 360.606   6
   5  10   2 5476.65 372.291   4
   5  10   2 6218.85 384.593   6
   5  10   3 4894.13 363.320   4
   5  10   3 5631.39 382.665   6
   5  10   4 2780.69 299.349   4
   5  10   4 2972.40 303.494   6
   5  10   5 2261.48 278.864   6
   6   0   0 1376.29 286.654   1
  -6   0   0 1386.42 212.013   2
  -6   0   1 4268.75 339.885   2
  -6   0  -1 4578.70 360.232   2
   6   0   1 4639.89 529.107   1
   6   0  -1 4124.48 497.101   1
  -6   0   2 146752. 1917.84   2
   6   0   2 148963. 3124.49   1
  -6   0  -2 151554. 2006.35   2
  -6   0   3 12961.8 582.569   2
   6   0   3 13387.4 976.575   1
   6   0  -3 14044.7 842.011   1
  -6   0  -3 13110.9 596.932   2
   6   0   4 12203.2 947.256   1
  -6   0  -4 12973.4 607.909   2
  -6   0   4 13601.6 605.094   2
   6   0  -4 14507.4 836.314   1
  -6   0  -5 32015.1 957.194   2
  -6   0   5 33195.6 952.556   2
   6   0   5 34681.8 1604.17   1
   6   0  -6 93170.9 1505.55   1
  -6   0   6 98059.3 1661.19   2
  -6   0  -6 93705.4 1677.51   2
   6   0   6 98559.8 2786.22   1
   6   0  -7 113235. 1119.29   1
  -6   0   7 117721. 1857.27   2
  -6   0  -7 117317. 1919.03   2
  -6   0  -8 182624. 2477.18   2
  -6   0   8 180676. 2363.56   2
  -6   0  -9 75498.5 1671.64   2
  -6   0   9 78262.4 1596.99   2
  -6   0 -10 3706.70 403.982   2
   6   0  10 3700.62 619.748   1
   6   0  11 3443.60 568.138   1
  -6   0 -11 2785.54 379.751   2
  -6   0 -12 7372.16 611.153   2
  -6   0 -13 7581.78 636.336   2
  -6   0 -14 18056.8 997.683   2
  -6   0 -15 46388.5 1645.22   2
  -6   0 -16 81612.1 2233.23   2
  -6   0 -17 42959.8 1686.69   2
  -6   0 -18 144906. 3154.08   2
  -6   0 -19 54896.4 1993.12   2
  -6   0 -20 290144. 4647.31   2
  -6   0 -21 20123.5 1280.20   2
  -6   0 -22 1018.22 314.198   2
  -6   0 -23 44589.4 1923.58   2
  -6   0 -24 145791. 3490.38   2
  -6   0 -25 3769.18 593.053   2
  -6   0 -26 1716.54 452.808   2
  -6   0 -27 1325.78 411.546   2
  -6   0 -28 2310.21 495.340   2
  -6   0 -29 16468.0 1280.77   2
  -6   0 -30 3091.80 368.148   8
   6   0  30 2791.61 345.160   5
  -6   0 -30 3758.20 655.953   2
  -6   0 -30 2903.65 349.035   7
  -6   0 -30 2985.66 379.613   6
   6   0  31 9366.61 611.236   5
  -6   0 -31 10128.0 1005.45   2
  -6   0 -31 9806.97 643.749   8
  -6   0 -31 9227.92 563.771   6
  -6   0 -31 9013.83 549.986   7
   6   0  32 26837.2 1013.23   5
  -6   0 -32 25082.3 898.507   7
  -6   0 -32 25089.6 1569.86   2
  -6   0 -32 26527.1 1026.71   8
  -6   0 -32 25224.3 922.308   6
  -6   0 -33 5585.16 445.455   6
   6   0  33 6123.17 502.585   5
  -6   0 -33 6412.53 489.776   7
  -6   0 -33 5346.17 741.110   2
  -6   0 -33 7014.52 540.581   8
   6   0  34 20298.5 895.803   5
  -6   0 -34 19392.7 798.855   6
  -6   0 -34 22300.2 925.190   8
  -6   0 -34 20607.2 1408.61   2
  -6   0 -34 21634.1 835.332   7
   6   0  35 2074.90 331.315   5
  -6   0 -35 2327.57 334.960   8
  -6   0 -35 1991.81 301.088   7
  -6   0 -35 1859.94 304.170   6
   6   0  36 31091.5 1076.45   5
  -6   0 -36 30523.2 1060.42   8
   6   0  37 5428.56 479.310   5
  -6   0 -37 5438.48 444.678   8
   6   0  38 22917.8 896.987   5
  -6   0 -38 23107.0 878.981   8
   6   0  39 2669.21 330.355   5
   6   0  40 15104.4 683.869   5
   6   0  41 692.443 187.119   5
   6   0  42 22016.6 740.572   5
   6   0  43 2431.51 249.171   5
   6   0  44 3139.33 261.603   5
   6  -1  44 414.794 120.514   5
   6  -1  43 92.8174 116.339   5
   6  -1  42 254.176 138.429   5
[truncated: 522,126 more chars]
